# Supplementary material for: sRNA expression profile of KPC-2-producing carbapenem-resistant Klebsiella pneumoniae: Functional role of sRNA51
Source: PLoS Pathog. 2024 May 8;20(5):e1012187. doi: 10.1371/journal.ppat.1012187 (PMC11078416; doi:10.1371/journal.ppat.1012187)
Supplement: S1 Table — (XLSX) [file ppat.1012187.s001.xlsx]

## Sheet: Table S1
Table S1. The information of CRKP strains in pathogen bank of Shengjing Hospital, affiliated with China Medical University .
Nummber	Strain number	Specimen origin	Year	Type of carbapenemases
1	33	Sputum	2019	KPC-2
2	39	Sputum	2019	KPC-2
3	58	Whole blood	2019	NDM-5
4	59	Ascites	2019	KPC-2
5	64	Sputum	2019	KPC-2
6	83	Sputum	2019	NDM-5
7	104	Sputum	2019	KPC-2
8	123	Sputum	2019	KPC-2
9	124	Sputum	2019	KPC-2
10	127	Sputum	2019	CTX-M-1
11	139	Sputum	2019	KPC-2
12	144	Sputum	2019	NDM-5
13	160	Urine	2019	KPC-2
14	162	Sputum	2019	KPC-2
15	188	Whole blood	2019	KPC-2
16	189	Whole blood	2019	KPC-2
17	193	Whole blood	2019	NDM-5
18	198	Sputum	2019	KPC-2
19	201	Whole blood	2019	KPC-2
20	209	Whole blood	2019	KPC-2
21	254	Sputum	2019	NDM-5
22	269	Whole blood	2019	KPC-2
23	293	Urine	2019	NDM-5
24	316	Joint fluid	2019	KPC-2
25	348	Whole blood	2019	NDM-5
26	350	Urine	2019	KPC-2
27	353	Sputum	2019	KPC-2
28	365	Lung lavage fluid	2019	NDM-5
29	366	Urine	2019	KPC-2
30	375	Whole blood	2019	NDM-5
31	379	Sputum	2019	KPC-2
32	382	Whole blood	2019	KPC-2
33	383	Whole blood	2019	KPC-2
34	388	Whole blood	2019	KPC-2
35	399	Drainage fluid	2019	KPC-2
36	404	Urine	2019	KPC-2
37	413	Sputum	2019	NDM-5
38	415	Sputum	2019	KPC-2
39	449	Sputum	2019	KPC-2
40	453	Stool	2019	KPC-2
41	455	Urine	2019	NDM-5
42	469	Sputum	2019	KPC-2
43	487	Sputum	2019	KPC-2
44	493	Whole blood	2019	KPC-2
45	504	Stool	2019	KPC-2
46	507	Stool	2019	KPC-2
47	511	Whole blood	2019	KPC-2
48	534	Sputum	2019	KPC-2
49	553	Urine	2019	KPC-2
50	561	Stool	2019	KPC-2
51	581	Whole blood	2019	KPC-2
52	594	Urine	2019	KPC-2
53	600	Whole blood	2019	KPC-2
54	601	Stool	2019	CTX-M-1
55	615	Whole blood	2019	KPC-2
56	625	Sputum	2019	NDM-5
57	648	Urine	2019	NDM-5
58	651	Cerebrospinal fluid	2019	KPC-2
59	667	Gastric juice	2019	KPC-2
60	668	Sputum	2019	KPC-2
61	672	Whole blood	2019	KPC-2
62	693	Whole blood	2019	KPC-2
63	695	Whole blood	2019	KPC-2
64	702	Stool	2019	KPC-2
65	723	Sputum	2019	KPC-2
66	750	Ascites	2019	KPC-2
67	754	Sputum	2019	KPC-2
68	793	Sputum	2019	KPC-2
69	804	Sputum	2019	KPC-2
70	822	Sputum	2019	KPC-2
71	833	Sputum	2019	KPC-2
72	837	Sputum	2019	KPC-2
73	838	Urine	2019	KPC-2
74	851	Whole blood	2019	KPC-2
75	863	Whole blood	2019	KPC-2
76	880	Ascites	2019	KPC-2
77	892	Whole blood	2019	KPC-2
78	895	Sputum	2019	KPC-2
79	898	Sputum	2019	KPC-2
80	899	Ascites	2019	KPC-2
81	910	Urine	2019	KPC-2
82	917	Whole blood	2019	KPC-2
83	919	Stool	2019	CTX-M-1
84	921	Drainage fluid	2019	KPC-2
85	922	Sputum	2019	KPC-2
86	924	Whole blood	2019	KPC-2
87	934	Sputum	2019	KPC-2
88	937	Whole blood	2019	KPC-2
89	960	Whole blood	2019	KPC-2
90	964	Urine	2019	NDM-5
91	968	Whole blood	2019	KPC-2
92	971	Urine	2019	KPC-2
93	973	Stool	2019	NDM-5
94	978	Urine	2019	KPC-2
95	982	Whole blood	2019	KPC-2
96	983	Whole blood	2019	KPC-2
97	984	Whole blood	2019	KPC-2
98	991	Urine	2019	KPC-2
99	1006	Sputum	2019	KPC-2
100	306	Whole blood	2020	KPC-2
101	333	Urine	2020	Not carbapenem
102	394	Whole blood	2020	KPC-2
103	407	Sputum	2020	KPC-2
104	430	Sputum	2020	KPC-2
105	438	Whole blood	2020	KPC-2
106	471	Whole blood	2020	KPC-2
107	565	Drainage fluid	2020	KPC-2
108	571	Sputum	2020	KPC-2
109	580	Whole blood	2020	KPC-2
110	598	Incisional secretion	2020	KPC-2
111	602	hydrothorax	2020	KPC-2
112	610	Whole blood	2020	KPC-2
113	618	Secretions	2020	KPC-2
114	666	Urine	2020	KPC-2
115	679	Urine	2020	KPC
116	697	Sputum	2020	KPC-2
117	704	Sputum	2020	KPC-2
118	728	Sputum	2020	KPC-2
119	743	Sputum	2020	KPC-2
120	15	Sputum	2021	NDM-5
121	17	Whole blood	2021	KPC-2
122	24	Bile duct bile	2021	CTX-M-9
123	58	Whole blood	2021	KPC
124	86	Sputum	2021	KPC-2
125	126	Urine	2021	KPC-2
126	151	Urine	2021	KPC-2
127	250	Whole blood	2021	KPC-2
128	110	Sputum	2019	NDM-5
129	114	Whole blood	2019	NDM-1
130	158	Whole blood	2019	NDM-1
131	16	Sputum	2019	NDM-5
132	18	Whole blood	2019	NDM-5
133	286	Urine	2019	CTX-M
134	80	Sputum	2019	KPC-2
135	159	Sputum	2020	KPC-2
136	53	Whole blood	2020	NDM-5
137	18	Urine	2021	NDM-1
138	271，278	Urine	2021	KPC-2
139	273	Sputum	2021	KPC-2
140	274	Sputum	2021	KPC-2
141	28	Whole blood	2021	NDM-1
142	285	Sputum	2021	KPC-2
143	289	Sputum	2021	KPC-2
144	295，369	Drainage fluid	2021	KPC-2
145	296	Whole blood	2021	KPC-2
146	331	Sputum	2021	KPC-2
147	344，350	Sputum	2021	KPC-2
148	345	Sputum	2021	KPC-2
149	35，38	Sputum	2021	KPC-2
150	361	Sputum	2021	CTX-M
151	378	Sputum	2021	KPC-2
152	383	Whole blood	2021	KPC-2
153	92	Sputum	2021	KPC-2
