# Supplementary material for: sRNA expression profile of KPC-2-producing carbapenem-resistant Klebsiella pneumoniae: Functional role of sRNA51
Source: PLoS Pathog. 2024 May 8;20(5):e1012187. doi: 10.1371/journal.ppat.1012187 (PMC11078416; doi:10.1371/journal.ppat.1012187)
Supplement: S2 Table — (XLSX) [file ppat.1012187.s002.xlsx]

## Sheet: Table S2
Table S2. Information of Klebsiella pneumoniae used in this study.
Information		CSKP strains					KPC-2 CRKP strains					ATCC	ATCC 1705
		1	2	3	4	5	1	2	3	4	5
Specimen origin		sputum	sputum	sputum	sputum	sputum	blood	blood	blood	blood	blood	—	—
Patient origin		adults	adults	adults	adults	adults	adults	adults	adults	adults	adults	—	—
Disease type		pneumonia	pneumonia	pneumonia	pneumonia	pneumonia	septicemia	septicemia	septicemia	septicemia	septicemia	—	—
Antibiotic resistance	Ceftazidime	S	S	S	S	S	R	R	R	R	R	R	R
	Meropenem	S	S	S	S	S	R	R	R	R	R	S	R
	Cefepime	S	S	S	S	S	R	R	R	R	R	S	R
	Piperacillin/tazobactam	S	S	S	S	S	R	R	R	R	R	S	R
	Amikacin	S	S	S	S	S	R	R	R	R	R	S	R
	Imipenem	S	S	S	S	S	R	R	R	R	R	S	R
	Levofloxacin	S	S	S	S	S	R	R	R	R	R	S	R
	Cefoxitin	S	S	S	S	S	R	R	R	R	R	R	R
	Ertapenem	S	S	S	S	S	R	R	R	R	R	S	R
	Cefoperazone/sulbactam	S	S	S	S	S	R	R	R	R	R	S	R
S represents drug sensitivity, and R represents drug resistance.
