# Supplementary material for: sRNA expression profile of KPC-2-producing carbapenem-resistant Klebsiella pneumoniae: Functional role of sRNA51
Source: PLoS Pathog. 2024 May 8;20(5):e1012187. doi: 10.1371/journal.ppat.1012187 (PMC11078416; doi:10.1371/journal.ppat.1012187)
Supplement: S3 Table — (XLSX) [file ppat.1012187.s003.xlsx]

## Sheet: Table S3
Table S3. DEGs in KPC-2-producing CRKP compared to CSKP.
id	CSKP_FPKM	KPC-2 CRKP_FPKM	log2(FC)	Pvalue	FDR	significant	Symbol	Description	KEGG_A_class	KEGG_B_class	Pathway	K_ID	GO Component	GO Function	GO Process
IUJ50_RS00045	1485.74	385.94	-1.94474	0.00283626	0.0454285	yes	pckA	YP_005227589.1 phosphoenolpyruvate carboxykinase [Klebsiella pneumoniae subsp. pneumoniae HS11286] [Klebsiella pneumoniae]	Metabolism;Metabolism;Metabolism;Metabolism;Metabolism;Metabolism;Metabolism;Metabolism	Global and overview maps;Global and overview maps;Global and overview maps;Global and overview maps;Carbohydrate metabolism;Carbohydrate metabolism;Carbohydrate metabolism;Energy metabolism	ko01100//Metabolic pathways;ko01110//Biosynthesis of secondary metabolites;ko01120//Microbial metabolism in diverse environments;ko01200//Carbon metabolism;ko00620//Pyruvate metabolism;ko00010//Glycolysis / Gluconeogenesis;ko00020//Citrate cycle (TCA cycle);ko00710//Carbon fixation in photosynthetic organisms	K01610;K01610;K01610;K01610;K01610;K01610;K01610;K01610	GO:0005575//cellular_component;GO:0005622//intracellular;GO:0005623//cell;GO:0005737//cytoplasm;GO:0044424//intracellular part;GO:0044464//cell part	GO:0000166//nucleotide binding;GO:0003674//molecular_function;GO:0003824//catalytic activity;GO:0004611//phosphoenolpyruvate carboxykinase activity;GO:0004612//phosphoenolpyruvate carboxykinase (ATP) activity;GO:0005488//binding;GO:0005524//ATP binding;GO:0008144//drug binding;GO:0016829//lyase activity;GO:0016830//carbon-carbon lyase activity;GO:0016831//carboxy-lyase activity;GO:0017076//purine…	GO:0005975//carbohydrate metabolic process;GO:0005996//monosaccharide metabolic process;GO:0006006//glucose metabolic process;GO:0006094//gluconeogenesis;GO:0008150//biological_process;GO:0008152//metabolic process;GO:0009058//biosynthetic process;GO:0016051//carbohydrate biosynthetic process;GO:0019318//hexose metabolic process;GO:0019319//hexose biosynthetic process;GO:0044238//primary metaboli…
IUJ50_RS00060	98.16	14.486	-2.76048	0.000367994	0.00981249	yes	citH	CDL11503.1 metabolite/H symporter, major facilitator superfamily (MFS) [Klebsiella pneumoniae IS43] [Klebsiella pneumoniae]	-	-	-	-	GO:0005887//integral component of plasma membrane;GO:0016021//integral component of membrane	GO:0008028//monocarboxylic acid transmembrane transporter activity;GO:0015295//solute:proton symporter activity;GO:0022857//transmembrane transporter activity;GO:0042910//xenobiotic transporter activity	GO:0006810//transport;GO:0015718//monocarboxylic acid transport;GO:0042908//xenobiotic transport;GO:0055085//transmembrane transport
IUJ50_RS00120	1.674	0.001	-10.7091	0.000437991	0.0113563	yes	--	WP_004148792.1 peptidoglycan DD-metalloendopeptidase family protein [Klebsiella pneumoniae]	-	-	-	-	GO:0019867//outer membrane	GO:0003674//molecular_function;GO:0004553//hydrolase activity, hydrolyzing O-glycosyl compounds	GO:0009254//peptidoglycan turnover;GO:0030436//asexual sporulation
IUJ50_RS00195	14972.3	2782.94	-2.42762	2.64319e-06	0.000210245	yes	ychH	WP_069339938.1 stress-induced protein YchH [Klebsiella pneumoniae]	-	-	-	-	-	GO:0005451//monovalent cation:proton antiporter activity	GO:0000302//response to reactive oxygen species;GO:0006950//response to stress;GO:0006979//response to oxidative stress;GO:0008150//biological_process;GO:0009636//response to toxic substance;GO:0009987//cellular process;GO:0010035//response to inorganic substance;GO:0010038//response to metal ion;GO:0015672//monovalent inorganic cation transport;GO:0015992//proton transport;GO:0033554//cellular r…
IUJ50_RS00255	83.226	311.212	1.90279	6.73019e-05	0.00300807	yes	chaA	YP_005227528.1 calcium/sodium:proton antiporter [Klebsiella pneumoniae subsp. pneumoniae HS11286] [Klebsiella pneumoniae]	-	-	-	-	GO:0005575//cellular_component;GO:0005623//cell;GO:0005886//plasma membrane;GO:0005887//integral component of plasma membrane;GO:0016020//membrane;GO:0016021//integral component of membrane;GO:0031224//intrinsic component of membrane;GO:0031226//intrinsic component of plasma membrane;GO:0044425//membrane part;GO:0044459//plasma membrane part;GO:0044464//cell part;GO:0071944//cell periphery	GO:0003674//molecular_function;GO:0005215//transporter activity;GO:0005451//monovalent cation:proton antiporter activity;GO:0008324//cation transmembrane transporter activity;GO:0015075//ion transmembrane transporter activity;GO:0015077//monovalent inorganic cation transmembrane transporter activity;GO:0015078//hydrogen ion transmembrane transporter activity;GO:0015079//potassium ion transmembran…	GO:0006810//transport;GO:0006811//ion transport;GO:0006812//cation transport;GO:0006813//potassium ion transport;GO:0006814//sodium ion transport;GO:0006816//calcium ion transport;GO:0008150//biological_process;GO:0009987//cellular process;GO:0015672//monovalent inorganic cation transport;GO:0030001//metal ion transport;GO:0034220//ion transmembrane transport;GO:0035725//sodium ion transmembrane …
IUJ50_RS00545	4683.65	1179.92	-1.98895	0.0025445	0.0424621	yes	ihfA	YP_005227467.1 integration host factor subunit alpha [Klebsiella pneumoniae subsp. pneumoniae HS11286] [Klebsiella pneumoniae]	-	-	-	-	GO:0005575//cellular_component;GO:0005622//intracellular;GO:0005623//cell;GO:0005737//cytoplasm;GO:0005829//cytosol;GO:0009295//nucleoid;GO:0032991//macromolecular complex;GO:0032993//protein-DNA complex;GO:0044424//intracellular part;GO:0044444//cytoplasmic part;GO:0044464//cell part	GO:0000976//transcription regulatory region sequence-specific DNA binding;GO:0001067//regulatory region nucleic acid binding;GO:0001130//bacterial-type RNA polymerase transcription factor activity, sequence-specific DNA binding;GO:0001216//bacterial-type RNA polymerase transcriptional activator activity, sequence-specific DNA binding;GO:0001217//bacterial-type RNA polymerase transcriptional repre…	GO:0000746//conjugation;GO:0006139//nucleobase-containing compound metabolic process;GO:0006259//DNA metabolic process;GO:0006310//DNA recombination;GO:0006351//transcription, DNA-templated;GO:0006355//regulation of transcription, DNA-templated;GO:0006417//regulation of translation;GO:0006725//cellular aromatic compound metabolic process;GO:0006807//nitrogen compound metabolic process;GO:0008150/…
IUJ50_RS00890	46.386	202.334	2.12498	4.098e-05	0.00202441	yes	gltC	EJK90642.1 LysR substrate binding domain protein [Klebsiella pneumoniae subsp. pneumoniae DSM 30104] [Klebsiella pneumoniae subsp. pneumoniae DSM 30104 = JCM 1662 = NBRC 14940] [Klebsiella pneumoniae]	-	-	-	-	GO:0005737//cytoplasm	GO:0003677//DNA binding;GO:0003700//transcription factor activity, sequence-specific DNA binding;GO:0043565//sequence-specific DNA binding	GO:0006355//regulation of transcription, DNA-templated;GO:0008156//negative regulation of DNA replication;GO:0009063//cellular amino acid catabolic process;GO:0019619//3,4-dihydroxybenzoate catabolic process;GO:0043200//response to amino acid;GO:0045893//positive regulation of transcription, DNA-templated
IUJ50_RS00955	55.49	267.354	2.26845	4.93768e-05	0.00238892	yes	hisJ	ADC58073.1 extracellular solute-binding protein family 3 [Klebsiella variicola At-22] [Klebsiella variicola]	-	-	-	-	GO:0009897//external side of plasma membrane;GO:0016020//membrane;GO:0030288//outer membrane-bounded periplasmic space;GO:0031362//anchored component of external side of plasma membrane;GO:0042597//periplasmic space;GO:0043190//ATP-binding cassette (ABC) transporter complex	GO:0004970//ionotropic glutamate receptor activity;GO:0005215//transporter activity;GO:0005488//binding;GO:0033286//ectoine-transporting ATPase activity;GO:0033288//hydroxyectoine-transporting ATPase activity;GO:0033294//ectoine binding;GO:0033295//hydroxyectoine binding;GO:0042626//ATPase activity, coupled to transmembrane movement of substances	GO:0006810//transport;GO:0033308//hydroxyectoine transport;GO:0042918//alkanesulfonate transport;GO:0046170//methanol catabolic process;GO:0051470//ectoine transport
IUJ50_RS01070	40.496	11.18	-1.85686	0.00300208	0.0474605	yes	fbpC	YP_005227365.1 putative ABC transport system ATP-binding component [Klebsiella pneumoniae subsp. pneumoniae HS11286] [Klebsiella pneumoniae]	Environmental Information Processing	Membrane transport	ko02010//ABC transporters	K02010	GO:0005575//cellular_component;GO:0005623//cell;GO:0005737//cytoplasm;GO:0005886//plasma membrane;GO:0005887//integral component of plasma membrane;GO:0009380//excinuclease repair complex;GO:0009898//cytoplasmic side of plasma membrane;GO:0016020//membrane;GO:0016021//integral component of membrane;GO:0031224//intrinsic component of membrane;GO:0032991//macromolecular complex;GO:0043190//ATP-bind…	GO:0000166//nucleotide binding;GO:0003674//molecular_function;GO:0003697//single-stranded DNA binding;GO:0003824//catalytic activity;GO:0003924//GTPase activity;GO:0005198//structural molecule activity;GO:0005215//transporter activity;GO:0005260//channel-conductance-controlling ATPase activity;GO:0005319//lipid transporter activity;GO:0005381//iron ion transmembrane transporter activity;GO:000548…	GO:0000041//transition metal ion transport;GO:0000910//cytokinesis;GO:0002949//tRNA threonylcarbamoyladenosine modification;GO:0006260//DNA replication;GO:0006281//DNA repair;GO:0006289//nucleotide-excision repair;GO:0006310//DNA recombination;GO:0006400//tRNA modification;GO:0006810//transport;GO:0006811//ion transport;GO:0006812//cation transport;GO:0006817//phosphate ion transport;GO:0006824//…
IUJ50_RS01150	17.148	0.208	-6.36531	0.000160441	0.00557739	yes	ykoH	WP_004148635.1 HAMP domain-containing histidine kinase CrrB [Klebsiella pneumoniae]	-	-	-	-	GO:0005575//cellular_component;GO:0005622//intracellular;GO:0005623//cell;GO:0005886//plasma membrane;GO:0016020//membrane;GO:0016021//integral component of membrane;GO:0031224//intrinsic component of membrane;GO:0044425//membrane part;GO:0044464//cell part;GO:0071944//cell periphery	GO:0000155//phosphorelay sensor kinase activity;GO:0000156//phosphorelay response regulator activity;GO:0000166//nucleotide binding;GO:0003674//molecular_function;GO:0003824//catalytic activity;GO:0004672//protein kinase activity;GO:0004673//protein histidine kinase activity;GO:0005488//binding;GO:0005524//ATP binding;GO:0008144//drug binding;GO:0016301//kinase activity;GO:0016740//transferase ac…	GO:0000160//phosphorelay signal transduction system;GO:0000271//polysaccharide biosynthetic process;GO:0005975//carbohydrate metabolic process;GO:0005976//polysaccharide metabolic process;GO:0006464//cellular protein modification process;GO:0006468//protein phosphorylation;GO:0006793//phosphorus metabolic process;GO:0006796//phosphate-containing compound metabolic process;GO:0006807//nitrogen com…
IUJ50_RS01155	63.724	0.001	-15.9595	3.76801e-07	4.11239e-05	yes	baeR	WP_114504827.1 response regulator transcription factor [Klebsiella pneumoniae]	-	-	-	-	GO:0016020//membrane	GO:0000156//phosphorelay response regulator activity;GO:0003677//DNA binding;GO:0003700//transcription factor activity, sequence-specific DNA binding;GO:0004673//protein histidine kinase activity;GO:0005524//ATP binding	GO:0000160//phosphorelay signal transduction system;GO:0006355//regulation of transcription, DNA-templated;GO:0006796//phosphate-containing compound metabolic process;GO:0006808//regulation of nitrogen utilization;GO:0030436//asexual sporulation;GO:0042173//regulation of sporulation resulting in formation of a cellular spore
IUJ50_RS01180	41.806	550.776	3.71968	6.42411e-07	6.15273e-05	yes	--	WP_025861981.1 winged helix-turn-helix domain-containing protein [Klebsiella pneumoniae]	-	-	-	-	-	GO:0003677//DNA binding	GO:0000160//phosphorelay signal transduction system;GO:0006355//regulation of transcription, DNA-templated
IUJ50_RS01205	15.612	0.001	-13.9304	1.62727e-06	0.000138851	yes	--	WP_004148613.1 AraC family transcriptional regulator [Klebsiella pneumoniae]	-	-	-	-	-	GO:0003677//DNA binding;GO:0003700//transcription factor activity, sequence-specific DNA binding;GO:0043565//sequence-specific DNA binding	GO:0006355//regulation of transcription, DNA-templated
IUJ50_RS01210	28.344	0.001	-14.7908	5.01566e-08	9.4154e-06	yes	RDH8	ATN98036.1 oxidoreductase [Klebsiella pneumoniae subsp. pneumoniae] [Klebsiella pneumoniae]	-	-	-	-	-	GO:0003824//catalytic activity;GO:0004316//3-oxoacyl-[acyl-carrier-protein] reductase (NADPH) activity;GO:0004757//sepiapterin reductase activity;GO:0008667//2,3-dihydro-2,3-dihydroxybenzoate dehydrogenase activity;GO:0008678//2-deoxy-D-gluconate 3-dehydrogenase activity;GO:0008831//dTDP-4-dehydrorhamnose reductase activity;GO:0016491//oxidoreductase activity;GO:0016630//protochlorophyllide reduc…	GO:0000272//polysaccharide catabolic process;GO:0006633//fatty acid biosynthetic process;GO:0006729//tetrahydrobiopterin biosynthetic process;GO:0009243//O antigen biosynthetic process;GO:0015995//chlorophyll biosynthetic process;GO:0019305//dTDP-rhamnose biosynthetic process;GO:0055114//oxidation-reduction process
IUJ50_RS01320	72.354	374.174	2.37056	8.45372e-06	0.000585786	yes	nemA	STT48304.1 N-ethylmaleimide reductase [Klebsiella pneumoniae]	Metabolism;Metabolism	Global and overview maps;Xenobiotics biodegradation and metabolism	ko01120//Microbial metabolism in diverse environments;ko00633//Nitrotoluene degradation	K10680;K10680	GO:0005575//cellular_component;GO:0005622//intracellular;GO:0005623//cell;GO:0005737//cytoplasm;GO:0005829//cytosol;GO:0044424//intracellular part;GO:0044444//cytoplasmic part;GO:0044464//cell part	GO:0000166//nucleotide binding;GO:0003674//molecular_function;GO:0003824//catalytic activity;GO:0005488//binding;GO:0008748//N-ethylmaleimide reductase activity;GO:0010181//FMN binding;GO:0016491//oxidoreductase activity;GO:0016627//oxidoreductase activity, acting on the CH-CH group of donors;GO:0016628//oxidoreductase activity, acting on the CH-CH group of donors, NAD or NADP as acceptor;GO:0016…	GO:0000105//histidine biosynthetic process;GO:0006725//cellular aromatic compound metabolic process;GO:0006805//xenobiotic metabolic process;GO:0006807//nitrogen compound metabolic process;GO:0008150//biological_process;GO:0008152//metabolic process;GO:0009056//catabolic process;GO:0009410//response to xenobiotic stimulus;GO:0009987//cellular process;GO:0017144//drug metabolic process;GO:0018937/…
IUJ50_RS01475	5.078	37.478	2.88371	6.69346e-05	0.00300807	yes	ydeR	WP_025862148.1 MFS transporter [Klebsiella pneumoniae]	-	-	-	-	GO:0005887//integral component of plasma membrane;GO:0016021//integral component of membrane	GO:0015238//drug transmembrane transporter activity;GO:0022857//transmembrane transporter activity;GO:0042910//xenobiotic transporter activity	GO:0015893//drug transport;GO:0042908//xenobiotic transport;GO:0055085//transmembrane transport
IUJ50_RS01510	32.532	131.598	2.01621	0.00116062	0.0231779	yes	qumA	WP_004148570.1 membrane-bound PQQ-dependent dehydrogenase, glucose/quinate/shikimate family [Klebsiella pneumoniae]	Metabolism;Metabolism;Metabolism	Global and overview maps;Global and overview maps;Amino acid metabolism	ko01100//Metabolic pathways;ko01110//Biosynthesis of secondary metabolites;ko00400//Phenylalanine, tyrosine and tryptophan biosynthesis	K05358;K05358;K05358	GO:0009279//cell outer membrane	GO:0005515//protein binding;GO:0016491//oxidoreductase activity;GO:0050662//coenzyme binding	-
IUJ50_RS01585	8.434	47.146	2.48285	0.00104422	0.0213996	yes	ydcO	WP_004148561.1 benzoate/H(+) symporter BenE family transporter [Klebsiella pneumoniae]	-	-	-	-	GO:0005575//cellular_component;GO:0005623//cell;GO:0005886//plasma membrane;GO:0016020//membrane;GO:0016021//integral component of membrane;GO:0031224//intrinsic component of membrane;GO:0044425//membrane part;GO:0044464//cell part;GO:0071944//cell periphery	GO:0003674//molecular_function;GO:0005215//transporter activity;GO:0005342//organic acid transmembrane transporter activity;GO:0008028//monocarboxylic acid transmembrane transporter activity;GO:0008509//anion transmembrane transporter activity;GO:0008514//organic anion transmembrane transporter activity;GO:0015075//ion transmembrane transporter activity;GO:0015238//drug transmembrane transporter …	GO:0006810//transport;GO:0006811//ion transport;GO:0006820//anion transport;GO:0006855//drug transmembrane transport;GO:0008150//biological_process;GO:0015711//organic anion transport;GO:0015718//monocarboxylic acid transport;GO:0015849//organic acid transport;GO:0015893//drug transport;GO:0034220//ion transmembrane transport;GO:0042221//response to chemical;GO:0042493//response to drug;GO:004289…
IUJ50_RS01605	5.042	27.046	2.42335	0.00311032	0.048383	yes	--	EOR15901.1 PF10829 family protein [Klebsiella pneumoniae UHKPC23] [Klebsiella pneumoniae]	-	-	-	-	-	-	-
IUJ50_RS01635	293.244	64.044	-2.19497	0.00262739	0.0432975	yes	ydcS	YP_005227203.1 putative ABC transporter periplasmic binding protein [Klebsiella pneumoniae subsp. pneumoniae HS11286] [Klebsiella pneumoniae]	-	-	-	-	GO:0005575//cellular_component;GO:0005623//cell;GO:0009897//external side of plasma membrane;GO:0030288//outer membrane-bounded periplasmic space;GO:0030313//cell envelope;GO:0031362//anchored component of external side of plasma membrane;GO:0031975//envelope;GO:0042597//periplasmic space;GO:0044464//cell part;GO:0055052//ATP-binding cassette (ABC) transporter complex, substrate-binding subunit-c…	GO:0003674//molecular_function;GO:0003824//catalytic activity;GO:0005488//binding;GO:0015619//thiamine pyrophosphate-transporting ATPase activity;GO:0016740//transferase activity;GO:0016746//transferase activity, transferring acyl groups;GO:0019808//polyamine binding;GO:0030975//thiamine binding;GO:0030976//thiamine pyrophosphate binding;GO:0033225//2-aminoethylphosphonate transporting ATPase act…	GO:0006810//transport;GO:0008150//biological_process;GO:0008152//metabolic process;GO:0009058//biosynthetic process;GO:0009290//DNA import into cell involved in transformation;GO:0009292//genetic transfer;GO:0009294//DNA mediated transformation;GO:0009987//cellular process;GO:0015846//polyamine transport;GO:0015888//thiamine transport;GO:0015931//nucleobase-containing compound transport;GO:003097…
IUJ50_RS01750	5.662	30.508	2.4298	0.000983034	0.0205039	yes	--	WP_004148544.1 amidohydrolase [Klebsiella pneumoniae]	-	-	-	-	-	GO:0000034//adenine deaminase activity;GO:0004151//dihydroorotase activity;GO:0004157//dihydropyrimidinase activity;GO:0008448//N-acetylglucosamine-6-phosphate deacetylase activity;GO:0008798//beta-aspartyl-peptidase activity;GO:0008892//guanine deaminase activity;GO:0009039//urease activity;GO:0016151//nickel cation binding;GO:0016787//hydrolase activity;GO:0016788//hydrolase activity, acting on…	GO:0006040//amino sugar metabolic process;GO:0006147//guanine catabolic process;GO:0006168//adenine salvage;GO:0006508//proteolysis;GO:0006548//histidine catabolic process;GO:0008152//metabolic process;GO:0009220//pyrimidine ribonucleotide biosynthetic process;GO:0019627//urea metabolic process;GO:0019634//organic phosphonate metabolic process
IUJ50_RS02100	639.202	63.584	-3.32954	0.0027678	0.0448134	yes	yhxD	YP_005227108.1 putative oxidoreductase [Klebsiella pneumoniae subsp. pneumoniae HS11286] [Klebsiella pneumoniae]	-	-	-	-	-	GO:0004316//3-oxoacyl-[acyl-carrier-protein] reductase (NADPH) activity;GO:0004757//sepiapterin reductase activity;GO:0008667//2,3-dihydro-2,3-dihydroxybenzoate dehydrogenase activity;GO:0008678//2-deoxy-D-gluconate 3-dehydrogenase activity;GO:0016491//oxidoreductase activity;GO:0016630//protochlorophyllide reductase activity;GO:0016655//oxidoreductase activity, acting on NAD(P)H, quinone or simi…	GO:0000272//polysaccharide catabolic process;GO:0006633//fatty acid biosynthetic process;GO:0006729//tetrahydrobiopterin biosynthetic process;GO:0008152//metabolic process;GO:0015995//chlorophyll biosynthetic process;GO:0055114//oxidation-reduction process
IUJ50_RS02310	129.784	398.608	1.61886	0.000611491	0.0144936	yes	dat	AHM79416.1 Diaminobutyrate--2-oxoglutarate aminotransferase [Klebsiella pneumoniae 30684/NJST258_2] [Klebsiella pneumoniae]	Metabolism;Metabolism;Metabolism;Metabolism;Metabolism	Global and overview maps;Global and overview maps;Global and overview maps;Amino acid metabolism;Global and overview maps	ko01100//Metabolic pathways;ko01120//Microbial metabolism in diverse environments;ko01230//Biosynthesis of amino acids;ko00260//Glycine, serine and threonine metabolism;ko01210//2-Oxocarboxylic acid metabolism	K00836;K00836;K00836;K00836;K00836	GO:0005737//cytoplasm	GO:0003674//molecular_function;GO:0003824//catalytic activity;GO:0003867//4-aminobutyrate transaminase activity;GO:0004015//adenosylmethionine-8-amino-7-oxononanoate transaminase activity;GO:0004587//ornithine-oxo-acid transaminase activity;GO:0005488//binding;GO:0008144//drug binding;GO:0008483//transaminase activity;GO:0016740//transferase activity;GO:0016769//transferase activity, transferring…	GO:0006779//porphyrin-containing compound biosynthetic process;GO:0008150//biological_process;GO:0008152//metabolic process;GO:0009058//biosynthetic process;GO:0009102//biotin biosynthetic process;GO:0009447//putrescine catabolic process;GO:0009450//gamma-aminobutyric acid catabolic process;GO:0019491//ectoine biosynthetic process
IUJ50_RS02460	31	131.352	2.0831	0.000106466	0.00402939	yes	fabF	WP_004148431.1 beta-ketoacyl-ACP synthase II [Klebsiella pneumoniae]	Metabolism;Metabolism;Metabolism;Metabolism	Global and overview maps;Global and overview maps;Metabolism of cofactors and vitamins;Lipid metabolism	ko01100//Metabolic pathways;ko01212//Fatty acid metabolism;ko00780//Biotin metabolism;ko00061//Fatty acid biosynthesis	K09458;K09458;K09458;K09458	GO:0005575//cellular_component;GO:0005622//intracellular;GO:0005623//cell;GO:0005737//cytoplasm;GO:0005739//mitochondrion;GO:0009522//photosystem I;GO:0016020//membrane;GO:0043226//organelle;GO:0043227//membrane-bounded organelle;GO:0043229//intracellular organelle;GO:0043231//intracellular membrane-bounded organelle;GO:0044424//intracellular part;GO:0044444//cytoplasmic part;GO:0044464//cell part	GO:0003674//molecular_function;GO:0003824//catalytic activity;GO:0003985//acetyl-CoA C-acetyltransferase activity;GO:0003988//acetyl-CoA C-acyltransferase activity;GO:0004312//fatty acid synthase activity;GO:0004315//3-oxoacyl-[acyl-carrier-protein] synthase activity;GO:0016740//transferase activity;GO:0016746//transferase activity, transferring acyl groups;GO:0016747//transferase activity, trans…	GO:0006082//organic acid metabolic process;GO:0006629//lipid metabolic process;GO:0006631//fatty acid metabolic process;GO:0006633//fatty acid biosynthetic process;GO:0006996//organelle organization;GO:0008150//biological_process;GO:0008152//metabolic process;GO:0008610//lipid biosynthetic process;GO:0009058//biosynthetic process;GO:0009062//fatty acid catabolic process;GO:0009657//plastid organi…
IUJ50_RS03170	188.036	2021.18	3.42612	8.19029e-05	0.00345823	yes	bla	P0AD63.1 RecName: Full=Beta-lactamase SHV-1; AltName: Full=PIT-2; Flags: Precursor [Escherichia coli]	-	-	-	-	GO:0005575//cellular_component;GO:0005623//cell;GO:0005886//plasma membrane;GO:0016020//membrane;GO:0044464//cell part;GO:0071944//cell periphery	GO:0003674//molecular_function;GO:0003824//catalytic activity;GO:0008800//beta-lactamase activity;GO:0009002//serine-type D-Ala-D-Ala carboxypeptidase activity;GO:0016787//hydrolase activity;GO:0016810//hydrolase activity, acting on carbon-nitrogen (but not peptide) bonds;GO:0016812//hydrolase activity, acting on carbon-nitrogen (but not peptide) bonds, in cyclic amides	GO:0006508//proteolysis;GO:0006807//nitrogen compound metabolic process;GO:0008150//biological_process;GO:0008152//metabolic process;GO:0009056//catabolic process;GO:0009308//amine metabolic process;GO:0009987//cellular process;GO:0016999//antibiotic metabolic process;GO:0017001//antibiotic catabolic process;GO:0017144//drug metabolic process;GO:0030653//beta-lactam antibiotic metabolic process;G…
IUJ50_RS03405	29.998	119.566	1.99487	0.000755686	0.0168657	yes	mdtI	YP_005226775.1 multidrug efflux system protein MdtI [Klebsiella pneumoniae subsp. pneumoniae HS11286] [Klebsiella pneumoniae]	-	-	-	-	GO:0000139//Golgi membrane;GO:0005575//cellular_component;GO:0005623//cell;GO:0005886//plasma membrane;GO:0005887//integral component of plasma membrane;GO:0016020//membrane;GO:0016021//integral component of membrane;GO:0031224//intrinsic component of membrane;GO:0031226//intrinsic component of plasma membrane;GO:0044425//membrane part;GO:0044459//plasma membrane part;GO:0044464//cell part;GO:007…	GO:0003674//molecular_function;GO:0005215//transporter activity;GO:0005326//neurotransmitter transporter activity;GO:0008324//cation transmembrane transporter activity;GO:0008519//ammonium transmembrane transporter activity;GO:0015075//ion transmembrane transporter activity;GO:0015101//organic cation transmembrane transporter activity;GO:0015165//pyrimidine nucleotide-sugar transmembrane transpor…	GO:0006810//transport;GO:0006811//ion transport;GO:0006812//cation transport;GO:0006836//neurotransmitter transport;GO:0008150//biological_process;GO:0015695//organic cation transport;GO:0015696//ammonium transport;GO:0015697//quaternary ammonium group transport;GO:0015838//amino-acid betaine transport;GO:0015846//polyamine transport;GO:0015848//spermidine transport;GO:0015871//choline transport;…
IUJ50_RS03410	33.892	162.576	2.2621	0.000885054	0.019053	yes	mdtJ	YP_005226774.1 multidrug efflux system protein MdtJ [Klebsiella pneumoniae subsp. pneumoniae HS11286] [Klebsiella pneumoniae]	-	-	-	-	GO:0005575//cellular_component;GO:0005623//cell;GO:0005886//plasma membrane;GO:0005887//integral component of plasma membrane;GO:0016020//membrane;GO:0016021//integral component of membrane;GO:0031224//intrinsic component of membrane;GO:0031226//intrinsic component of plasma membrane;GO:0044425//membrane part;GO:0044459//plasma membrane part;GO:0044464//cell part;GO:0071944//cell periphery	GO:0003674//molecular_function;GO:0005215//transporter activity;GO:0005326//neurotransmitter transporter activity;GO:0008324//cation transmembrane transporter activity;GO:0008519//ammonium transmembrane transporter activity;GO:0015075//ion transmembrane transporter activity;GO:0015101//organic cation transmembrane transporter activity;GO:0015199//amino-acid betaine transmembrane transporter activ…	GO:0006810//transport;GO:0006811//ion transport;GO:0006812//cation transport;GO:0006836//neurotransmitter transport;GO:0008150//biological_process;GO:0015695//organic cation transport;GO:0015696//ammonium transport;GO:0015697//quaternary ammonium group transport;GO:0015838//amino-acid betaine transport;GO:0015846//polyamine transport;GO:0015848//spermidine transport;GO:0015871//choline transport;…
IUJ50_RS03735	74.482	246.582	1.7271	0.00244286	0.0415375	yes	aldA	WP_025861995.1 aldehyde dehydrogenase [Klebsiella pneumoniae]	Metabolism;Metabolism;Metabolism;Metabolism	Global and overview maps;Global and overview maps;Carbohydrate metabolism;Carbohydrate metabolism	ko01100//Metabolic pathways;ko01120//Microbial metabolism in diverse environments;ko00620//Pyruvate metabolism;ko00630//Glyoxylate and dicarboxylate metabolism	K07248;K07248;K07248;K07248	GO:0005575//cellular_component;GO:0005622//intracellular;GO:0005623//cell;GO:0005737//cytoplasm;GO:0005829//cytosol;GO:0044424//intracellular part;GO:0044444//cytoplasmic part;GO:0044464//cell part	GO:0000166//nucleotide binding;GO:0003674//molecular_function;GO:0003824//catalytic activity;GO:0003842//1-pyrroline-5-carboxylate dehydrogenase activity;GO:0004029//aldehyde dehydrogenase (NAD) activity;GO:0004350//glutamate-5-semialdehyde dehydrogenase activity;GO:0004491//methylmalonate-semialdehyde dehydrogenase (acylating) activity;GO:0004777//succinate-semialdehyde dehydrogenase (NAD+) acti…	GO:0001505//regulation of neurotransmitter levels;GO:0005975//carbohydrate metabolic process;GO:0005996//monosaccharide metabolic process;GO:0006004//fucose metabolic process;GO:0006082//organic acid metabolic process;GO:0006105//succinate metabolic process;GO:0006520//cellular amino acid metabolic process;GO:0006527//arginine catabolic process;GO:0006536//glutamate metabolic process;GO:0006538//…
IUJ50_RS03745	158.336	0.41	-8.59315	1.00619e-15	4.72204e-12	yes	ydcF	EPO21868.1 protein YdcF [Klebsiella pneumoniae DMC0799] [Klebsiella pneumoniae]	-	-	-	-	GO:0005575//cellular_component;GO:0005623//cell;GO:0005886//plasma membrane;GO:0016020//membrane;GO:0016021//integral component of membrane;GO:0031224//intrinsic component of membrane;GO:0044425//membrane part;GO:0044464//cell part;GO:0071944//cell periphery	-	-
IUJ50_RS03755	137.194	7.354	-4.22154	6.98914e-06	0.000520635	yes	cycA	WP_004148242.1 amino acid permease [Klebsiella pneumoniae]	-	-	-	-	GO:0005887//integral component of plasma membrane;GO:0016020//membrane;GO:0016021//integral component of membrane	GO:0005275//amine transmembrane transporter activity;GO:0015171//amino acid transmembrane transporter activity;GO:0015495//gamma-aminobutyric acid:proton symporter activity;GO:0022857//transmembrane transporter activity	GO:0006810//transport;GO:0006865//amino acid transport;GO:0009450//gamma-aminobutyric acid catabolic process;GO:0015837//amine transport;GO:0055085//transmembrane transport
IUJ50_RS03760	164.904	8.336	-4.30613	1.70592e-05	0.0010264	yes	astE	WP_025862301.1 succinylglutamate desuccinylase [Klebsiella pneumoniae]	Metabolism;Metabolism	Global and overview maps;Amino acid metabolism	ko01100//Metabolic pathways;ko00330//Arginine and proline metabolism	K05526;K05526	-	GO:0003674//molecular_function;GO:0003824//catalytic activity;GO:0005488//binding;GO:0008270//zinc ion binding;GO:0009017//succinylglutamate desuccinylase activity;GO:0016787//hydrolase activity;GO:0016788//hydrolase activity, acting on ester bonds;GO:0016810//hydrolase activity, acting on carbon-nitrogen (but not peptide) bonds;GO:0016811//hydrolase activity, acting on carbon-nitrogen (but not p…	GO:0006082//organic acid metabolic process;GO:0006105//succinate metabolic process;GO:0006520//cellular amino acid metabolic process;GO:0006525//arginine metabolic process;GO:0006527//arginine catabolic process;GO:0006536//glutamate metabolic process;GO:0006807//nitrogen compound metabolic process;GO:0008150//biological_process;GO:0008152//metabolic process;GO:0009056//catabolic process;GO:000906…
IUJ50_RS03765	425.49	8.244	-5.68964	1.31937e-08	2.94847e-06	yes	astB	ADC58749.1 succinylarginine dihydrolase [Klebsiella variicola At-22] [Klebsiella variicola]	Metabolism;Metabolism	Global and overview maps;Amino acid metabolism	ko01100//Metabolic pathways;ko00330//Arginine and proline metabolism	K01484;K01484	-	GO:0003674//molecular_function;GO:0003824//catalytic activity;GO:0009015//N-succinylarginine dihydrolase activity;GO:0009044//xylan 1,4-beta-xylosidase activity;GO:0016787//hydrolase activity;GO:0016810//hydrolase activity, acting on carbon-nitrogen (but not peptide) bonds;GO:0016813//hydrolase activity, acting on carbon-nitrogen (but not peptide) bonds, in linear amidines	GO:0005975//carbohydrate metabolic process;GO:0006082//organic acid metabolic process;GO:0006105//succinate metabolic process;GO:0006520//cellular amino acid metabolic process;GO:0006525//arginine metabolic process;GO:0006527//arginine catabolic process;GO:0006807//nitrogen compound metabolic process;GO:0008150//biological_process;GO:0008152//metabolic process;GO:0009056//catabolic process;GO:000…
IUJ50_RS03770	366.002	13.324	-4.77975	8.30557e-07	7.79561e-05	yes	astD	WP_032443866.1 succinylglutamate-semialdehyde dehydrogenase [Klebsiella pneumoniae]	Metabolism;Metabolism	Global and overview maps;Amino acid metabolism	ko01100//Metabolic pathways;ko00330//Arginine and proline metabolism	K06447;K06447	-	GO:0003674//molecular_function;GO:0003824//catalytic activity;GO:0003842//1-pyrroline-5-carboxylate dehydrogenase activity;GO:0004491//methylmalonate-semialdehyde dehydrogenase (acylating) activity;GO:0004777//succinate-semialdehyde dehydrogenase (NAD+) activity;GO:0008802//betaine-aldehyde dehydrogenase activity;GO:0009013//succinate-semialdehyde dehydrogenase [NAD(P)+] activity;GO:0016491//oxid…	GO:0006082//organic acid metabolic process;GO:0006105//succinate metabolic process;GO:0006520//cellular amino acid metabolic process;GO:0006525//arginine metabolic process;GO:0006527//arginine catabolic process;GO:0006562//proline catabolic process;GO:0006574//valine catabolic process;GO:0006578//amino-acid betaine biosynthetic process;GO:0006807//nitrogen compound metabolic process;GO:0008150//b…
IUJ50_RS03775	390.802	11.798	-5.04982	1.77633e-07	2.25305e-05	yes	astA	WP_004140076.1 arginine N-succinyltransferase [Klebsiella pneumoniae]	Metabolism;Metabolism	Global and overview maps;Amino acid metabolism	ko01100//Metabolic pathways;ko00330//Arginine and proline metabolism	K00673;K00673	-	GO:0003674//molecular_function;GO:0003824//catalytic activity;GO:0008791//arginine N-succinyltransferase activity;GO:0016410//N-acyltransferase activity;GO:0016740//transferase activity;GO:0016746//transferase activity, transferring acyl groups;GO:0016747//transferase activity, transferring acyl groups other than amino-acyl groups;GO:0016748//succinyltransferase activity;GO:0016749//N-succinyltra…	GO:0006082//organic acid metabolic process;GO:0006105//succinate metabolic process;GO:0006520//cellular amino acid metabolic process;GO:0006525//arginine metabolic process;GO:0006527//arginine catabolic process;GO:0006807//nitrogen compound metabolic process;GO:0008150//biological_process;GO:0008152//metabolic process;GO:0009056//catabolic process;GO:0009063//cellular amino acid catabolic process…
IUJ50_RS03780	533.302	17.452	-4.93349	6.8319e-08	1.10559e-05	yes	astC	WP_032443865.1 bifunctional succinylornithine transaminase/acetylornithine transaminase [Klebsiella pneumoniae]	Metabolism;Metabolism	Global and overview maps;Amino acid metabolism	ko01100//Metabolic pathways;ko00330//Arginine and proline metabolism	K00840;K00840	GO:0005737//cytoplasm	GO:0003674//molecular_function;GO:0003824//catalytic activity;GO:0003867//4-aminobutyrate transaminase activity;GO:0004015//adenosylmethionine-8-amino-7-oxononanoate transaminase activity;GO:0004587//ornithine-oxo-acid transaminase activity;GO:0005488//binding;GO:0008144//drug binding;GO:0008483//transaminase activity;GO:0016740//transferase activity;GO:0016769//transferase activity, transferring…	GO:0006082//organic acid metabolic process;GO:0006105//succinate metabolic process;GO:0006520//cellular amino acid metabolic process;GO:0006525//arginine metabolic process;GO:0006527//arginine catabolic process;GO:0006591//ornithine metabolic process;GO:0006593//ornithine catabolic process;GO:0006779//porphyrin-containing compound biosynthetic process;GO:0006807//nitrogen compound metabolic proce…
IUJ50_RS03790	6242.71	917.628	-2.76619	4.39504e-06	0.000332676	yes	gdhA	ABR76924.1 putative glutamic dehyrogenase-like protein [Klebsiella pneumoniae subsp. pneumoniae MGH 78578] [Klebsiella pneumoniae]	Metabolism;Metabolism;Metabolism;Metabolism;Metabolism;Metabolism;Metabolism	Global and overview maps;Global and overview maps;Global and overview maps;Amino acid metabolism;Energy metabolism;Amino acid metabolism;Metabolism of other amino acids	ko01100//Metabolic pathways;ko01120//Microbial metabolism in diverse environments;ko01200//Carbon metabolism;ko00250//Alanine, aspartate and glutamate metabolism;ko00910//Nitrogen metabolism;ko00220//Arginine biosynthesis;ko00471//D-Glutamine and D-glutamate metabolism	K00261;K00261;K00261;K00261;K00261;K00261;K00261	GO:0005737//cytoplasm	GO:0000286//alanine dehydrogenase activity;GO:0003824//catalytic activity;GO:0004013//adenosylhomocysteinase activity;GO:0004352//glutamate dehydrogenase (NAD+) activity;GO:0008641//small protein activating enzyme activity;GO:0016491//oxidoreductase activity;GO:0051287//NAD binding	GO:0006520//cellular amino acid metabolic process;GO:0006522//alanine metabolic process;GO:0006730//one-carbon metabolic process;GO:0019551//glutamate catabolic process to 2-oxoglutarate;GO:0030436//asexual sporulation;GO:0055114//oxidation-reduction process
IUJ50_RS03855	316.058	38.832	-3.02487	8.31761e-06	0.000585786	yes	paaK	ABR76911.1 phenylacetate-CoA ligase [Klebsiella pneumoniae subsp. pneumoniae MGH 78578] [Klebsiella pneumoniae]	Metabolism;Metabolism;Metabolism;Cellular Processes	Global and overview maps;Global and overview maps;Amino acid metabolism;Cellular community - prokaryotes	ko01100//Metabolic pathways;ko01120//Microbial metabolism in diverse environments;ko00360//Phenylalanine metabolism;ko05111//Biofilm formation - Vibrio cholerae	K01912;K01912;K01912;K01912	-	GO:0000166//nucleotide binding;GO:0003674//molecular_function;GO:0003824//catalytic activity;GO:0005488//binding;GO:0005524//ATP binding;GO:0008144//drug binding;GO:0008756//o-succinylbenzoate-CoA ligase activity;GO:0016405//CoA-ligase activity;GO:0016874//ligase activity;GO:0016877//ligase activity, forming carbon-sulfur bonds;GO:0016878//acid-thiol ligase activity;GO:0017076//purine nucleotide …	GO:0006082//organic acid metabolic process;GO:0006725//cellular aromatic compound metabolic process;GO:0006805//xenobiotic metabolic process;GO:0008150//biological_process;GO:0008152//metabolic process;GO:0009056//catabolic process;GO:0009234//menaquinone biosynthetic process;GO:0009404//toxin metabolic process;GO:0009407//toxin catabolic process;GO:0009410//response to xenobiotic stimulus;GO:000…
IUJ50_RS03860	275.586	27.012	-3.35083	1.88827e-05	0.0011087	yes	paaJ	AMV52134.1 beta-ketoadipyl CoA thiolase [Klebsiella pneumoniae subsp. pneumoniae] [Klebsiella pneumoniae]	Metabolism;Metabolism;Metabolism	Global and overview maps;Global and overview maps;Amino acid metabolism	ko01100//Metabolic pathways;ko01120//Microbial metabolism in diverse environments;ko00360//Phenylalanine metabolism	K02615;K02615;K02615	-	GO:0003674//molecular_function;GO:0003824//catalytic activity;GO:0003985//acetyl-CoA C-acetyltransferase activity;GO:0003988//acetyl-CoA C-acyltransferase activity;GO:0016740//transferase activity;GO:0016746//transferase activity, transferring acyl groups;GO:0016747//transferase activity, transferring acyl groups other than amino-acyl groups;GO:0033812//3-oxoadipyl-CoA thiolase activity;GO:003381…	GO:0006082//organic acid metabolic process;GO:0006631//fatty acid metabolic process;GO:0006633//fatty acid biosynthetic process;GO:0006725//cellular aromatic compound metabolic process;GO:0006805//xenobiotic metabolic process;GO:0006950//response to stress;GO:0006974//cellular response to DNA damage stimulus;GO:0008150//biological_process;GO:0008152//metabolic process;GO:0009056//catabolic proces…
IUJ50_RS03865	128.876	11.446	-3.49307	0.000314575	0.00900184	yes	paaI	WP_025862048.1 hydroxyphenylacetyl-CoA thioesterase PaaI [Klebsiella pneumoniae]	Metabolism;Metabolism	Global and overview maps;Amino acid metabolism	ko01100//Metabolic pathways;ko00360//Phenylalanine metabolism	K02614;K02614	-	GO:0003674//molecular_function;GO:0003824//catalytic activity;GO:0016289//CoA hydrolase activity;GO:0016787//hydrolase activity;GO:0016788//hydrolase activity, acting on ester bonds;GO:0016790//thiolester hydrolase activity	GO:0006082//organic acid metabolic process;GO:0006725//cellular aromatic compound metabolic process;GO:0006805//xenobiotic metabolic process;GO:0008150//biological_process;GO:0008152//metabolic process;GO:0009056//catabolic process;GO:0009404//toxin metabolic process;GO:0009407//toxin catabolic process;GO:0009410//response to xenobiotic stimulus;GO:0009636//response to toxic substance;GO:0009850/…
IUJ50_RS03870	100.76	14.454	-2.80138	0.000758294	0.0168657	yes	paaH	WP_004148222.1 3-hydroxyacyl-CoA dehydrogenase [Klebsiella pneumoniae]	Metabolism;Metabolism;Metabolism;Metabolism;Metabolism;Metabolism	Global and overview maps;Global and overview maps;Global and overview maps;Carbohydrate metabolism;Xenobiotics biodegradation and metabolism;Amino acid metabolism	ko01100//Metabolic pathways;ko01120//Microbial metabolism in diverse environments;ko01200//Carbon metabolism;ko00650//Butanoate metabolism;ko00362//Benzoate degradation;ko00360//Phenylalanine metabolism	K00074;K00074;K00074;K00074;K00074;K00074	GO:0005737//cytoplasm;GO:0009342//glutamate synthase complex (NADPH);GO:0016507//mitochondrial fatty acid beta-oxidation multienzyme complex	GO:0000286//alanine dehydrogenase activity;GO:0003674//molecular_function;GO:0003824//catalytic activity;GO:0003857//3-hydroxyacyl-CoA dehydrogenase activity;GO:0004165//dodecenoyl-CoA delta-isomerase activity;GO:0004300//enoyl-CoA hydratase activity;GO:0004355//glutamate synthase (NADPH) activity;GO:0008442//3-hydroxyisobutyrate dehydrogenase activity;GO:0008679//2-hydroxy-3-oxopropionate reduct…	GO:0006082//organic acid metabolic process;GO:0006522//alanine metabolic process;GO:0006537//glutamate biosynthetic process;GO:0006574//valine catabolic process;GO:0006629//lipid metabolic process;GO:0006631//fatty acid metabolic process;GO:0006635//fatty acid beta-oxidation;GO:0006725//cellular aromatic compound metabolic process;GO:0006805//xenobiotic metabolic process;GO:0006813//potassium ion…
IUJ50_RS03875	246.706	25.264	-3.28764	0.00133742	0.0261521	yes	paaG	WP_025862049.1 2-(1,2-epoxy-1,2-dihydrophenyl)acetyl-CoA isomerase [Klebsiella pneumoniae]	Metabolism;Metabolism;Metabolism	Global and overview maps;Global and overview maps;Amino acid metabolism	ko01100//Metabolic pathways;ko01120//Microbial metabolism in diverse environments;ko00360//Phenylalanine metabolism	K15866;K15866;K15866	GO:0016507//mitochondrial fatty acid beta-oxidation multienzyme complex	GO:0003674//molecular_function;GO:0003824//catalytic activity;GO:0003857//3-hydroxyacyl-CoA dehydrogenase activity;GO:0003860//3-hydroxyisobutyryl-CoA hydrolase activity;GO:0004165//dodecenoyl-CoA delta-isomerase activity;GO:0004300//enoyl-CoA hydratase activity;GO:0005215//transporter activity;GO:0005488//binding;GO:0005515//protein binding;GO:0008692//3-hydroxybutyryl-CoA epimerase activity;GO:…	GO:0006082//organic acid metabolic process;GO:0006629//lipid metabolic process;GO:0006631//fatty acid metabolic process;GO:0006635//fatty acid beta-oxidation;GO:0006725//cellular aromatic compound metabolic process;GO:0006805//xenobiotic metabolic process;GO:0006810//transport;GO:0008150//biological_process;GO:0008152//metabolic process;GO:0009056//catabolic process;GO:0009062//fatty acid catabol…
IUJ50_RS03880	168.96	8.262	-4.35405	2.9963e-05	0.00159791	yes	paaF	WP_032438501.1 2,3-dehydroadipyl-CoA hydratase [Klebsiella pneumoniae]	Metabolism;Metabolism;Metabolism;Metabolism;Metabolism;Metabolism;Metabolism;Metabolism;Metabolism;Metabolism;Metabolism;Metabolism;Metabolism;Metabolism;Metabolism;Metabolism;Metabolism	Global and overview maps;Global and overview maps;Global and overview maps;Carbohydrate metabolism;Carbohydrate metabolism;Xenobiotics biodegradation and metabolism;Amino acid metabolism;Global and overview maps;Amino acid metabolism;Lipid metabolism;Amino acid metabolism;Xenobiotics biodegradation and metabolism;Amino acid metabolism;Metabolism of other amino acids;Metabolism of terpenoids and p…	ko01100//Metabolic pathways;ko01110//Biosynthesis of secondary metabolites;ko01120//Microbial metabolism in diverse environments;ko00640//Propanoate metabolism;ko00650//Butanoate metabolism;ko00362//Benzoate degradation;ko00360//Phenylalanine metabolism;ko01212//Fatty acid metabolism;ko00310//Lysine degradation;ko00071//Fatty acid degradation;ko00280//Valine, leucine and isoleucine degradation;ko…	K01692;K01692;K01692;K01692;K01692;K01692;K01692;K01692;K01692;K01692;K01692;K01692;K01692;K01692;K01692;K01692;K01692	GO:0016507//mitochondrial fatty acid beta-oxidation multienzyme complex	GO:0003674//molecular_function;GO:0003824//catalytic activity;GO:0003857//3-hydroxyacyl-CoA dehydrogenase activity;GO:0003860//3-hydroxyisobutyryl-CoA hydrolase activity;GO:0004165//dodecenoyl-CoA delta-isomerase activity;GO:0004300//enoyl-CoA hydratase activity;GO:0005488//binding;GO:0005515//protein binding;GO:0008692//3-hydroxybutyryl-CoA epimerase activity;GO:0008935//1,4-dihydroxy-2-naphthoy…	GO:0006082//organic acid metabolic process;GO:0006629//lipid metabolic process;GO:0006631//fatty acid metabolic process;GO:0006635//fatty acid beta-oxidation;GO:0006725//cellular aromatic compound metabolic process;GO:0006805//xenobiotic metabolic process;GO:0008150//biological_process;GO:0008152//metabolic process;GO:0009056//catabolic process;GO:0009062//fatty acid catabolic process;GO:0009234/…
IUJ50_RS03885	402.262	23.236	-4.1137	2.21968e-05	0.00125506	yes	paaE	WP_004148221.1 phenylacetate-CoA oxygenase/reductase subunit PaaK [Klebsiella pneumoniae]	Metabolism;Metabolism;Metabolism	Global and overview maps;Global and overview maps;Amino acid metabolism	ko01100//Metabolic pathways;ko01120//Microbial metabolism in diverse environments;ko00360//Phenylalanine metabolism	K02613;K02613;K02613	GO:0009337//sulfite reductase complex (NADPH)	GO:0000166//nucleotide binding;GO:0003674//molecular_function;GO:0003824//catalytic activity;GO:0004783//sulfite reductase (NADPH) activity;GO:0005488//binding;GO:0009055//electron carrier activity;GO:0016002//sulfite reductase activity;GO:0016491//oxidoreductase activity;GO:0016655//oxidoreductase activity, acting on NAD(P)H, quinone or similar compound as acceptor;GO:0036094//small molecule bin…	GO:0006082//organic acid metabolic process;GO:0006091//generation of precursor metabolites and energy;GO:0006725//cellular aromatic compound metabolic process;GO:0006790//sulfur compound metabolic process;GO:0006805//xenobiotic metabolic process;GO:0006814//sodium ion transport;GO:0008150//biological_process;GO:0008152//metabolic process;GO:0009056//catabolic process;GO:0009404//toxin metabolic p…
IUJ50_RS03890	264.222	12.2	-4.4368	0.000155251	0.00543727	yes	paaD	EPO21841.1 phenylacetate-CoA oxygenase, PaaJ subunit [Klebsiella pneumoniae DMC0799] [Klebsiella pneumoniae]	Metabolism;Metabolism;Metabolism	Global and overview maps;Global and overview maps;Amino acid metabolism	ko01100//Metabolic pathways;ko01120//Microbial metabolism in diverse environments;ko00360//Phenylalanine metabolism	K02612;K02612;K02612	-	GO:0003674//molecular_function;GO:0016491//oxidoreductase activity;GO:0070967//coenzyme F420 binding	GO:0006082//organic acid metabolic process;GO:0006313//transposition, DNA-mediated;GO:0006725//cellular aromatic compound metabolic process;GO:0006805//xenobiotic metabolic process;GO:0008150//biological_process;GO:0008152//metabolic process;GO:0009056//catabolic process;GO:0009404//toxin metabolic process;GO:0009407//toxin catabolic process;GO:0009410//response to xenobiotic stimulus;GO:0009636/…
IUJ50_RS03895	486.804	4.328	-6.8135	4.20126e-07	4.48102e-05	yes	paaC	AEJ97937.1 phenylacetic acid degradation protein [Klebsiella pneumoniae KCTC 2242] [Klebsiella pneumoniae]	Metabolism;Metabolism;Metabolism	Global and overview maps;Global and overview maps;Amino acid metabolism	ko01100//Metabolic pathways;ko01120//Microbial metabolism in diverse environments;ko00360//Phenylalanine metabolism	K02611;K02611;K02611	GO:0005575//cellular_component;GO:0005622//intracellular;GO:0005623//cell;GO:0005737//cytoplasm;GO:0005829//cytosol;GO:0044424//intracellular part;GO:0044444//cytoplasmic part;GO:0044464//cell part	-	GO:0006082//organic acid metabolic process;GO:0006725//cellular aromatic compound metabolic process;GO:0006805//xenobiotic metabolic process;GO:0008150//biological_process;GO:0008152//metabolic process;GO:0009056//catabolic process;GO:0009404//toxin metabolic process;GO:0009407//toxin catabolic process;GO:0009410//response to xenobiotic stimulus;GO:0009636//response to toxic substance;GO:0009850/…
IUJ50_RS03900	458.262	16.57	-4.78953	2.01243e-05	0.00115175	yes	paaB	WP_009486372.1 1,2-phenylacetyl-CoA epoxidase subunit B [Klebsiella pneumoniae]	Metabolism;Metabolism;Metabolism	Global and overview maps;Global and overview maps;Amino acid metabolism	ko01100//Metabolic pathways;ko01120//Microbial metabolism in diverse environments;ko00360//Phenylalanine metabolism	K02610;K02610;K02610	-	-	GO:0006082//organic acid metabolic process;GO:0006725//cellular aromatic compound metabolic process;GO:0006805//xenobiotic metabolic process;GO:0008150//biological_process;GO:0008152//metabolic process;GO:0009056//catabolic process;GO:0009404//toxin metabolic process;GO:0009407//toxin catabolic process;GO:0009410//response to xenobiotic stimulus;GO:0009636//response to toxic substance;GO:0009850/…
IUJ50_RS03905	790.416	36.798	-4.42491	1.88997e-05	0.0011087	yes	paaA	ADC58784.1 phenylacetate-CoA oxygenase, PaaG subunit [Klebsiella variicola At-22] [Klebsiella variicola]	Metabolism;Metabolism;Metabolism	Global and overview maps;Global and overview maps;Amino acid metabolism	ko01100//Metabolic pathways;ko01120//Microbial metabolism in diverse environments;ko00360//Phenylalanine metabolism	K02609;K02609;K02609	GO:0005575//cellular_component;GO:0005622//intracellular;GO:0005623//cell;GO:0005737//cytoplasm;GO:0005829//cytosol;GO:0044424//intracellular part;GO:0044444//cytoplasmic part;GO:0044464//cell part	GO:0003674//molecular_function;GO:0003824//catalytic activity;GO:0004497//monooxygenase activity;GO:0016491//oxidoreductase activity;GO:0016705//oxidoreductase activity, acting on paired donors, with incorporation or reduction of molecular oxygen;GO:0016709//oxidoreductase activity, acting on paired donors, with incorporation or reduction of molecular oxygen, NAD(P)H as one donor, and incorporati…	GO:0006082//organic acid metabolic process;GO:0006351//transcription, DNA-templated;GO:0006725//cellular aromatic compound metabolic process;GO:0006805//xenobiotic metabolic process;GO:0008150//biological_process;GO:0008152//metabolic process;GO:0009056//catabolic process;GO:0009404//toxin metabolic process;GO:0009407//toxin catabolic process;GO:0009410//response to xenobiotic stimulus;GO:0009636…
IUJ50_RS03910	179.346	36.804	-2.28481	0.00155923	0.0295186	yes	paaZ	WP_004148219.1 phenylacetic acid degradation bifunctional protein PaaZ [Klebsiella pneumoniae]	Metabolism;Metabolism;Metabolism	Global and overview maps;Global and overview maps;Amino acid metabolism	ko01100//Metabolic pathways;ko01120//Microbial metabolism in diverse environments;ko00360//Phenylalanine metabolism	K02618;K02618;K02618	-	GO:0003674//molecular_function;GO:0003824//catalytic activity;GO:0003842//1-pyrroline-5-carboxylate dehydrogenase activity;GO:0004300//enoyl-CoA hydratase activity;GO:0004491//methylmalonate-semialdehyde dehydrogenase (acylating) activity;GO:0004777//succinate-semialdehyde dehydrogenase (NAD+) activity;GO:0008802//betaine-aldehyde dehydrogenase activity;GO:0009013//succinate-semialdehyde dehydrog…	GO:0006082//organic acid metabolic process;GO:0006527//arginine catabolic process;GO:0006562//proline catabolic process;GO:0006574//valine catabolic process;GO:0006578//amino-acid betaine biosynthetic process;GO:0006725//cellular aromatic compound metabolic process;GO:0006805//xenobiotic metabolic process;GO:0008150//biological_process;GO:0008152//metabolic process;GO:0009056//catabolic process;G…
IUJ50_RS03945	4.474	0.001	-12.1273	0.00110853	0.0222733	yes	GK0582	AJC04982.1 monooxygenase, putative [Klebsiella pneumoniae subsp. pneumoniae 1158] [Klebsiella pneumoniae]	-	-	-	-	GO:0005737//cytoplasm	GO:0003824//catalytic activity;GO:0004148//dihydrolipoyl dehydrogenase activity;GO:0004355//glutamate synthase (NADPH) activity;GO:0004362//glutathione-disulfide reductase activity;GO:0004499//N,N-dimethylaniline monooxygenase activity;GO:0008641//small protein activating enzyme activity;GO:0008767//UDP-galactopyranose mutase activity;GO:0015036//disulfide oxidoreductase activity;GO:0016152//merc…	GO:0006096//glycolytic process;GO:0006537//glutamate biosynthetic process;GO:0006744//ubiquinone biosynthetic process;GO:0006790//sulfur compound metabolic process;GO:0006813//potassium ion transport;GO:0008652//cellular amino acid biosynthetic process;GO:0009228//thiamine biosynthetic process;GO:0009273//peptidoglycan-based cell wall biogenesis;GO:0015995//chlorophyll biosynthetic process;GO:001…
IUJ50_RS03955	2.478	0.001	-11.275	0.00210566	0.0373161	yes	NGR_a01510	WP_004148211.1 amino acid ABC transporter permease/ATP-binding protein [Klebsiella pneumoniae]	-	-	-	-	GO:0005575//cellular_component;GO:0005887//integral component of plasma membrane;GO:0009380//excinuclease repair complex;GO:0009898//cytoplasmic side of plasma membrane;GO:0016020//membrane;GO:0016021//integral component of membrane;GO:0043190//ATP-binding cassette (ABC) transporter complex;GO:0055051//ATP-binding cassette (ABC) transporter complex, integrated substrate binding;GO:0055052//ATP-bi…	GO:0003674//molecular_function;GO:0003824//catalytic activity;GO:0003924//GTPase activity;GO:0005260//channel-conductance-controlling ATPase activity;GO:0005319//lipid transporter activity;GO:0005524//ATP binding;GO:0005525//GTP binding;GO:0008565//protein transporter activity;GO:0009381//excinuclease ABC activity;GO:0015220//choline transmembrane transporter activity;GO:0015221//lipopolysacchari…	GO:0000910//cytokinesis;GO:0006289//nucleotide-excision repair;GO:0006576//cellular biogenic amine metabolic process;GO:0006777//Mo-molybdopterin cofactor biosynthetic process;GO:0006810//transport;GO:0006817//phosphate ion transport;GO:0006824//cobalt ion transport;GO:0006855//drug transmembrane transport;GO:0006869//lipid transport;GO:0007601//visual perception;GO:0008150//biological_process;GO…
IUJ50_RS04015	14.974	97.704	2.70596	0.00023483	0.00739635	yes	hslJ	WP_004230147.1 heat shock protein HslJ [Klebsiella pneumoniae]	-	-	-	-	-	-	GO:0006950//response to stress;GO:0008150//biological_process;GO:0009266//response to temperature stimulus;GO:0009408//response to heat;GO:0009628//response to abiotic stimulus;GO:0050896//response to stimulus
IUJ50_RS04055	7828.52	2160.69	-1.85724	0.0018225	0.0337501	yes	uspF	AFQ66082.1 Universal stress protein F [Klebsiella pneumoniae subsp. pneumoniae 1084] [Klebsiella pneumoniae]	-	-	-	-	-	-	GO:0006950//response to stress;GO:0008150//biological_process;GO:0050896//response to stimulus
IUJ50_RS04075	17.052	540.83	4.98716	2.55572e-10	1.1994e-07	yes	glpR	ESM52999.1 DeoR family transcriptional regulator [Klebsiella pneumoniae BWH 28] [Klebsiella pneumoniae]	-	-	-	-	GO:0005575//cellular_component;GO:0005622//intracellular;GO:0005623//cell;GO:0005737//cytoplasm;GO:0044464//cell part	GO:0003674//molecular_function;GO:0003676//nucleic acid binding;GO:0003677//DNA binding;GO:0003700//transcription factor activity, sequence-specific DNA binding;GO:0005488//binding;GO:0043565//sequence-specific DNA binding;GO:0061666//UFM1 ligase activity;GO:0097159//organic cyclic compound binding;GO:1901363//heterocyclic compound binding	GO:0006139//nucleobase-containing compound metabolic process;GO:0006282//regulation of DNA repair;GO:0006351//transcription, DNA-templated;GO:0006355//regulation of transcription, DNA-templated;GO:0006725//cellular aromatic compound metabolic process;GO:0006807//nitrogen compound metabolic process;GO:0008150//biological_process;GO:0008152//metabolic process;GO:0009058//biosynthetic process;GO:000…
IUJ50_RS04080	40.784	944.05	4.53279	1.79465e-08	3.66186e-06	yes	ydgJ	ROD96936.1 oxidoreductase [Klebsiella pneumoniae subsp. pneumoniae] [Klebsiella pneumoniae]	-	-	-	-	-	GO:0016491//oxidoreductase activity;GO:0016620//oxidoreductase activity, acting on the aldehyde or oxo group of donors, NAD or NADP as acceptor;GO:0047850//diaminopimelate dehydrogenase activity;GO:0050112//inositol 2-dehydrogenase activity;GO:0050661//NADP binding;GO:0051287//NAD binding	GO:0009085//lysine biosynthetic process;GO:0019310//inositol catabolic process;GO:0055114//oxidation-reduction process
IUJ50_RS04315	18.834	232.676	3.62691	2.44604e-06	0.000197919	yes	ymcF	AGX37553.1 cold-shock protein [Klebsiella pneumoniae CG43] [Klebsiella pneumoniae]	-	-	-	-	-	-	-
IUJ50_RS04495	1.256	9.578	2.93089	0.000830554	0.0181293	yes	yciW	WP_004148123.1 carboxymuconolactone decarboxylase family protein [Klebsiella pneumoniae]	-	-	-	-	-	GO:0051920//peroxiredoxin activity	GO:0055114//oxidation-reduction process
IUJ50_RS04555	7112.34	1066.73	-2.73714	4.15175e-05	0.0020296	yes	--	AVO97162.1 YmiA family putative membrane protein [Klebsiella pneumoniae subsp. ozaenae] [Klebsiella pneumoniae]	-	-	-	-	-	-	-
IUJ50_RS04650	53.9	271.818	2.33428	0.00249203	0.0417682	yes	--	WP_004148105.1 zinc-binding alcohol dehydrogenase family protein [Klebsiella pneumoniae]	-	-	-	-	-	GO:0004024//alcohol dehydrogenase activity, zinc-dependent;GO:0008270//zinc ion binding;GO:0008743//L-threonine 3-dehydrogenase activity;GO:0008839//4-hydroxy-tetrahydrodipicolinate reductase;GO:0016491//oxidoreductase activity;GO:0016655//oxidoreductase activity, acting on NAD(P)H, quinone or similar compound as acceptor;GO:0050607//mycothiol-dependent formaldehyde dehydrogenase activity;GO:0051…	GO:0006113//fermentation;GO:0006567//threonine catabolic process;GO:0008152//metabolic process;GO:0009089//lysine biosynthetic process via diaminopimelate;GO:0010127//mycothiol-dependent detoxification;GO:0019439//aromatic compound catabolic process;GO:0055114//oxidation-reduction process
IUJ50_RS04655	15.514	0.436	-5.1531	0.000285045	0.00856488	yes	--	SWG24839.1 Uncharacterised protein [Klebsiella pneumoniae]	-	-	-	-	-	-	-
IUJ50_RS04795	262.472	21.898	-3.58329	6.337e-05	0.00288734	yes	astE	WP_004148087.1 succinylglutamate desuccinylase [Klebsiella pneumoniae]	Metabolism;Metabolism	Global and overview maps;Amino acid metabolism	ko01100//Metabolic pathways;ko00330//Arginine and proline metabolism	K05526;K05526	-	GO:0003674//molecular_function;GO:0003824//catalytic activity;GO:0004181//metallocarboxypeptidase activity;GO:0005488//binding;GO:0008270//zinc ion binding;GO:0009017//succinylglutamate desuccinylase activity;GO:0016787//hydrolase activity;GO:0016788//hydrolase activity, acting on ester bonds;GO:0016810//hydrolase activity, acting on carbon-nitrogen (but not peptide) bonds;GO:0016811//hydrolase a…	GO:0006082//organic acid metabolic process;GO:0006105//succinate metabolic process;GO:0006508//proteolysis;GO:0006520//cellular amino acid metabolic process;GO:0006525//arginine metabolic process;GO:0006527//arginine catabolic process;GO:0006536//glutamate metabolic process;GO:0006807//nitrogen compound metabolic process;GO:0008150//biological_process;GO:0008152//metabolic process;GO:0009056//cat…
IUJ50_RS04800	667.13	32.296	-4.36854	1.43851e-06	0.000125017	yes	astB	WP_004148086.1 N-succinylarginine dihydrolase [Klebsiella pneumoniae]	Metabolism;Metabolism	Global and overview maps;Amino acid metabolism	ko01100//Metabolic pathways;ko00330//Arginine and proline metabolism	K01484;K01484	-	GO:0003674//molecular_function;GO:0003824//catalytic activity;GO:0009015//N-succinylarginine dihydrolase activity;GO:0016787//hydrolase activity;GO:0016810//hydrolase activity, acting on carbon-nitrogen (but not peptide) bonds;GO:0016813//hydrolase activity, acting on carbon-nitrogen (but not peptide) bonds, in linear amidines	GO:0006082//organic acid metabolic process;GO:0006105//succinate metabolic process;GO:0006520//cellular amino acid metabolic process;GO:0006525//arginine metabolic process;GO:0006527//arginine catabolic process;GO:0006807//nitrogen compound metabolic process;GO:0008150//biological_process;GO:0008152//metabolic process;GO:0009056//catabolic process;GO:0009063//cellular amino acid catabolic process…
IUJ50_RS04805	1156.35	50.058	-4.52984	1.16376e-06	0.000105029	yes	astD	WP_004148085.1 succinylglutamate-semialdehyde dehydrogenase [Klebsiella pneumoniae]	Metabolism;Metabolism	Global and overview maps;Amino acid metabolism	ko01100//Metabolic pathways;ko00330//Arginine and proline metabolism	K06447;K06447	-	GO:0003674//molecular_function;GO:0003824//catalytic activity;GO:0003842//1-pyrroline-5-carboxylate dehydrogenase activity;GO:0004029//aldehyde dehydrogenase (NAD) activity;GO:0004491//methylmalonate-semialdehyde dehydrogenase (acylating) activity;GO:0004777//succinate-semialdehyde dehydrogenase (NAD+) activity;GO:0008802//betaine-aldehyde dehydrogenase activity;GO:0009013//succinate-semialdehyde…	GO:0006082//organic acid metabolic process;GO:0006105//succinate metabolic process;GO:0006520//cellular amino acid metabolic process;GO:0006525//arginine metabolic process;GO:0006527//arginine catabolic process;GO:0006562//proline catabolic process;GO:0006574//valine catabolic process;GO:0006578//amino-acid betaine biosynthetic process;GO:0006807//nitrogen compound metabolic process;GO:0008150//b…
IUJ50_RS04810	2234.05	51.934	-5.42684	6.04601e-07	5.91123e-05	yes	astA	YP_005226419.1 arginine N-succinyltransferase [Klebsiella pneumoniae subsp. pneumoniae HS11286] [Klebsiella pneumoniae]	Metabolism;Metabolism	Global and overview maps;Amino acid metabolism	ko01100//Metabolic pathways;ko00330//Arginine and proline metabolism	K00673;K00673	-	GO:0003674//molecular_function;GO:0003824//catalytic activity;GO:0008791//arginine N-succinyltransferase activity;GO:0016410//N-acyltransferase activity;GO:0016740//transferase activity;GO:0016746//transferase activity, transferring acyl groups;GO:0016747//transferase activity, transferring acyl groups other than amino-acyl groups;GO:0016748//succinyltransferase activity;GO:0016749//N-succinyltra…	GO:0006082//organic acid metabolic process;GO:0006105//succinate metabolic process;GO:0006520//cellular amino acid metabolic process;GO:0006525//arginine metabolic process;GO:0006527//arginine catabolic process;GO:0006807//nitrogen compound metabolic process;GO:0008150//biological_process;GO:0008152//metabolic process;GO:0009056//catabolic process;GO:0009063//cellular amino acid catabolic process…
IUJ50_RS04815	1283.72	77.626	-4.04765	1.02009e-05	0.000683897	yes	astC	YP_005226418.1 bifunctional N-succinyldiaminopimelate-aminotransferase/ acetylornithine transaminase protein [Klebsiella pneumoniae subsp. pneumoniae HS11286] [Klebsiella pneumoniae]	Metabolism;Metabolism	Global and overview maps;Amino acid metabolism	ko01100//Metabolic pathways;ko00330//Arginine and proline metabolism	K00840;K00840	GO:0005737//cytoplasm	GO:0003674//molecular_function;GO:0003824//catalytic activity;GO:0003867//4-aminobutyrate transaminase activity;GO:0003992//N2-acetyl-L-ornithine:2-oxoglutarate 5-aminotransferase activity;GO:0004015//adenosylmethionine-8-amino-7-oxononanoate transaminase activity;GO:0004587//ornithine-oxo-acid transaminase activity;GO:0005488//binding;GO:0005515//protein binding;GO:0008144//drug binding;GO:00084…	GO:0006082//organic acid metabolic process;GO:0006105//succinate metabolic process;GO:0006520//cellular amino acid metabolic process;GO:0006525//arginine metabolic process;GO:0006526//arginine biosynthetic process;GO:0006527//arginine catabolic process;GO:0006591//ornithine metabolic process;GO:0006593//ornithine catabolic process;GO:0006779//porphyrin-containing compound biosynthetic process;GO:…
IUJ50_RS04965	1772.55	581.054	-1.60908	0.0022226	0.0387756	yes	KPN78578_11640	WP_004148050.1 YeaH/YhbH family protein [Klebsiella pneumoniae]	-	-	-	-	-	GO:0003674//molecular_function;GO:0043565//sequence-specific DNA binding	GO:0006355//regulation of transcription, DNA-templated;GO:0030436//asexual sporulation
IUJ50_RS05100	124.076	851.604	2.77896	8.00926e-06	0.000578268	yes	lpxP	YP_005226347.1 lipid A biosynthesis acyltransferase [Klebsiella pneumoniae subsp. pneumoniae HS11286] [Klebsiella pneumoniae]	Metabolism	Glycan biosynthesis and metabolism	ko00540//Lipopolysaccharide biosynthesis	K12974	GO:0016021//integral component of membrane	GO:0016740//transferase activity	GO:0009245//lipid A biosynthetic process
IUJ50_RS05165	901.2	148.338	-2.60296	0.00294855	0.046907	yes	cotJC	AEJ97692.1 putative catalase [Klebsiella pneumoniae KCTC 2242] [Klebsiella pneumoniae]	-	-	-	-	-	GO:0004497//monooxygenase activity;GO:0016491//oxidoreductase activity;GO:0046872//metal ion binding	GO:0006744//ubiquinone biosynthetic process;GO:0055114//oxidation-reduction process
IUJ50_RS05175	537.524	56.908	-3.23963	0.00201452	0.0360845	yes	yciF	ABR76583.1 putative structural proteins [Klebsiella pneumoniae subsp. pneumoniae MGH 78578] [Klebsiella pneumoniae]	-	-	-	-	-	GO:0016491//oxidoreductase activity;GO:0046872//metal ion binding	GO:0006950//response to stress;GO:0006974//cellular response to DNA damage stimulus;GO:0008150//biological_process;GO:0009987//cellular process;GO:0033554//cellular response to stress;GO:0050896//response to stimulus;GO:0051716//cellular response to stimulus;GO:0055114//oxidation-reduction process
IUJ50_RS05180	368.064	43.698	-3.07432	0.000974519	0.0205039	yes	yciG	WP_047694556.1 general stress protein [Klebsiella pneumoniae]	-	-	-	-	-	-	-
IUJ50_RS05225	25.86	300.51	3.53862	0.00306106	0.0482065	yes	--	WP_004148023.1 tail fiber domain-containing protein [Klebsiella pneumoniae]	-	-	-	-	-	-	-
IUJ50_RS05240	0.001	10.282	13.3278	7.8413e-05	0.00334538	yes	--	EJK91517.1 putative lipoprotein [Klebsiella pneumoniae subsp. pneumoniae DSM 30104] [Klebsiella pneumoniae subsp. pneumoniae DSM 30104 = JCM 1662 = NBRC 14940] [Klebsiella pneumoniae]	-	-	-	-	-	-	-
IUJ50_RS05340	2.968	30.562	3.36418	0.00300357	0.0474605	yes	--	ATN97220.1 HNH endonuclease [Klebsiella pneumoniae subsp. pneumoniae] [Klebsiella pneumoniae]	-	-	-	-	-	GO:0003676//nucleic acid binding;GO:0004519//endonuclease activity	-
IUJ50_RS05380	0.001	16.242	13.9874	2.93722e-05	0.00158441	yes	ynfU	STR07436.1 Uncharacterised protein [Klebsiella aerogenes]	-	-	-	-	-	GO:0004519//endonuclease activity;GO:0005524//ATP binding;GO:0016787//hydrolase activity;GO:0016887//ATPase activity;GO:0046872//metal ion binding;GO:0061630//ubiquitin protein ligase activity	-
IUJ50_RS05465	0.494	20.938	5.40547	3.64718e-07	4.07529e-05	yes	--	ACI10771.1 conserved hypothetical protein [Klebsiella variicola]	-	-	-	-	-	-	-
IUJ50_RS05590	18.442	0.001	-14.1707	9.07561e-08	1.37393e-05	yes	tal1	ADC59135.1 transaldolase [Klebsiella variicola At-22] [Klebsiella variicola]	Metabolism;Metabolism;Metabolism;Metabolism;Metabolism;Metabolism	Global and overview maps;Global and overview maps;Global and overview maps;Global and overview maps;Global and overview maps;Carbohydrate metabolism	ko01100//Metabolic pathways;ko01110//Biosynthesis of secondary metabolites;ko01120//Microbial metabolism in diverse environments;ko01230//Biosynthesis of amino acids;ko01200//Carbon metabolism;ko00030//Pentose phosphate pathway	K00616;K00616;K00616;K00616;K00616;K00616	-	GO:0004801//sedoheptulose-7-phosphate:D-glyceraldehyde-3-phosphate glyceronetransferase activity;GO:0016832//aldehyde-lyase activity	GO:0005975//carbohydrate metabolic process;GO:0006098//pentose-phosphate shunt
IUJ50_RS05595	20.58	0.001	-14.329	8.48784e-06	0.000585786	yes	derI	ABR76558.1 ribose-5-phosphate isomerase B [Klebsiella pneumoniae subsp. pneumoniae MGH 78578] [Klebsiella pneumoniae]	Metabolism;Metabolism;Metabolism;Metabolism;Metabolism;Metabolism;Metabolism;Metabolism	Global and overview maps;Global and overview maps;Global and overview maps;Global and overview maps;Global and overview maps;Carbohydrate metabolism;Carbohydrate metabolism;Energy metabolism	ko01100//Metabolic pathways;ko01110//Biosynthesis of secondary metabolites;ko01120//Microbial metabolism in diverse environments;ko01230//Biosynthesis of amino acids;ko01200//Carbon metabolism;ko00051//Fructose and mannose metabolism;ko00030//Pentose phosphate pathway;ko00710//Carbon fixation in photosynthetic organisms	K01808;K01808;K01808;K01808;K01808;K01808;K01808;K01808	GO:0005575//cellular_component	GO:0003674//molecular_function;GO:0003824//catalytic activity;GO:0004751//ribose-5-phosphate isomerase activity;GO:0016853//isomerase activity;GO:0016860//intramolecular oxidoreductase activity;GO:0016861//intramolecular oxidoreductase activity, interconverting aldoses and ketoses;GO:0050044//galactose-6-phosphate isomerase activity	GO:0005975//carbohydrate metabolic process;GO:0006081//cellular aldehyde metabolic process;GO:0006098//pentose-phosphate shunt;GO:0006139//nucleobase-containing compound metabolic process;GO:0006725//cellular aromatic compound metabolic process;GO:0006732//coenzyme metabolic process;GO:0006733//oxidoreduction coenzyme metabolic process;GO:0006739//NADP metabolic process;GO:0006753//nucleoside pho…
IUJ50_RS05605	7.846	0.001	-12.9377	2.19989e-06	0.000181124	yes	kdgT2	ABR76556.1 2-keto-3-deoxygluconate permease [Klebsiella pneumoniae subsp. pneumoniae MGH 78578] [Klebsiella pneumoniae]	-	-	-	-	GO:0016021//integral component of membrane	GO:0015649//2-keto-3-deoxygluconate:proton symporter activity	GO:0008643//carbohydrate transport;GO:0038166//angiotensin-activated signaling pathway;GO:0046411//2-keto-3-deoxygluconate transport
IUJ50_RS05610	32.552	0.001	-14.9905	3.68072e-11	2.46766e-08	yes	denK	WP_004147952.1 four-carbon acid sugar kinase family protein [Klebsiella pneumoniae]	-	-	-	-	GO:0016021//integral component of membrane	GO:0008982//protein-N(PI)-phosphohistidine-sugar phosphotransferase activity	GO:0009401//phosphoenolpyruvate-dependent sugar phosphotransferase system
IUJ50_RS05615	47.644	0.254	-7.55132	1.18799e-07	1.63978e-05	yes	pdxA	WP_025860875.1 4-hydroxythreonine-4-phosphate dehydrogenase PdxA [Klebsiella pneumoniae]	-	-	-	-	GO:0005575//cellular_component;GO:0005622//intracellular;GO:0005623//cell;GO:0005737//cytoplasm;GO:0044424//intracellular part;GO:0044464//cell part	GO:0000166//nucleotide binding;GO:0003674//molecular_function;GO:0003824//catalytic activity;GO:0005488//binding;GO:0016491//oxidoreductase activity;GO:0016614//oxidoreductase activity, acting on CH-OH group of donors;GO:0016616//oxidoreductase activity, acting on the CH-OH group of donors, NAD or NADP as acceptor;GO:0033130//acetylcholine receptor binding;GO:0036094//small molecule binding;GO:00…	GO:0005975//carbohydrate metabolic process;GO:0006725//cellular aromatic compound metabolic process;GO:0006766//vitamin metabolic process;GO:0006767//water-soluble vitamin metabolic process;GO:0006807//nitrogen compound metabolic process;GO:0007268//synaptic transmission;GO:0008150//biological_process;GO:0008152//metabolic process;GO:0008614//pyridoxine metabolic process;GO:0008615//pyridoxine bi…
IUJ50_RS05625	777.69	0.542	-10.4867	4.73747e-12	4.44659e-09	yes	yjhU	ABR76552.1 putative transcriptional regulator, sorC family [Klebsiella pneumoniae subsp. pneumoniae MGH 78578] [Klebsiella pneumoniae]	-	-	-	-	-	GO:0003674//molecular_function;GO:0003677//DNA binding;GO:0003700//transcription factor activity, sequence-specific DNA binding;GO:0016987//sigma factor activity;GO:0030246//carbohydrate binding	GO:0006352//DNA-templated transcription, initiation;GO:0006355//regulation of transcription, DNA-templated;GO:0030436//asexual sporulation;GO:0042173//regulation of sporulation resulting in formation of a cellular spore;GO:0043571//maintenance of CRISPR repeat elements
IUJ50_RS05670	108.82	885.154	3.02398	1.39796e-06	0.000123786	yes	ycfS	WP_004147945.1 L,D-transpeptidase family protein [Klebsiella pneumoniae]	-	-	-	-	GO:0005575//cellular_component;GO:0005623//cell;GO:0042597//periplasmic space;GO:0044464//cell part	GO:0003674//molecular_function;GO:0003824//catalytic activity;GO:0004180//carboxypeptidase activity;GO:0004185//serine-type carboxypeptidase activity;GO:0008233//peptidase activity;GO:0008234//cysteine-type peptidase activity;GO:0008236//serine-type peptidase activity;GO:0008238//exopeptidase activity;GO:0016740//transferase activity;GO:0016746//transferase activity, transferring acyl groups;GO:0…	GO:0000270//peptidoglycan metabolic process;GO:0006022//aminoglycan metabolic process;GO:0006023//aminoglycan biosynthetic process;GO:0006024//glycosaminoglycan biosynthetic process;GO:0006508//proteolysis;GO:0006807//nitrogen compound metabolic process;GO:0008150//biological_process;GO:0008152//metabolic process;GO:0008360//regulation of cell shape;GO:0009058//biosynthetic process;GO:0009059//ma…
IUJ50_RS05705	48.59	166.522	1.77698	0.000629927	0.0146349	yes	ndh	WP_103555732.1 NAD(P)/FAD-dependent oxidoreductase [Klebsiella pneumoniae]	Metabolism	Energy metabolism	ko00190//Oxidative phosphorylation	K03885	GO:0005575//cellular_component;GO:0005623//cell;GO:0005886//plasma membrane;GO:0016020//membrane;GO:0030964//NADH dehydrogenase complex;GO:0032991//macromolecular complex;GO:0044425//membrane part;GO:0044464//cell part;GO:0071944//cell periphery;GO:0098796//membrane protein complex;GO:1902494//catalytic complex	GO:0000166//nucleotide binding;GO:0003674//molecular_function;GO:0003824//catalytic activity;GO:0003954//NADH dehydrogenase activity;GO:0004148//dihydrolipoyl dehydrogenase activity;GO:0004355//glutamate synthase (NADPH) activity;GO:0004362//glutathione-disulfide reductase activity;GO:0004729//oxygen-dependent protoporphyrinogen oxidase activity;GO:0005488//binding;GO:0008137//NADH dehydrogenase …	GO:0006091//generation of precursor metabolites and energy;GO:0006096//glycolytic process;GO:0006537//glutamate biosynthetic process;GO:0006744//ubiquinone biosynthetic process;GO:0006779//porphyrin-containing compound biosynthetic process;GO:0006805//xenobiotic metabolic process;GO:0006813//potassium ion transport;GO:0008150//biological_process;GO:0008152//metabolic process;GO:0009060//aerobic r…
IUJ50_RS05740	2184.43	598.984	-1.86667	0.000165465	0.00563248	yes	ptsG	YP_005226278.1 glucose-specific PTS system IIBC components [Klebsiella pneumoniae subsp. pneumoniae HS11286] [Klebsiella pneumoniae]	Metabolism;Environmental Information Processing;Metabolism;Metabolism;Cellular Processes	Global and overview maps;Membrane transport;Carbohydrate metabolism;Carbohydrate metabolism;Cellular community - prokaryotes	ko01100//Metabolic pathways;ko02060//Phosphotransferase system (PTS);ko00010//Glycolysis / Gluconeogenesis;ko00520//Amino sugar and nucleotide sugar metabolism;ko05111//Biofilm formation - Vibrio cholerae	K02779;K02779;K02779;K02779;K02779	GO:0005575//cellular_component;GO:0005622//intracellular;GO:0005623//cell;GO:0005737//cytoplasm;GO:0005829//cytosol;GO:0005886//plasma membrane;GO:0005887//integral component of plasma membrane;GO:0016020//membrane;GO:0016021//integral component of membrane;GO:0031224//intrinsic component of membrane;GO:0031226//intrinsic component of plasma membrane;GO:0044424//intracellular part;GO:0044425//mem…	GO:0003674//molecular_function;GO:0003824//catalytic activity;GO:0005215//transporter activity;GO:0005355//glucose transmembrane transporter activity;GO:0005363//maltose transmembrane transporter activity;GO:0008982//protein-N(PI)-phosphohistidine-sugar phosphotransferase activity;GO:0015144//carbohydrate transmembrane transporter activity;GO:0015145//monosaccharide transmembrane transporter acti…	GO:0006793//phosphorus metabolic process;GO:0006796//phosphate-containing compound metabolic process;GO:0006810//transport;GO:0008150//biological_process;GO:0008152//metabolic process;GO:0008643//carbohydrate transport;GO:0008645//hexose transport;GO:0009401//phosphoenolpyruvate-dependent sugar phosphotransferase system;GO:0009987//cellular process;GO:0015749//monosaccharide transport;GO:0015759/…
IUJ50_RS05980	186.564	35.882	-2.37834	0.00320287	0.0491211	yes	PA2418	EJK91396.1 putative cytoplasmic protein [Klebsiella pneumoniae subsp. pneumoniae DSM 30104] [Klebsiella pneumoniae subsp. pneumoniae DSM 30104 = JCM 1662 = NBRC 14940] [Klebsiella pneumoniae]	-	-	-	-	-	-	-
IUJ50_RS05985	711.474	46.154	-3.94628	2.64859e-05	0.00146233	yes	ycaC	ROG24337.1 isochorismatase family protein [Klebsiella pneumoniae subsp. pneumoniae] [Klebsiella pneumoniae]	-	-	-	-	-	-	-
IUJ50_RS06000	8868.72	1611.52	-2.4603	0.000327693	0.0090581	yes	phoH	WP_134895099.1 phosphate starvation-inducible protein PhoH [Klebsiella pneumoniae]	-	-	-	-	GO:0005575//cellular_component;GO:0005622//intracellular;GO:0005623//cell;GO:0005737//cytoplasm;GO:0044424//intracellular part;GO:0044464//cell part	GO:0000166//nucleotide binding;GO:0003674//molecular_function;GO:0003676//nucleic acid binding;GO:0003677//DNA binding;GO:0003678//DNA helicase activity;GO:0004386//helicase activity;GO:0005488//binding;GO:0005524//ATP binding;GO:0008144//drug binding;GO:0016787//hydrolase activity;GO:0017076//purine nucleotide binding;GO:0030554//adenyl nucleotide binding;GO:0032553//ribonucleotide binding;GO:00…	-
IUJ50_RS06205	13.974	0.001	-13.7705	0.000141562	0.00499512	yes	--	AGX40799.1 peptidase [Klebsiella pneumoniae CG43] [Klebsiella pneumoniae]	-	-	-	-	-	-	-
IUJ50_RS06215	4.45	0.001	-12.1196	0.000965059	0.0204933	yes	cyaD	ABR76433.1 putative secretion protein HlyD [Klebsiella pneumoniae subsp. pneumoniae MGH 78578] [Klebsiella pneumoniae]	-	-	-	-	GO:0043190//ATP-binding cassette (ABC) transporter complex;GO:0045254//pyruvate dehydrogenase complex	GO:0004742//dihydrolipoyllysine-residue acetyltransferase activity;GO:0005215//transporter activity;GO:0008565//protein transporter activity;GO:0015562//efflux transmembrane transporter activity;GO:0042626//ATPase activity, coupled to transmembrane movement of substances	GO:0006086//acetyl-CoA biosynthetic process from pyruvate;GO:0006810//transport;GO:0030253//protein secretion by the type I secretion system;GO:0055085//transmembrane transport
IUJ50_RS06220	3.1	0.001	-11.5981	0.0012667	0.024873	yes	cyaB	WP_004147865.1 type I secretion system permease/ATPase [Klebsiella pneumoniae]	Environmental Information Processing	Membrane transport	ko02010//ABC transporters	K12541	GO:0005575//cellular_component;GO:0005737//cytoplasm;GO:0005887//integral component of plasma membrane;GO:0009898//cytoplasmic side of plasma membrane;GO:0016020//membrane;GO:0016021//integral component of membrane;GO:0043190//ATP-binding cassette (ABC) transporter complex;GO:0055051//ATP-binding cassette (ABC) transporter complex, integrated substrate binding;GO:0055052//ATP-binding cassette (AB…	GO:0003924//GTPase activity;GO:0005260//channel-conductance-controlling ATPase activity;GO:0005319//lipid transporter activity;GO:0005524//ATP binding;GO:0005525//GTP binding;GO:0008233//peptidase activity;GO:0008565//protein transporter activity;GO:0015220//choline transmembrane transporter activity;GO:0015221//lipopolysaccharide transmembrane transporter activity;GO:0015412//molybdate transmemb…	GO:0000910//cytokinesis;GO:0006508//proteolysis;GO:0006810//transport;GO:0006817//phosphate ion transport;GO:0006824//cobalt ion transport;GO:0006855//drug transmembrane transport;GO:0006869//lipid transport;GO:0007601//visual perception;GO:0008150//biological_process;GO:0008272//sulfate transport;GO:0009403//toxin biosynthetic process;GO:0015675//nickel cation transport;GO:0015689//molybdate ion…
IUJ50_RS06230	23.926	0.148	-7.33684	0.000675444	0.0155385	yes	--	EJK91359.1 SD repeat-containing cell surface protein precursor [Klebsiella pneumoniae subsp. pneumoniae DSM 30104] [Klebsiella pneumoniae subsp. pneumoniae DSM 30104 = JCM 1662 = NBRC 14940] [Klebsiella pneumoniae]	-	-	-	-	GO:0016021//integral component of membrane	GO:0005509//calcium ion binding	GO:0007154//cell communication
IUJ50_RS06305	2039.91	642.624	-1.66646	0.00107373	0.0219087	yes	rmf	ABR76418.1 ribosome modulation factor [Klebsiella pneumoniae subsp. pneumoniae MGH 78578] [Klebsiella pneumoniae]	-	-	-	-	GO:0005575//cellular_component;GO:0005622//intracellular;GO:0005623//cell;GO:0005737//cytoplasm;GO:0044424//intracellular part;GO:0044464//cell part	GO:0003674//molecular_function;GO:0003676//nucleic acid binding;GO:0003723//RNA binding;GO:0005488//binding;GO:0008135//translation factor activity, RNA binding;GO:0019843//rRNA binding;GO:0043021//ribonucleoprotein complex binding;GO:0043022//ribosome binding;GO:0043024//ribosomal small subunit binding;GO:0044877//macromolecular complex binding;GO:0097159//organic cyclic compound binding;GO:1901…	GO:0006412//translation;GO:0006417//regulation of translation;GO:0006518//peptide metabolic process;GO:0006807//nitrogen compound metabolic process;GO:0006950//response to stress;GO:0008150//biological_process;GO:0008152//metabolic process;GO:0009058//biosynthetic process;GO:0009059//macromolecule biosynthetic process;GO:0009889//regulation of biosynthetic process;GO:0009890//negative regulation …
IUJ50_RS06415	486.886	135.87	-1.84136	9.79034e-05	0.00389373	yes	yedS	AEJ97488.1 outer membrane protein 1A/OmpK35 porin [Klebsiella pneumoniae KCTC 2242] [Klebsiella pneumoniae]	Environmental Information Processing	Signal transduction	ko02020//Two-component system	K09476	GO:0005575//cellular_component;GO:0005623//cell;GO:0009279//cell outer membrane;GO:0016020//membrane;GO:0016021//integral component of membrane;GO:0019867//outer membrane;GO:0030312//external encapsulating structure;GO:0030313//cell envelope;GO:0031224//intrinsic component of membrane;GO:0031975//envelope;GO:0032991//macromolecular complex;GO:0044425//membrane part;GO:0044462//external encapsulat…	GO:0003674//molecular_function;GO:0005215//transporter activity;GO:0015267//channel activity;GO:0015288//porin activity;GO:0022803//passive transmembrane transporter activity;GO:0022829//wide pore channel activity;GO:0022857//transmembrane transporter activity	GO:0006810//transport;GO:0006811//ion transport;GO:0008150//biological_process;GO:0034220//ion transmembrane transport;GO:0051179//localization;GO:0051234//establishment of localization;GO:0055085//transmembrane transport
IUJ50_RS06730	98.092	438.982	2.16195	0.000538938	0.0134534	yes	artJ	YP_005226070.1 arginine 3rd transport system periplasmic binding protein [Klebsiella pneumoniae subsp. pneumoniae HS11286] [Klebsiella pneumoniae]	Environmental Information Processing	Membrane transport	ko02010//ABC transporters	K09996	GO:0005575//cellular_component;GO:0005623//cell;GO:0009897//external side of plasma membrane;GO:0016020//membrane;GO:0030288//outer membrane-bounded periplasmic space;GO:0030313//cell envelope;GO:0031362//anchored component of external side of plasma membrane;GO:0031975//envelope;GO:0042597//periplasmic space;GO:0043190//ATP-binding cassette (ABC) transporter complex;GO:0044464//cell part	GO:0003674//molecular_function;GO:0004888//transmembrane signaling receptor activity;GO:0004970//ionotropic glutamate receptor activity;GO:0005215//transporter activity;GO:0005216//ion channel activity;GO:0005230//extracellular ligand-gated ion channel activity;GO:0005488//binding;GO:0008066//glutamate receptor activity;GO:0015075//ion transmembrane transporter activity;GO:0015267//channel activi…	GO:0003333//amino acid transmembrane transport;GO:0006810//transport;GO:0006811//ion transport;GO:0006812//cation transport;GO:0006820//anion transport;GO:0006855//drug transmembrane transport;GO:0006865//amino acid transport;GO:0007154//cell communication;GO:0007165//signal transduction;GO:0007166//cell surface receptor signaling pathway;GO:0007215//glutamate receptor signaling pathway;GO:000815…
IUJ50_RS07175	49.724	189.49	1.93011	5.99441e-05	0.00278533	yes	eptA	WP_004147681.1 phosphoethanolamine transferase EptA [Klebsiella pneumoniae]	Metabolism;Metabolism	Global and overview maps;Glycan biosynthesis and metabolism	ko01100//Metabolic pathways;ko00540//Lipopolysaccharide biosynthesis	K03760;K03760	GO:0005575//cellular_component;GO:0005623//cell;GO:0005886//plasma membrane;GO:0016020//membrane;GO:0016021//integral component of membrane;GO:0031224//intrinsic component of membrane;GO:0044425//membrane part;GO:0044464//cell part;GO:0071944//cell periphery	GO:0003674//molecular_function;GO:0003824//catalytic activity;GO:0008484//sulfuric ester hydrolase activity;GO:0016740//transferase activity;GO:0016772//transferase activity, transferring phosphorus-containing groups;GO:0016776//phosphotransferase activity, phosphate group as acceptor;GO:0016787//hydrolase activity;GO:0016788//hydrolase activity, acting on ester bonds	GO:0000271//polysaccharide biosynthetic process;GO:0005975//carbohydrate metabolic process;GO:0005976//polysaccharide metabolic process;GO:0006629//lipid metabolic process;GO:0006643//membrane lipid metabolic process;GO:0006644//phospholipid metabolic process;GO:0006664//glycolipid metabolic process;GO:0006793//phosphorus metabolic process;GO:0006796//phosphate-containing compound metabolic proce…
IUJ50_RS07220	21.692	91.278	2.0731	0.0015599	0.0295186	yes	bioB	AHM80555.1 Biotin synthase [Klebsiella pneumoniae 30684/NJST258_2] [Klebsiella pneumoniae]	Metabolism;Metabolism	Global and overview maps;Metabolism of cofactors and vitamins	ko01100//Metabolic pathways;ko00780//Biotin metabolism	K01012;K01012	GO:0005575//cellular_component;GO:0005618//cell wall;GO:0005623//cell;GO:0005737//cytoplasm;GO:0005886//plasma membrane;GO:0016020//membrane;GO:0030312//external encapsulating structure;GO:0044464//cell part;GO:0071944//cell periphery	GO:0003674//molecular_function;GO:0003824//catalytic activity;GO:0004076//biotin synthase activity;GO:0005488//binding;GO:0016740//transferase activity;GO:0016782//transferase activity, transferring sulfur-containing groups;GO:0016783//sulfurtransferase activity;GO:0016829//lyase activity;GO:0043167//ion binding;GO:0043169//cation binding;GO:0046872//metal ion binding;GO:0048037//cofactor binding…	GO:0006082//organic acid metabolic process;GO:0006732//coenzyme metabolic process;GO:0006766//vitamin metabolic process;GO:0006767//water-soluble vitamin metabolic process;GO:0006768//biotin metabolic process;GO:0006777//Mo-molybdopterin cofactor biosynthetic process;GO:0006790//sulfur compound metabolic process;GO:0006807//nitrogen compound metabolic process;GO:0008150//biological_process;GO:000…
IUJ50_RS07225	10.092	130.79	3.69597	5.73172e-08	9.60678e-06	yes	bioA	EJK91854.1 adenosylmethionine-8-amino-7-oxononanoate transaminase [Klebsiella pneumoniae subsp. pneumoniae DSM 30104] [Klebsiella pneumoniae subsp. pneumoniae DSM 30104 = JCM 1662 = NBRC 14940] [Klebsiella pneumoniae]	Metabolism;Metabolism	Global and overview maps;Metabolism of cofactors and vitamins	ko01100//Metabolic pathways;ko00780//Biotin metabolism	K00833;K00833	GO:0005575//cellular_component;GO:0005622//intracellular;GO:0005623//cell;GO:0005737//cytoplasm;GO:0044424//intracellular part;GO:0044464//cell part	GO:0003674//molecular_function;GO:0003824//catalytic activity;GO:0003867//4-aminobutyrate transaminase activity;GO:0004015//adenosylmethionine-8-amino-7-oxononanoate transaminase activity;GO:0004076//biotin synthase activity;GO:0004587//ornithine-oxo-acid transaminase activity;GO:0005488//binding;GO:0008144//drug binding;GO:0008483//transaminase activity;GO:0016740//transferase activity;GO:001676…	GO:0006082//organic acid metabolic process;GO:0006520//cellular amino acid metabolic process;GO:0006725//cellular aromatic compound metabolic process;GO:0006732//coenzyme metabolic process;GO:0006766//vitamin metabolic process;GO:0006767//water-soluble vitamin metabolic process;GO:0006768//biotin metabolic process;GO:0006778//porphyrin-containing compound metabolic process;GO:0006779//porphyrin-c…
IUJ50_RS07270	124.222	2.63	-5.56171	3.14671e-10	1.3425e-07	yes	ctpF	WP_004147665.1 cation-transporting P-type ATPase [Klebsiella pneumoniae]	-	-	-	-	GO:0031004//potassium ion-transporting ATPase complex	GO:0004008//copper-exporting ATPase activity;GO:0004647//phosphoserine phosphatase activity;GO:0005375//copper ion transmembrane transporter activity;GO:0005388//calcium-transporting ATPase activity;GO:0008556//potassium-transporting ATPase activity;GO:0008967//phosphoglycolate phosphatase activity;GO:0015434//cadmium-transporting ATPase activity;GO:0015444//magnesium-importing ATPase activity;GO…	GO:0006545//glycine biosynthetic process;GO:0006564//L-serine biosynthetic process;GO:0006813//potassium ion transport;GO:0006816//calcium ion transport;GO:0006825//copper ion transport;GO:0008152//metabolic process;GO:0015691//cadmium ion transport;GO:0015693//magnesium ion transport;GO:0030001//metal ion transport
IUJ50_RS07275	73.798	0.001	-16.1713	1.60867e-07	2.09708e-05	yes	uspG	AEJ97266.1 universal stress protein G [Klebsiella pneumoniae KCTC 2242] [Klebsiella pneumoniae]	-	-	-	-	-	-	-
IUJ50_RS07280	71.928	0.001	-16.1343	6.30159e-10	2.27487e-07	yes	mdtA	AFQ66722.1 putative Co/Zn/Cd efflux system membrane fusion protein [Klebsiella pneumoniae subsp. pneumoniae 1084] [Klebsiella pneumoniae]	-	-	-	-	GO:0043190//ATP-binding cassette (ABC) transporter complex	GO:0005215//transporter activity;GO:0008565//protein transporter activity;GO:0042626//ATPase activity, coupled to transmembrane movement of substances	GO:0006810//transport;GO:0030253//protein secretion by the type I secretion system
IUJ50_RS07285	37.55	0.001	-15.1965	5.20988e-13	8.15e-10	yes	nolG	WP_004147661.1 efflux RND transporter permease subunit [Klebsiella pneumoniae]	-	-	-	-	GO:0016020//membrane;GO:0016021//integral component of membrane;GO:0031522//cell envelope Sec protein transport complex	GO:0015450//P-P-bond-hydrolysis-driven protein transmembrane transporter activity;GO:0015562//efflux transmembrane transporter activity;GO:0022857//transmembrane transporter activity;GO:0051139//metal ion:proton antiporter activity	GO:0006810//transport;GO:0030001//metal ion transport;GO:0043952//protein transport by the Sec complex;GO:0055085//transmembrane transport
IUJ50_RS07335	223.39	32.888	-2.76393	0.000424072	0.0110565	yes	ariR	AGX37024.1 two-component-system connector protein AriR [Klebsiella pneumoniae CG43] [Klebsiella pneumoniae]	-	-	-	-	-	-	GO:0071468//cellular response to acidic pH
IUJ50_RS07610	18.72	184.162	3.29832	2.45998e-07	2.81578e-05	yes	dtpD	WP_032443817.1 dipeptide permease DtpD [Klebsiella pneumoniae]	-	-	-	-	GO:0005575//cellular_component;GO:0005623//cell;GO:0005886//plasma membrane;GO:0005887//integral component of plasma membrane;GO:0016020//membrane;GO:0016021//integral component of membrane;GO:0031224//intrinsic component of membrane;GO:0031226//intrinsic component of plasma membrane;GO:0044425//membrane part;GO:0044459//plasma membrane part;GO:0044464//cell part;GO:0071944//cell periphery	GO:0003674//molecular_function;GO:0005215//transporter activity;GO:0015333//peptide:proton symporter activity;GO:0015514//nitrite efflux transmembrane transporter activity;GO:0022857//transmembrane transporter activity;GO:0042887//amide transmembrane transporter activity;GO:1904680//peptide transmembrane transporter activity	GO:0006810//transport;GO:0006857//oligopeptide transport;GO:0008104//protein localization;GO:0008150//biological_process;GO:0015031//protein transport;GO:0015707//nitrite transport;GO:0015833//peptide transport;GO:0033036//macromolecule localization;GO:0042886//amide transport;GO:0042938//dipeptide transport;GO:0045184//establishment of protein localization;GO:0051179//localization;GO:0051234//es…
IUJ50_RS07740	196.064	622.574	1.66692	0.00183385	0.0337501	yes	asnB	CCI78112.1 asnB [Klebsiella pneumoniae subsp. rhinoscleromatis SB3432] [Klebsiella pneumoniae]	Metabolism;Metabolism;Metabolism;Metabolism	Global and overview maps;Global and overview maps;Global and overview maps;Amino acid metabolism	ko01100//Metabolic pathways;ko01110//Biosynthesis of secondary metabolites;ko01230//Biosynthesis of amino acids;ko00250//Alanine, aspartate and glutamate metabolism	K01953;K01953;K01953;K01953	GO:0005575//cellular_component;GO:0005622//intracellular;GO:0005623//cell;GO:0005737//cytoplasm;GO:0005829//cytosol;GO:0044424//intracellular part;GO:0044444//cytoplasmic part;GO:0044464//cell part	GO:0000166//nucleotide binding;GO:0003674//molecular_function;GO:0003824//catalytic activity;GO:0004044//amidophosphoribosyltransferase activity;GO:0004066//asparagine synthase (glutamine-hydrolyzing) activity;GO:0004071//aspartate-ammonia ligase activity;GO:0004360//glutamine-fructose-6-phosphate transaminase (isomerizing) activity;GO:0005488//binding;GO:0005515//protein binding;GO:0005524//ATP …	GO:0006040//amino sugar metabolic process;GO:0006082//organic acid metabolic process;GO:0006520//cellular amino acid metabolic process;GO:0006528//asparagine metabolic process;GO:0006529//asparagine biosynthetic process;GO:0006541//glutamine metabolic process;GO:0006807//nitrogen compound metabolic process;GO:0008150//biological_process;GO:0008152//metabolic process;GO:0008616//queuosine biosynth…
IUJ50_RS07935	16248.2	5561.18	-1.54682	0.0031135	0.048383	yes	cspE	AHM80692.1 Cold shock protein [Klebsiella pneumoniae 30684/NJST258_2] [Klebsiella pneumoniae]	-	-	-	-	GO:0005575//cellular_component;GO:0005622//intracellular;GO:0005623//cell;GO:0005737//cytoplasm;GO:0005829//cytosol;GO:0044424//intracellular part;GO:0044444//cytoplasmic part;GO:0044464//cell part	GO:0001072//transcription antitermination factor activity, RNA binding;GO:0003674//molecular_function;GO:0003676//nucleic acid binding;GO:0003677//DNA binding;GO:0003697//single-stranded DNA binding;GO:0003723//RNA binding;GO:0003727//single-stranded RNA binding;GO:0005488//binding;GO:0008143//poly(A) binding;GO:0016896//exoribonuclease activity, producing 5'-phosphomonoesters;GO:0070717//poly-pu…	GO:0006139//nucleobase-containing compound metabolic process;GO:0006351//transcription, DNA-templated;GO:0006353//DNA-templated transcription, termination;GO:0006355//regulation of transcription, DNA-templated;GO:0006401//RNA catabolic process;GO:0006725//cellular aromatic compound metabolic process;GO:0006807//nitrogen compound metabolic process;GO:0008150//biological_process;GO:0008152//metabol…
IUJ50_RS07980	2.822	16.254	2.526	0.00227787	0.0393016	yes	ybdO	AIG83096.1 LysR family transcriptional regulator [Klebsiella pneumoniae subsp. pneumoniae PittNDM01] [Klebsiella pneumoniae]	-	-	-	-	GO:0005737//cytoplasm	GO:0003674//molecular_function;GO:0003676//nucleic acid binding;GO:0003677//DNA binding;GO:0003700//transcription factor activity, sequence-specific DNA binding;GO:0005488//binding;GO:0097159//organic cyclic compound binding;GO:1901363//heterocyclic compound binding	GO:0006139//nucleobase-containing compound metabolic process;GO:0006351//transcription, DNA-templated;GO:0006355//regulation of transcription, DNA-templated;GO:0006725//cellular aromatic compound metabolic process;GO:0006807//nitrogen compound metabolic process;GO:0008150//biological_process;GO:0008152//metabolic process;GO:0008156//negative regulation of DNA replication;GO:0009058//biosynthetic …
IUJ50_RS08135	150.53	3.602	-5.38511	4.59494e-11	2.6955e-08	yes	--	WP_025862177.1 helix-turn-helix transcriptional regulator [Klebsiella pneumoniae]	-	-	-	-	GO:0005634//nucleus	GO:0003677//DNA binding;GO:0003700//transcription factor activity, sequence-specific DNA binding;GO:0016987//sigma factor activity;GO:0043565//sequence-specific DNA binding	GO:0006352//DNA-templated transcription, initiation;GO:0006355//regulation of transcription, DNA-templated;GO:0030436//asexual sporulation;GO:0042173//regulation of sporulation resulting in formation of a cellular spore;GO:0045892//negative regulation of transcription, DNA-templated;GO:0045893//positive regulation of transcription, DNA-templated
IUJ50_RS08630	141.292	637.714	2.17423	1.07509e-05	0.000710621	yes	nfsB	AEJ97039.1 dihydropteridine reductase [Klebsiella pneumoniae KCTC 2242] [Klebsiella pneumoniae]	Metabolism;Metabolism	Global and overview maps;Xenobiotics biodegradation and metabolism	ko01120//Microbial metabolism in diverse environments;ko00633//Nitrotoluene degradation	K10679;K10679	GO:0005575//cellular_component;GO:0005622//intracellular;GO:0005623//cell;GO:0005737//cytoplasm;GO:0005829//cytosol;GO:0044424//intracellular part;GO:0044444//cytoplasmic part;GO:0044464//cell part	GO:0000166//nucleotide binding;GO:0003674//molecular_function;GO:0003824//catalytic activity;GO:0004155//6,7-dihydropteridine reductase activity;GO:0005488//binding;GO:0005515//protein binding;GO:0010181//FMN binding;GO:0016491//oxidoreductase activity;GO:0016645//oxidoreductase activity, acting on the CH-NH group of donors;GO:0016646//oxidoreductase activity, acting on the CH-NH group of donors,…	GO:0006725//cellular aromatic compound metabolic process;GO:0006807//nitrogen compound metabolic process;GO:0008150//biological_process;GO:0008152//metabolic process;GO:0009056//catabolic process;GO:0009236//cobalamin biosynthetic process;GO:0009987//cellular process;GO:0018973//trinitrotoluene metabolic process;GO:0018974//2,4,6-trinitrotoluene metabolic process;GO:0019326//nitrotoluene metaboli…
IUJ50_RS08690	11.584	119.18	3.36294	9.03554e-11	4.71153e-08	yes	aruH	WP_004147486.1 PLP-dependent aminotransferase family protein [Klebsiella pneumoniae]	-	-	-	-	GO:0005737//cytoplasm	GO:0003677//DNA binding;GO:0003700//transcription factor activity, sequence-specific DNA binding;GO:0003824//catalytic activity;GO:0004400//histidinol-phosphate transaminase activity;GO:0004838//L-tyrosine:2-oxoglutarate aminotransferase activity;GO:0009016//succinyldiaminopimelate transaminase activity;GO:0030170//pyridoxal phosphate binding;GO:0048472//threonine-phosphate decarboxylase activity	GO:0000105//histidine biosynthetic process;GO:0006355//regulation of transcription, DNA-templated;GO:0006559//L-phenylalanine catabolic process;GO:0006572//tyrosine catabolic process;GO:0009058//biosynthetic process;GO:0009236//cobalamin biosynthetic process;GO:0015716//organic phosphonate transport;GO:0019877//diaminopimelate biosynthetic process;GO:0042398//cellular modified amino acid biosynth…
IUJ50_RS08730	52.854	0.001	-15.6897	0.000113347	0.00418848	yes	lumQ	AJB33587.1 Transcriptional regulator, AraC family [Klebsiella pneumoniae HK787] [Klebsiella pneumoniae]	-	-	-	-	-	GO:0003700//transcription factor activity, sequence-specific DNA binding;GO:0043565//sequence-specific DNA binding	GO:0006355//regulation of transcription, DNA-templated
IUJ50_RS08735	11.612	0.001	-13.5033	0.00141934	0.0274114	yes	yvgN	AGX36842.1 aldo/keto reductase [Klebsiella pneumoniae CG43] [Klebsiella pneumoniae]	-	-	-	-	-	GO:0047834//D-threo-aldose 1-dehydrogenase activity	-
IUJ50_RS08745	12.14	0.118	-6.68484	0.000276328	0.00842082	yes	piv	EJK92115.1 invertase [Klebsiella pneumoniae subsp. pneumoniae DSM 30104] [Klebsiella pneumoniae subsp. pneumoniae DSM 30104 = JCM 1662 = NBRC 14940] [Klebsiella pneumoniae]	-	-	-	-	-	GO:0003677//DNA binding;GO:0004803//transposase activity	GO:0006313//transposition, DNA-mediated
IUJ50_RS08955	274.766	1033.57	1.91136	0.000750886	0.0168608	yes	cnoX	YP_005225518.1 putative thioredoxin protein [Klebsiella pneumoniae subsp. pneumoniae HS11286] [Klebsiella pneumoniae]	-	-	-	-	GO:0005575//cellular_component;GO:0005622//intracellular;GO:0005623//cell;GO:0005737//cytoplasm;GO:0005829//cytosol;GO:0044424//intracellular part;GO:0044444//cytoplasmic part;GO:0044464//cell part	GO:0003674//molecular_function;GO:0003756//protein disulfide isomerase activity;GO:0003824//catalytic activity;GO:0015035//protein disulfide oxidoreductase activity;GO:0015036//disulfide oxidoreductase activity;GO:0016491//oxidoreductase activity;GO:0016667//oxidoreductase activity, acting on a sulfur group of donors	GO:0006457//protein folding;GO:0008150//biological_process;GO:0008152//metabolic process;GO:0009987//cellular process;GO:0019725//cellular homeostasis;GO:0042592//homeostatic process;GO:0045454//cell redox homeostasis;GO:0050789//regulation of biological process;GO:0050794//regulation of cellular process;GO:0055114//oxidation-reduction process;GO:0061077//chaperone-mediated protein folding;GO:006…
IUJ50_RS09030	411.98	1529.11	1.89205	6.11348e-05	0.0028128	yes	htpG	A6T5N6.1 RecName: Full=Chaperone protein HtpG; AltName: Full=Heat shock protein HtpG; AltName: Full=High temperature protein G [Klebsiella pneumoniae subsp. pneumoniae MGH 78578] [Klebsiella pneumoniae]	Organismal Systems;Organismal Systems	Environmental adaptation;Immune system	ko04626//Plant-pathogen interaction;ko04621//NOD-like receptor signaling pathway	K04079;K04079	GO:0005575//cellular_component;GO:0005576//extracellular region;GO:0005618//cell wall;GO:0005622//intracellular;GO:0005623//cell;GO:0005737//cytoplasm;GO:0005829//cytosol;GO:0005886//plasma membrane;GO:0016020//membrane;GO:0030312//external encapsulating structure;GO:0044424//intracellular part;GO:0044444//cytoplasmic part;GO:0044464//cell part;GO:0071944//cell periphery	GO:0000166//nucleotide binding;GO:0003674//molecular_function;GO:0003824//catalytic activity;GO:0005488//binding;GO:0005515//protein binding;GO:0005524//ATP binding;GO:0008144//drug binding;GO:0008289//lipid binding;GO:0016462//pyrophosphatase activity;GO:0016787//hydrolase activity;GO:0016817//hydrolase activity, acting on acid anhydrides;GO:0016818//hydrolase activity, acting on acid anhydrides…	GO:0000302//response to reactive oxygen species;GO:0000303//response to superoxide;GO:0000305//response to oxygen radical;GO:0006457//protein folding;GO:0006869//lipid transport;GO:0006950//response to stress;GO:0006974//cellular response to DNA damage stimulus;GO:0006979//response to oxidative stress;GO:0008150//biological_process;GO:0009266//response to temperature stimulus;GO:0009408//response…
IUJ50_RS09205	49.608	226.914	2.1935	0.00246359	0.0415601	yes	--	WP_004147355.1 PLP-dependent aminotransferase family protein [Klebsiella pneumoniae]	-	-	-	-	GO:0005737//cytoplasm	GO:0003677//DNA binding;GO:0003700//transcription factor activity, sequence-specific DNA binding;GO:0003824//catalytic activity;GO:0004400//histidinol-phosphate transaminase activity;GO:0004838//L-tyrosine:2-oxoglutarate aminotransferase activity;GO:0009016//succinyldiaminopimelate transaminase activity;GO:0030170//pyridoxal phosphate binding;GO:0048472//threonine-phosphate decarboxylase activity	GO:0000105//histidine biosynthetic process;GO:0006355//regulation of transcription, DNA-templated;GO:0006559//L-phenylalanine catabolic process;GO:0006572//tyrosine catabolic process;GO:0006768//biotin metabolic process;GO:0009058//biosynthetic process;GO:0009236//cobalamin biosynthetic process;GO:0015716//organic phosphonate transport;GO:0019217//regulation of fatty acid metabolic process;GO:001…
IUJ50_RS09495	29.804	113.794	1.93285	0.000687068	0.0156602	yes	yajI	AFQ67163.1 putative lipoprotein yajI [Klebsiella pneumoniae subsp. pneumoniae 1084] [Klebsiella pneumoniae]	-	-	-	-	GO:0005575//cellular_component;GO:0005623//cell;GO:0005886//plasma membrane;GO:0009279//cell outer membrane;GO:0016020//membrane;GO:0019867//outer membrane;GO:0030312//external encapsulating structure;GO:0030313//cell envelope;GO:0031975//envelope;GO:0044462//external encapsulating structure part;GO:0044464//cell part;GO:0071944//cell periphery	-	-
IUJ50_RS09720	22.908	121.698	2.40938	0.00140197	0.0271878	yes	yaiY	CDQ53187.1 yaiY [Klebsiella pneumoniae]	-	-	-	-	GO:0005575//cellular_component;GO:0005623//cell;GO:0005886//plasma membrane;GO:0016020//membrane;GO:0016021//integral component of membrane;GO:0031224//intrinsic component of membrane;GO:0044425//membrane part;GO:0044464//cell part;GO:0071944//cell periphery	-	-
IUJ50_RS09885	3.508	21.274	2.60037	0.00274443	0.0447209	yes	ecpR	YP_005225326.1 putative regulator [Klebsiella pneumoniae subsp. pneumoniae HS11286] [Klebsiella pneumoniae]	-	-	-	-	GO:0005575//cellular_component;GO:0005622//intracellular;GO:0005623//cell;GO:0005737//cytoplasm;GO:0044424//intracellular part;GO:0044464//cell part	GO:0000150//recombinase activity;GO:0003674//molecular_function;GO:0003676//nucleic acid binding;GO:0003677//DNA binding;GO:0003700//transcription factor activity, sequence-specific DNA binding;GO:0005488//binding;GO:0016987//sigma factor activity;GO:0097159//organic cyclic compound binding;GO:1901363//heterocyclic compound binding	GO:0006139//nucleobase-containing compound metabolic process;GO:0006310//DNA recombination;GO:0006351//transcription, DNA-templated;GO:0006352//DNA-templated transcription, initiation;GO:0006355//regulation of transcription, DNA-templated;GO:0006725//cellular aromatic compound metabolic process;GO:0006807//nitrogen compound metabolic process;GO:0008150//biological_process;GO:0008152//metabolic pr…
IUJ50_RS10015	34.012	0.6	-5.82494	8.54749e-05	0.00351872	yes	insB2	WP_094106546.1 IS1 family transposase [Escherichia coli]	-	-	-	-	GO:0005737//cytoplasm	GO:0003677//DNA binding;GO:0004803//transposase activity	GO:0006313//transposition, DNA-mediated;GO:0006355//regulation of transcription, DNA-templated
IUJ50_RS10180	513.17	24.916	-4.36429	0.000184177	0.00600237	yes	glaH	WP_004147195.1 carbon starvation induced protein CsiD [Klebsiella pneumoniae]	Metabolism;Metabolism;Metabolism	Global and overview maps;Global and overview maps;Amino acid metabolism	ko01100//Metabolic pathways;ko01120//Microbial metabolism in diverse environments;ko00310//Lysine degradation	K15737;K15737;K15737	-	GO:0000150//recombinase activity;GO:0003674//molecular_function;GO:0003676//nucleic acid binding;GO:0003677//DNA binding;GO:0003824//catalytic activity;GO:0005488//binding;GO:0005506//iron ion binding;GO:0005515//protein binding;GO:0016491//oxidoreductase activity;GO:0042802//identical protein binding;GO:0043167//ion binding;GO:0043169//cation binding;GO:0046872//metal ion binding;GO:0046914//tra…	GO:0005975//carbohydrate metabolic process;GO:0006139//nucleobase-containing compound metabolic process;GO:0006259//DNA metabolic process;GO:0006310//DNA recombination;GO:0006725//cellular aromatic compound metabolic process;GO:0006807//nitrogen compound metabolic process;GO:0006950//response to stress;GO:0008150//biological_process;GO:0008152//metabolic process;GO:0009605//response to external s…
IUJ50_RS10185	551.92	60.47	-3.19017	0.000111739	0.00416394	yes	lhgD	ABR75710.1 putative enzyme [Klebsiella pneumoniae subsp. pneumoniae MGH 78578] [Klebsiella pneumoniae]	Metabolism;Metabolism;Metabolism	Global and overview maps;Global and overview maps;Amino acid metabolism	ko01100//Metabolic pathways;ko01120//Microbial metabolism in diverse environments;ko00310//Lysine degradation	K15736;K15736;K15736	GO:0005575//cellular_component;GO:0005622//intracellular;GO:0005623//cell;GO:0005737//cytoplasm;GO:0005886//plasma membrane;GO:0009331//glycerol-3-phosphate dehydrogenase complex;GO:0016020//membrane;GO:0044424//intracellular part;GO:0044464//cell part;GO:0071944//cell periphery	GO:0000166//nucleotide binding;GO:0003674//molecular_function;GO:0003824//catalytic activity;GO:0003973//(S)-2-hydroxy-acid oxidase activity;GO:0004148//dihydrolipoyl dehydrogenase activity;GO:0004368//glycerol-3-phosphate dehydrogenase activity;GO:0004729//oxygen-dependent protoporphyrinogen oxidase activity;GO:0004791//thioredoxin-disulfide reductase activity;GO:0005488//binding;GO:0008924//mal…	GO:0006071//glycerol metabolic process;GO:0006096//glycolytic process;GO:0006099//tricarboxylic acid cycle;GO:0006744//ubiquinone biosynthetic process;GO:0006779//porphyrin-containing compound biosynthetic process;GO:0008150//biological_process;GO:0008152//metabolic process;GO:0015995//chlorophyll biosynthetic process;GO:0016117//carotenoid biosynthetic process;GO:0030494//bacteriochlorophyll bio…
IUJ50_RS10190	454.408	63.692	-2.8348	0.000303481	0.00879159	yes	gabD	WP_004147194.1 NADP-dependent succinate-semialdehyde dehydrogenase [Klebsiella pneumoniae]	Metabolism;Metabolism;Metabolism;Metabolism;Metabolism;Metabolism;Metabolism	Global and overview maps;Global and overview maps;Carbohydrate metabolism;Amino acid metabolism;Metabolism of cofactors and vitamins;Amino acid metabolism;Amino acid metabolism	ko01100//Metabolic pathways;ko01120//Microbial metabolism in diverse environments;ko00650//Butanoate metabolism;ko00250//Alanine, aspartate and glutamate metabolism;ko00760//Nicotinate and nicotinamide metabolism;ko00350//Tyrosine metabolism;ko00310//Lysine degradation	K00135;K00135;K00135;K00135;K00135;K00135;K00135	GO:0005575//cellular_component;GO:0005622//intracellular;GO:0005623//cell;GO:0005737//cytoplasm;GO:0005739//mitochondrion;GO:0005759//mitochondrial matrix;GO:0009507//chloroplast;GO:0009532//plastid stroma;GO:0009536//plastid;GO:0009570//chloroplast stroma;GO:0031974//membrane-enclosed lumen;GO:0043226//organelle;GO:0043227//membrane-bounded organelle;GO:0043229//intracellular organelle;GO:004323…	GO:0000166//nucleotide binding;GO:0003674//molecular_function;GO:0003824//catalytic activity;GO:0003842//1-pyrroline-5-carboxylate dehydrogenase activity;GO:0004491//methylmalonate-semialdehyde dehydrogenase (acylating) activity;GO:0004777//succinate-semialdehyde dehydrogenase (NAD+) activity;GO:0005488//binding;GO:0005507//copper ion binding;GO:0005524//ATP binding;GO:0008802//betaine-aldehyde d…	GO:0001505//regulation of neurotransmitter levels;GO:0006082//organic acid metabolic process;GO:0006105//succinate metabolic process;GO:0006520//cellular amino acid metabolic process;GO:0006527//arginine catabolic process;GO:0006536//glutamate metabolic process;GO:0006538//glutamate catabolic process;GO:0006540//glutamate decarboxylation to succinate;GO:0006553//lysine metabolic process;GO:000655…
IUJ50_RS10195	374.662	47.036	-2.99375	0.000173075	0.00580173	yes	gabT	YP_005225281.1 4-aminobutyrate aminotransferase [Klebsiella pneumoniae subsp. pneumoniae HS11286] [Klebsiella pneumoniae]	Metabolism;Metabolism;Metabolism;Metabolism;Metabolism;Metabolism;Metabolism;Metabolism	Global and overview maps;Global and overview maps;Carbohydrate metabolism;Carbohydrate metabolism;Amino acid metabolism;Amino acid metabolism;Amino acid metabolism;Metabolism of other amino acids	ko01100//Metabolic pathways;ko01120//Microbial metabolism in diverse environments;ko00640//Propanoate metabolism;ko00650//Butanoate metabolism;ko00250//Alanine, aspartate and glutamate metabolism;ko00310//Lysine degradation;ko00280//Valine, leucine and isoleucine degradation;ko00410//beta-Alanine metabolism	K07250;K07250;K07250;K07250;K07250;K07250;K07250;K07250	GO:0005575//cellular_component;GO:0005622//intracellular;GO:0005623//cell;GO:0005737//cytoplasm;GO:0005829//cytosol;GO:0044424//intracellular part;GO:0044444//cytoplasmic part;GO:0044464//cell part	GO:0003674//molecular_function;GO:0003824//catalytic activity;GO:0003867//4-aminobutyrate transaminase activity;GO:0003992//N2-acetyl-L-ornithine:2-oxoglutarate 5-aminotransferase activity;GO:0004015//adenosylmethionine-8-amino-7-oxononanoate transaminase activity;GO:0004587//ornithine-oxo-acid transaminase activity;GO:0005488//binding;GO:0008144//drug binding;GO:0008483//transaminase activity;GO…	GO:0001505//regulation of neurotransmitter levels;GO:0006082//organic acid metabolic process;GO:0006520//cellular amino acid metabolic process;GO:0006525//arginine metabolic process;GO:0006526//arginine biosynthetic process;GO:0006553//lysine metabolic process;GO:0006554//lysine catabolic process;GO:0006591//ornithine metabolic process;GO:0006779//porphyrin-containing compound biosynthetic proces…
IUJ50_RS10200	190.206	17.036	-3.4809	0.000102848	0.00395101	yes	gabP	YP_005225280.1 gamma-aminobutyrate transporter [Klebsiella pneumoniae subsp. pneumoniae HS11286] [Klebsiella pneumoniae]	-	-	-	-	GO:0005575//cellular_component;GO:0005623//cell;GO:0005886//plasma membrane;GO:0005887//integral component of plasma membrane;GO:0016020//membrane;GO:0016021//integral component of membrane;GO:0031224//intrinsic component of membrane;GO:0044425//membrane part;GO:0044464//cell part;GO:0071944//cell periphery	GO:0003674//molecular_function;GO:0005215//transporter activity;GO:0005275//amine transmembrane transporter activity;GO:0005326//neurotransmitter transporter activity;GO:0005342//organic acid transmembrane transporter activity;GO:0008028//monocarboxylic acid transmembrane transporter activity;GO:0008509//anion transmembrane transporter activity;GO:0008514//organic anion transmembrane transporter …	GO:0001505//regulation of neurotransmitter levels;GO:0003333//amino acid transmembrane transport;GO:0006082//organic acid metabolic process;GO:0006520//cellular amino acid metabolic process;GO:0006807//nitrogen compound metabolic process;GO:0006810//transport;GO:0006811//ion transport;GO:0006820//anion transport;GO:0006836//neurotransmitter transport;GO:0006865//amino acid transport;GO:0006950//r…
IUJ50_RS10590	1093.52	4302.69	1.97626	3.28892e-05	0.00169614	yes	degP	AEJ96586.1 serine endoprotease [Klebsiella pneumoniae KCTC 2242] [Klebsiella pneumoniae]	Environmental Information Processing	Signal transduction	ko02020//Two-component system	K04771	GO:0005575//cellular_component;GO:0005623//cell;GO:0005886//plasma membrane;GO:0015627//type II protein secretion system complex;GO:0016020//membrane;GO:0030288//outer membrane-bounded periplasmic space;GO:0030313//cell envelope;GO:0031975//envelope;GO:0042597//periplasmic space;GO:0044464//cell part;GO:0071944//cell periphery	GO:0003674//molecular_function;GO:0003824//catalytic activity;GO:0004175//endopeptidase activity;GO:0004222//metalloendopeptidase activity;GO:0004252//serine-type endopeptidase activity;GO:0005488//binding;GO:0005515//protein binding;GO:0008233//peptidase activity;GO:0008236//serine-type peptidase activity;GO:0008239//dipeptidyl-peptidase activity;GO:0008565//protein transporter activity;GO:00167…	GO:0006457//protein folding;GO:0006508//proteolysis;GO:0006515//misfolded or incompletely synthesized protein catabolic process;GO:0006807//nitrogen compound metabolic process;GO:0006950//response to stress;GO:0006979//response to oxidative stress;GO:0008150//biological_process;GO:0008152//metabolic process;GO:0009056//catabolic process;GO:0009057//macromolecule catabolic process;GO:0009266//resp…
IUJ50_RS10885	23.448	146.064	2.63906	0.000593128	0.0142018	yes	--	AGX36401.1 membrane protein [Klebsiella pneumoniae CG43] [Klebsiella pneumoniae]	-	-	-	-	-	-	-
IUJ50_RS11290	88.772	484.73	2.449	1.40864e-05	0.000885405	yes	carB	YP_005225053.1 carbamoyl phosphate synthase large subunit [Klebsiella pneumoniae subsp. pneumoniae HS11286] [Klebsiella pneumoniae]	Metabolism;Metabolism;Metabolism	Global and overview maps;Nucleotide metabolism;Amino acid metabolism	ko01100//Metabolic pathways;ko00240//Pyrimidine metabolism;ko00250//Alanine, aspartate and glutamate metabolism	K01955;K01955;K01955	GO:0005575//cellular_component;GO:0005622//intracellular;GO:0005623//cell;GO:0005737//cytoplasm;GO:0005829//cytosol;GO:0005886//plasma membrane;GO:0005951//carbamoyl-phosphate synthase complex;GO:0009317//acetyl-CoA carboxylase complex;GO:0016020//membrane;GO:0019867//outer membrane;GO:0032991//macromolecular complex;GO:0044424//intracellular part;GO:0044444//cytoplasmic part;GO:0044464//cell par…	GO:0000166//nucleotide binding;GO:0003674//molecular_function;GO:0003824//catalytic activity;GO:0003937//IMP cyclohydrolase activity;GO:0003989//acetyl-CoA carboxylase activity;GO:0004075//biotin carboxylase activity;GO:0004087//carbamoyl-phosphate synthase (ammonia) activity;GO:0004088//carbamoyl-phosphate synthase (glutamine-hydrolyzing) activity;GO:0004637//phosphoribosylamine-glycine ligase a…	GO:0000050//urea cycle;GO:0006082//organic acid metabolic process;GO:0006094//gluconeogenesis;GO:0006139//nucleobase-containing compound metabolic process;GO:0006189//'de novo' IMP biosynthetic process;GO:0006206//pyrimidine nucleobase metabolic process;GO:0006213//pyrimidine nucleoside metabolic process;GO:0006220//pyrimidine nucleotide metabolic process;GO:0006221//pyrimidine nucleotide biosynt…
IUJ50_RS11295	117.85	745.076	2.66044	5.68367e-08	9.60678e-06	yes	carA	AFQ67488.1 Carbamoyl-phosphate synthase small chain [Klebsiella pneumoniae subsp. pneumoniae 1084] [Klebsiella pneumoniae]	Metabolism;Metabolism;Metabolism	Global and overview maps;Nucleotide metabolism;Amino acid metabolism	ko01100//Metabolic pathways;ko00240//Pyrimidine metabolism;ko00250//Alanine, aspartate and glutamate metabolism	K01956;K01956;K01956	GO:0005575//cellular_component;GO:0005622//intracellular;GO:0005623//cell;GO:0005737//cytoplasm;GO:0005829//cytosol;GO:0005951//carbamoyl-phosphate synthase complex;GO:0032991//macromolecular complex;GO:0044424//intracellular part;GO:0044444//cytoplasmic part;GO:0044464//cell part;GO:1902494//catalytic complex	GO:0000107//imidazoleglycerol-phosphate synthase activity;GO:0000166//nucleotide binding;GO:0003674//molecular_function;GO:0003824//catalytic activity;GO:0003883//CTP synthase activity;GO:0003922//GMP synthase (glutamine-hydrolyzing) activity;GO:0004049//anthranilate synthase activity;GO:0004088//carbamoyl-phosphate synthase (glutamine-hydrolyzing) activity;GO:0005488//binding;GO:0005524//ATP bin…	GO:0000050//urea cycle;GO:0000105//histidine biosynthetic process;GO:0000162//tryptophan biosynthetic process;GO:0006082//organic acid metabolic process;GO:0006139//nucleobase-containing compound metabolic process;GO:0006177//GMP biosynthetic process;GO:0006206//pyrimidine nucleobase metabolic process;GO:0006207//'de novo' pyrimidine nucleobase biosynthetic process;GO:0006213//pyrimidine nucleosi…
IUJ50_RS11420	77.708	421.666	2.43997	2.93632e-05	0.00158441	yes	nhaA1	WP_002887958.1 Na+/H+ antiporter NhaA [Klebsiella pneumoniae]	-	-	-	-	GO:0005575//cellular_component;GO:0005623//cell;GO:0005886//plasma membrane;GO:0016020//membrane;GO:0016021//integral component of membrane;GO:0031224//intrinsic component of membrane;GO:0044425//membrane part;GO:0044464//cell part;GO:0071944//cell periphery	GO:0003674//molecular_function;GO:0005215//transporter activity;GO:0005451//monovalent cation:proton antiporter activity;GO:0008324//cation transmembrane transporter activity;GO:0015075//ion transmembrane transporter activity;GO:0015077//monovalent inorganic cation transmembrane transporter activity;GO:0015078//hydrogen ion transmembrane transporter activity;GO:0015081//sodium ion transmembrane t…	GO:0006810//transport;GO:0006811//ion transport;GO:0006812//cation transport;GO:0006814//sodium ion transport;GO:0006818//hydrogen transport;GO:0006885//regulation of pH;GO:0008150//biological_process;GO:0015672//monovalent inorganic cation transport;GO:0030001//metal ion transport;GO:0034220//ion transmembrane transport;GO:0035725//sodium ion transmembrane transport;GO:0042592//homeostatic proce…
IUJ50_RS11430	1809.89	5168.18	1.51375	0.000794892	0.0175137	yes	dnaK	YP_005225024.1 molecular chaperone DnaK [Klebsiella pneumoniae subsp. pneumoniae HS11286] [Klebsiella pneumoniae]	Genetic Information Processing	Folding, sorting and degradation	ko03018//RNA degradation	K04043	GO:0005575//cellular_component;GO:0005576//extracellular region;GO:0005622//intracellular;GO:0005623//cell;GO:0005737//cytoplasm;GO:0005829//cytosol;GO:0005886//plasma membrane;GO:0016020//membrane;GO:0018995//host;GO:0020003//symbiont-containing vacuole;GO:0030430//host cell cytoplasm;GO:0032991//macromolecular complex;GO:0033643//host cell part;GO:0033646//host intracellular part;GO:0033655//ho…	GO:0000166//nucleotide binding;GO:0000988//transcription factor activity, protein binding;GO:0000989//transcription factor activity, transcription factor binding;GO:0003674//molecular_function;GO:0003824//catalytic activity;GO:0005488//binding;GO:0005515//protein binding;GO:0005524//ATP binding;GO:0008144//drug binding;GO:0008270//zinc ion binding;GO:0016462//pyrophosphatase activity;GO:0016773//…	GO:0005975//carbohydrate metabolic process;GO:0006139//nucleobase-containing compound metabolic process;GO:0006259//DNA metabolic process;GO:0006260//DNA replication;GO:0006457//protein folding;GO:0006458//'de novo' protein folding;GO:0006725//cellular aromatic compound metabolic process;GO:0006807//nitrogen compound metabolic process;GO:0006950//response to stress;GO:0006986//response to unfolde…
IUJ50_RS11490	180.108	470.014	1.38384	0.0027692	0.0448134	yes	thrA	EJK92479.1 aspartokinase I/homoserine dehydrogenase I [Klebsiella pneumoniae subsp. pneumoniae DSM 30104] [Klebsiella pneumoniae subsp. pneumoniae DSM 30104 = JCM 1662 = NBRC 14940] [Klebsiella pneumoniae]	Metabolism;Metabolism;Metabolism;Metabolism;Metabolism;Metabolism;Metabolism;Metabolism	Global and overview maps;Global and overview maps;Global and overview maps;Global and overview maps;Amino acid metabolism;Amino acid metabolism;Amino acid metabolism;Biosynthesis of other secondary metabolites	ko01100//Metabolic pathways;ko01110//Biosynthesis of secondary metabolites;ko01120//Microbial metabolism in diverse environments;ko01230//Biosynthesis of amino acids;ko00270//Cysteine and methionine metabolism;ko00260//Glycine, serine and threonine metabolism;ko00300//Lysine biosynthesis;ko00261//Monobactam biosynthesis	K12524;K12524;K12524;K12524;K12524;K12524;K12524;K12524	GO:0005575//cellular_component;GO:0005622//intracellular;GO:0005623//cell;GO:0005737//cytoplasm;GO:0044424//intracellular part;GO:0044464//cell part	GO:0000166//nucleotide binding;GO:0003674//molecular_function;GO:0003824//catalytic activity;GO:0004072//aspartate kinase activity;GO:0004349//glutamate 5-kinase activity;GO:0004412//homoserine dehydrogenase activity;GO:0005488//binding;GO:0005524//ATP binding;GO:0008144//drug binding;GO:0016301//kinase activity;GO:0016491//oxidoreductase activity;GO:0016614//oxidoreductase activity, acting on CH…	GO:0006082//organic acid metabolic process;GO:0006520//cellular amino acid metabolic process;GO:0006553//lysine metabolic process;GO:0006561//proline biosynthetic process;GO:0006566//threonine metabolic process;GO:0006793//phosphorus metabolic process;GO:0006796//phosphate-containing compound metabolic process;GO:0006807//nitrogen compound metabolic process;GO:0008150//biological_process;GO:00081…
IUJ50_RS11815	9.952	0.001	-13.2808	0.00029018	0.00856488	yes	dgoK	WP_004146940.1 2-dehydro-3-deoxygalactonokinase [Klebsiella pneumoniae]	Metabolism;Metabolism	Global and overview maps;Carbohydrate metabolism	ko01100//Metabolic pathways;ko00052//Galactose metabolism	K00883;K00883	-	GO:0008671//2-dehydro-3-deoxygalactonokinase activity	GO:0034194//D-galactonate catabolic process
IUJ50_RS11820	5.336	0.001	-12.3815	0.00180737	0.0336588	yes	SLC5A4	WP_004146939.1 sodium:solute symporter family protein [Klebsiella pneumoniae]	-	-	-	-	GO:0005887//integral component of plasma membrane;GO:0016020//membrane	GO:0005298//proline:sodium symporter activity;GO:0015370//solute:sodium symporter activity;GO:0015498//pantothenate:sodium symporter activity;GO:0022857//transmembrane transporter activity;GO:0031402//sodium ion binding	GO:0006810//transport;GO:0006814//sodium ion transport;GO:0015824//proline transport;GO:0015887//pantothenate transmembrane transport;GO:0015937//coenzyme A biosynthetic process;GO:0055085//transmembrane transport
IUJ50_RS11910	501.974	43.822	-3.51789	0.000524604	0.0131656	yes	hpaB	OUH04216.1 4-hydroxyphenylacetate 3-monooxygenase component, partial [Klebsiella pneumoniae]	Metabolism;Metabolism;Metabolism;Metabolism	Global and overview maps;Global and overview maps;Global and overview maps;Amino acid metabolism	ko01100//Metabolic pathways;ko01120//Microbial metabolism in diverse environments;ko01220//Degradation of aromatic compounds;ko00350//Tyrosine metabolism	K00483;K00483;K00483;K00483	-	GO:0000166//nucleotide binding;GO:0003674//molecular_function;GO:0003824//catalytic activity;GO:0004497//monooxygenase activity;GO:0005488//binding;GO:0016491//oxidoreductase activity;GO:0016627//oxidoreductase activity, acting on the CH-CH group of donors;GO:0016705//oxidoreductase activity, acting on paired donors, with incorporation or reduction of molecular oxygen;GO:0016712//oxidoreductase a…	GO:0006082//organic acid metabolic process;GO:0006725//cellular aromatic compound metabolic process;GO:0006805//xenobiotic metabolic process;GO:0008150//biological_process;GO:0008152//metabolic process;GO:0009056//catabolic process;GO:0009404//toxin metabolic process;GO:0009407//toxin catabolic process;GO:0009410//response to xenobiotic stimulus;GO:0009636//response to toxic substance;GO:0009850/…
IUJ50_RS11915	364.172	73.214	-2.31443	0.000289071	0.00856488	yes	hpaC	VAS28121.1 Carbon starvation protein A [Klebsiella pneumoniae]	Metabolism;Metabolism;Metabolism;Metabolism;Metabolism	Global and overview maps;Global and overview maps;Global and overview maps;Amino acid metabolism;Metabolism of cofactors and vitamins	ko01100//Metabolic pathways;ko01120//Microbial metabolism in diverse environments;ko01220//Degradation of aromatic compounds;ko00350//Tyrosine metabolism;ko00740//Riboflavin metabolism	K00484;K00484;K00484;K00484;K00484	-	GO:0000166//nucleotide binding;GO:0003674//molecular_function;GO:0003824//catalytic activity;GO:0005488//binding;GO:0008752//FMN reductase activity;GO:0010181//FMN binding;GO:0016491//oxidoreductase activity;GO:0016645//oxidoreductase activity, acting on the CH-NH group of donors;GO:0016646//oxidoreductase activity, acting on the CH-NH group of donors, NAD or NADP as acceptor;GO:0016651//oxidored…	GO:0006725//cellular aromatic compound metabolic process;GO:0008150//biological_process;GO:0008152//metabolic process;GO:0009056//catabolic process;GO:0009987//cellular process;GO:0019439//aromatic compound catabolic process;GO:0042537//benzene-containing compound metabolic process;GO:0044237//cellular metabolic process;GO:0044248//cellular catabolic process;GO:0055114//oxidation-reduction proces…
IUJ50_RS12095	128.684	38.394	-1.74488	0.000876958	0.0189657	yes	rbbA	WP_004146903.1 ribosome-associated ATPase/putative transporter RbbA [Klebsiella pneumoniae]	-	-	-	-	GO:0005575//cellular_component;GO:0005622//intracellular;GO:0005623//cell;GO:0005737//cytoplasm;GO:0005829//cytosol;GO:0005840//ribosome;GO:0005886//plasma membrane;GO:0005887//integral component of plasma membrane;GO:0009288//bacterial-type flagellum;GO:0009380//excinuclease repair complex;GO:0009898//cytoplasmic side of plasma membrane;GO:0015935//small ribosomal subunit;GO:0016020//membrane;GO…	GO:0000166//nucleotide binding;GO:0003674//molecular_function;GO:0003723//RNA binding;GO:0003724//RNA helicase activity;GO:0003824//catalytic activity;GO:0003924//GTPase activity;GO:0005260//channel-conductance-controlling ATPase activity;GO:0005319//lipid transporter activity;GO:0005488//binding;GO:0005524//ATP binding;GO:0005525//GTP binding;GO:0008144//drug binding;GO:0008565//protein transpor…	GO:0000910//cytokinesis;GO:0001539//cilium or flagellum-dependent cell motility;GO:0006289//nucleotide-excision repair;GO:0006417//regulation of translation;GO:0006810//transport;GO:0006817//phosphate ion transport;GO:0006824//cobalt ion transport;GO:0006855//drug transmembrane transport;GO:0006869//lipid transport;GO:0007601//visual perception;GO:0008150//biological_process;GO:0008272//sulfate t…
IUJ50_RS12200	227.998	625.712	1.45648	0.000987585	0.0205077	yes	--	WP_004146884.1 FAD-dependent oxidoreductase [Klebsiella pneumoniae]	-	-	-	-	GO:0009331//glycerol-3-phosphate dehydrogenase complex;GO:0009342//glutamate synthase complex (NADPH)	GO:0004355//glutamate synthase (NADPH) activity;GO:0004368//glycerol-3-phosphate dehydrogenase activity;GO:0004729//oxygen-dependent protoporphyrinogen oxidase activity;GO:0008734//L-aspartate oxidase activity;GO:0016166//phytoene dehydrogenase activity;GO:0016491//oxidoreductase activity;GO:0016647//oxidoreductase activity, acting on the CH-NH group of donors, oxygen as acceptor;GO:0016701//oxid…	GO:0006071//glycerol metabolic process;GO:0006400//tRNA modification;GO:0006537//glutamate biosynthetic process;GO:0006744//ubiquinone biosynthetic process;GO:0006779//porphyrin-containing compound biosynthetic process;GO:0016117//carotenoid biosynthetic process;GO:0019363//pyridine nucleotide biosynthetic process;GO:0055114//oxidation-reduction process
IUJ50_RS12265	153.164	0.208	-9.52428	8.66887e-09	2.14121e-06	yes	--	EOY80048.1 polysaccharide pyruvyl transferase [Klebsiella pneumoniae UHKPC81] [Klebsiella pneumoniae]	-	-	-	-	-	GO:0046919//pyruvyltransferase activity	GO:0042545//cell wall modification
IUJ50_RS12270	60.998	0.07	-9.76719	9.58061e-08	1.40506e-05	yes	HI_1578	AFQ67653.1 IPT/TIG domain-containing protein [Klebsiella pneumoniae subsp. pneumoniae 1084] [Klebsiella pneumoniae]	-	-	-	-	-	GO:0003674//molecular_function;GO:0003824//catalytic activity;GO:0004373//glycogen (starch) synthase activity;GO:0008194//UDP-glycosyltransferase activity;GO:0008375//acetylglucosaminyltransferase activity;GO:0009011//starch synthase activity;GO:0016740//transferase activity;GO:0016757//transferase activity, transferring glycosyl groups	GO:0005978//glycogen biosynthetic process;GO:0006082//organic acid metabolic process;GO:0008150//biological_process;GO:0008152//metabolic process;GO:0009058//biosynthetic process;GO:0009059//macromolecule biosynthetic process;GO:0009247//glycolipid biosynthetic process;GO:0009273//peptidoglycan-based cell wall biogenesis;GO:0009877//nodulation;GO:0009987//cellular process;GO:0010125//mycothiol bi…
IUJ50_RS12280	34.506	0.001	-15.0746	1.04527e-07	1.4865e-05	yes	--	AIK81323.1 PAAR motif family protein [Klebsiella pneumoniae subsp. pneumoniae] [Klebsiella pneumoniae]	-	-	-	-	-	-	-
IUJ50_RS12285	5.56	0.001	-12.4409	0.00263654	0.0432975	yes	--	AFQ67658.1 hypothetical protein A79E_4445 [Klebsiella pneumoniae subsp. pneumoniae 1084] [Klebsiella pneumoniae]	-	-	-	-	-	-	-
IUJ50_RS12295	10.392	0.001	-13.3432	0.00194995	0.035162	yes	--	WP_004178415.1 MULTISPECIES: hypothetical protein [Enterobacteriaceae]	-	-	-	-	-	-	-
IUJ50_RS12330	11.12	0.001	-13.4409	0.00219934	0.038513	yes	--	AVO95898.1 restriction endonuclease [Klebsiella pneumoniae subsp. ozaenae] [Klebsiella pneumoniae]	-	-	-	-	-	GO:0003677//DNA binding;GO:0004519//endonuclease activity;GO:0005524//ATP binding;GO:0016887//ATPase activity	GO:0009307//DNA restriction-modification system
IUJ50_RS12375	3.028	0.001	-11.5641	0.00223636	0.0388712	yes	yfjR	KJM68920.1 transcriptional regulator [Enterobacter hormaechei subsp. xiangfangensis] [Enterobacter hormaechei]	-	-	-	-	GO:0005575//cellular_component;GO:0005622//intracellular;GO:0005623//cell;GO:0044464//cell part	GO:0003674//molecular_function;GO:0003676//nucleic acid binding;GO:0003677//DNA binding;GO:0003700//transcription factor activity, sequence-specific DNA binding;GO:0005488//binding;GO:0043565//sequence-specific DNA binding;GO:0097159//organic cyclic compound binding;GO:1901363//heterocyclic compound binding	GO:0006139//nucleobase-containing compound metabolic process;GO:0006351//transcription, DNA-templated;GO:0006355//regulation of transcription, DNA-templated;GO:0006725//cellular aromatic compound metabolic process;GO:0006807//nitrogen compound metabolic process;GO:0008150//biological_process;GO:0008152//metabolic process;GO:0009058//biosynthetic process;GO:0009059//macromolecule biosynthetic proc…
IUJ50_RS12385	11.894	0.001	-13.5379	0.000396999	0.0104669	yes	--	EJK92978.1 ATP-dependent endonuclease [Klebsiella pneumoniae subsp. pneumoniae DSM 30104] [Klebsiella pneumoniae subsp. pneumoniae DSM 30104 = JCM 1662 = NBRC 14940] [Klebsiella pneumoniae]	-	-	-	-	GO:0009898//cytoplasmic side of plasma membrane	GO:0003697//single-stranded DNA binding;GO:0005524//ATP binding;GO:0016887//ATPase activity;GO:0042626//ATPase activity, coupled to transmembrane movement of substances	GO:0006260//DNA replication;GO:0006281//DNA repair;GO:0006310//DNA recombination;GO:0006810//transport;GO:0009432//SOS response
IUJ50_RS12390	12.512	0.001	-13.611	0.000181167	0.00598745	yes	pcrA	EJK92977.1 UvrD/REP helicase [Klebsiella pneumoniae subsp. pneumoniae DSM 30104] [Klebsiella pneumoniae subsp. pneumoniae DSM 30104 = JCM 1662 = NBRC 14940] [Klebsiella pneumoniae]	Genetic Information Processing;Genetic Information Processing	Replication and repair;Replication and repair	ko03430//Mismatch repair;ko03420//Nucleotide excision repair	K03657;K03657	GO:0009338//exodeoxyribonuclease V complex	GO:0003676//nucleic acid binding;GO:0004003//ATP-dependent DNA helicase activity;GO:0004386//helicase activity;GO:0005524//ATP binding;GO:0008854//exodeoxyribonuclease V activity;GO:0016787//hydrolase activity;GO:0016818//hydrolase activity, acting on acid anhydrides, in phosphorus-containing anhydrides	GO:0000724//double-strand break repair via homologous recombination;GO:0006268//DNA unwinding involved in DNA replication;GO:0006281//DNA repair;GO:0006310//DNA recombination
IUJ50_RS12400	21.184	0.001	-14.3707	3.92212e-06	0.000301746	yes	--	SQC62568.1 Uncharacterised protein [Klebsiella pneumoniae subsp. pneumoniae] [Klebsiella pneumoniae]	-	-	-	-	-	-	-
IUJ50_RS12595	36.354	217.442	2.58044	9.96674e-06	0.000677883	yes	argI	AFQ67748.1 Ornithine carbamoyltransferase [Klebsiella pneumoniae subsp. pneumoniae 1084] [Klebsiella pneumoniae]	Metabolism;Metabolism;Metabolism;Metabolism	Global and overview maps;Global and overview maps;Global and overview maps;Amino acid metabolism	ko01100//Metabolic pathways;ko01110//Biosynthesis of secondary metabolites;ko01230//Biosynthesis of amino acids;ko00220//Arginine biosynthesis	K00611;K00611;K00611;K00611	GO:0005575//cellular_component;GO:0005622//intracellular;GO:0005623//cell;GO:0005737//cytoplasm;GO:0044424//intracellular part;GO:0044464//cell part	GO:0003674//molecular_function;GO:0003824//catalytic activity;GO:0004070//aspartate carbamoyltransferase activity;GO:0004585//ornithine carbamoyltransferase activity;GO:0005488//binding;GO:0016597//amino acid binding;GO:0016740//transferase activity;GO:0016741//transferase activity, transferring one-carbon groups;GO:0016743//carboxyl- or carbamoyltransferase activity;GO:0031406//carboxylic acid b…	GO:0000050//urea cycle;GO:0006082//organic acid metabolic process;GO:0006520//cellular amino acid metabolic process;GO:0006525//arginine metabolic process;GO:0006526//arginine biosynthetic process;GO:0006527//arginine catabolic process;GO:0006591//ornithine metabolic process;GO:0006807//nitrogen compound metabolic process;GO:0006950//response to stress;GO:0006974//cellular response to DNA damage …
IUJ50_RS12800	88.048	21.076	-2.06269	0.00111058	0.0222733	yes	ytfQ	AEJ96159.1 putative D-ribose transport system periplasmic binding component [Klebsiella pneumoniae KCTC 2242] [Klebsiella pneumoniae]	Environmental Information Processing	Membrane transport	ko02010//ABC transporters	K23508	GO:0005575//cellular_component;GO:0005623//cell;GO:0005886//plasma membrane;GO:0016020//membrane;GO:0016021//integral component of membrane;GO:0030288//outer membrane-bounded periplasmic space;GO:0030313//cell envelope;GO:0031224//intrinsic component of membrane;GO:0031362//anchored component of external side of plasma membrane;GO:0031975//envelope;GO:0042597//periplasmic space;GO:0044425//membra…	GO:0003674//molecular_function;GO:0003677//DNA binding;GO:0005215//transporter activity;GO:0005488//binding;GO:0005534//galactose binding;GO:0015144//carbohydrate transmembrane transporter activity;GO:0015145//monosaccharide transmembrane transporter activity;GO:0015614//D-xylose-importing ATPase activity;GO:0022857//transmembrane transporter activity;GO:0030246//carbohydrate binding;GO:0033222//…	GO:0005975//carbohydrate metabolic process;GO:0006355//regulation of transcription, DNA-templated;GO:0006810//transport;GO:0008150//biological_process;GO:0008643//carbohydrate transport;GO:0008645//hexose transport;GO:0015749//monosaccharide transport;GO:0015753//D-xylose transport;GO:0015757//galactose transport;GO:0015762//rhamnose transport;GO:0034219//carbohydrate transmembrane transport;GO:0…
IUJ50_RS12835	508.234	1435.6	1.49809	0.00145593	0.0280028	yes	msrA	YP_005224757.1 methionine sulfoxide reductase A [Klebsiella pneumoniae subsp. pneumoniae HS11286] [Klebsiella pneumoniae]	-	-	-	-	GO:0005575//cellular_component;GO:0005622//intracellular;GO:0005623//cell;GO:0005737//cytoplasm;GO:0005829//cytosol;GO:0044424//intracellular part;GO:0044444//cytoplasmic part;GO:0044464//cell part	GO:0003674//molecular_function;GO:0003824//catalytic activity;GO:0008113//peptide-methionine (S)-S-oxide reductase activity;GO:0016491//oxidoreductase activity;GO:0016667//oxidoreductase activity, acting on a sulfur group of donors;GO:0016671//oxidoreductase activity, acting on a sulfur group of donors, disulfide as acceptor;GO:0033744//L-methionine:thioredoxin-disulfide S-oxidoreductase activity…	GO:0006807//nitrogen compound metabolic process;GO:0006950//response to stress;GO:0006979//response to oxidative stress;GO:0008150//biological_process;GO:0008152//metabolic process;GO:0009987//cellular process;GO:0019538//protein metabolic process;GO:0030091//protein repair;GO:0043170//macromolecule metabolic process;GO:0044237//cellular metabolic process;GO:0044238//primary metabolic process;GO:…
IUJ50_RS12850	2780.12	518.612	-2.42242	0.000103234	0.00395101	yes	ytfK	ADC60517.1 protein of unknown function DUF1107 [Klebsiella variicola At-22] [Klebsiella variicola]	-	-	-	-	-	-	-
IUJ50_RS13150	2.928	33.046	3.49649	0.00109795	0.0222669	yes	--	SQC62712.1 putative transcriptional regulatory protein [Klebsiella pneumoniae subsp. pneumoniae] [Klebsiella pneumoniae]	-	-	-	-	GO:0009523//photosystem II;GO:0009539//photosystem II reaction center;GO:0016020//membrane	GO:0000156//phosphorelay response regulator activity;GO:0003677//DNA binding;GO:0003700//transcription factor activity, sequence-specific DNA binding	GO:0000160//phosphorelay signal transduction system;GO:0006355//regulation of transcription, DNA-templated;GO:0006796//phosphate-containing compound metabolic process;GO:0015979//photosynthesis
IUJ50_RS13175	0.736	10.292	3.80567	0.000553677	0.0136323	yes	--	WP_110918396.1 hypothetical protein [Klebsiella pneumoniae]	-	-	-	-	-	-	GO:0042742//defense response to bacterium
IUJ50_RS13185	0.21	4.492	4.4189	0.000178057	0.0059264	yes	mchE	YP_005224684.1 microcin H47 secretion protein [Klebsiella pneumoniae subsp. pneumoniae HS11286] [Klebsiella pneumoniae]	Organismal Systems	Environmental adaptation	ko04626//Plant-pathogen interaction	K13408	GO:0005840//ribosome;GO:0019028//viral capsid;GO:0019031//viral envelope;GO:0042470//melanosome;GO:0043190//ATP-binding cassette (ABC) transporter complex;GO:0045252//oxoglutarate dehydrogenase complex;GO:0045254//pyruvate dehydrogenase complex	GO:0003723//RNA binding;GO:0003735//structural constituent of ribosome;GO:0004149//dihydrolipoyllysine-residue succinyltransferase activity;GO:0004742//dihydrolipoyllysine-residue acetyltransferase activity;GO:0004847//urea carboxylase activity;GO:0005198//structural molecule activity;GO:0005215//transporter activity;GO:0008565//protein transporter activity;GO:0015385//sodium:proton antiporter ac…	GO:0006086//acetyl-CoA biosynthetic process from pyruvate;GO:0006099//tricarboxylic acid cycle;GO:0006412//translation;GO:0006554//lysine catabolic process;GO:0006810//transport;GO:0006814//sodium ion transport;GO:0006818//hydrogen transport;GO:0006885//regulation of pH;GO:0007021//tubulin complex assembly;GO:0007023//post-chaperonin tubulin folding pathway;GO:0019627//urea metabolic process;GO:0…
IUJ50_RS13190	0.126	10.268	6.34859	1.43809e-09	4.4993e-07	yes	mchF	WP_004146703.1 peptidase domain-containing ABC transporter [Klebsiella pneumoniae]	Environmental Information Processing;Organismal Systems	Membrane transport;Environmental adaptation	ko02010//ABC transporters;ko04626//Plant-pathogen interaction	K13409;K13409	GO:0005575//cellular_component;GO:0005887//integral component of plasma membrane;GO:0009380//excinuclease repair complex;GO:0009898//cytoplasmic side of plasma membrane;GO:0016021//integral component of membrane;GO:0043190//ATP-binding cassette (ABC) transporter complex;GO:0055051//ATP-binding cassette (ABC) transporter complex, integrated substrate binding;GO:0055052//ATP-binding cassette (ABC) …	GO:0003924//GTPase activity;GO:0005260//channel-conductance-controlling ATPase activity;GO:0005319//lipid transporter activity;GO:0005524//ATP binding;GO:0005525//GTP binding;GO:0008233//peptidase activity;GO:0008565//protein transporter activity;GO:0009381//excinuclease ABC activity;GO:0015220//choline transmembrane transporter activity;GO:0015221//lipopolysaccharide transmembrane transporter ac…	GO:0000910//cytokinesis;GO:0002949//tRNA threonylcarbamoyladenosine modification;GO:0006289//nucleotide-excision repair;GO:0006508//proteolysis;GO:0006810//transport;GO:0006817//phosphate ion transport;GO:0006824//cobalt ion transport;GO:0006855//drug transmembrane transport;GO:0006869//lipid transport;GO:0007601//visual perception;GO:0008150//biological_process;GO:0008272//sulfate transport;GO:0…
IUJ50_RS13205	1861.65	5063.48	1.44355	0.00123151	0.024386	yes	groL	WP_125317086.1 chaperonin GroEL [Klebsiella pneumoniae]	Genetic Information Processing	Folding, sorting and degradation	ko03018//RNA degradation	K04077	GO:0005575//cellular_component;GO:0005576//extracellular region;GO:0005622//intracellular;GO:0005623//cell;GO:0005737//cytoplasm;GO:0005829//cytosol;GO:0009986//cell surface;GO:0016465//chaperonin ATPase complex;GO:0018995//host;GO:0020003//symbiont-containing vacuole;GO:0030430//host cell cytoplasm;GO:0032991//macromolecular complex;GO:0033643//host cell part;GO:0033646//host intracellular part;…	GO:0000166//nucleotide binding;GO:0000287//magnesium ion binding;GO:0003674//molecular_function;GO:0003824//catalytic activity;GO:0005488//binding;GO:0005515//protein binding;GO:0005524//ATP binding;GO:0008144//drug binding;GO:0016462//pyrophosphatase activity;GO:0016787//hydrolase activity;GO:0016817//hydrolase activity, acting on acid anhydrides;GO:0016818//hydrolase activity, acting on acid an…	GO:0006457//protein folding;GO:0006458//'de novo' protein folding;GO:0006950//response to stress;GO:0007049//cell cycle;GO:0008150//biological_process;GO:0009266//response to temperature stimulus;GO:0009314//response to radiation;GO:0009405//pathogenesis;GO:0009408//response to heat;GO:0009628//response to abiotic stimulus;GO:0009966//regulation of signal transduction;GO:0009967//positive regulat…
IUJ50_RS13210	599.734	2515.04	2.06819	0.000928654	0.0199003	yes	groS	ENY59371.1 co-chaperonin GroES, partial [Klebsiella pneumoniae subsp. pneumoniae KpMDU1] [Klebsiella pneumoniae]	-	-	-	-	GO:0005575//cellular_component;GO:0005622//intracellular;GO:0005623//cell;GO:0005737//cytoplasm;GO:0005829//cytosol;GO:0016465//chaperonin ATPase complex;GO:0032991//macromolecular complex;GO:0044424//intracellular part;GO:0044444//cytoplasmic part;GO:0044445//cytosolic part;GO:0044464//cell part;GO:1990220//GroEL-GroES complex	GO:0000166//nucleotide binding;GO:0003674//molecular_function;GO:0005488//binding;GO:0005515//protein binding;GO:0005524//ATP binding;GO:0008144//drug binding;GO:0016887//ATPase activity;GO:0017076//purine nucleotide binding;GO:0030554//adenyl nucleotide binding;GO:0032553//ribonucleotide binding;GO:0032555//purine ribonucleotide binding;GO:0032559//adenyl ribonucleotide binding;GO:0035639//purin…	GO:0006457//protein folding;GO:0006458//'de novo' protein folding;GO:0006950//response to stress;GO:0006986//response to unfolded protein;GO:0007049//cell cycle;GO:0008150//biological_process;GO:0009266//response to temperature stimulus;GO:0009408//response to heat;GO:0009628//response to abiotic stimulus;GO:0009987//cellular process;GO:0010033//response to organic substance;GO:0016032//viral pro…
IUJ50_RS13365	0.778	8.464	3.4435	0.000423169	0.0110565	yes	phnF	WP_025862072.1 phosphonate metabolism transcriptional regulator PhnF [Klebsiella pneumoniae]	-	-	-	-	-	GO:0003674//molecular_function;GO:0003676//nucleic acid binding;GO:0003677//DNA binding;GO:0003700//transcription factor activity, sequence-specific DNA binding;GO:0005488//binding;GO:0097159//organic cyclic compound binding;GO:1901363//heterocyclic compound binding	GO:0006139//nucleobase-containing compound metabolic process;GO:0006351//transcription, DNA-templated;GO:0006355//regulation of transcription, DNA-templated;GO:0006725//cellular aromatic compound metabolic process;GO:0006807//nitrogen compound metabolic process;GO:0006810//transport;GO:0008150//biological_process;GO:0008152//metabolic process;GO:0009058//biosynthetic process;GO:0009059//macromole…
IUJ50_RS13415	29.664	132.742	2.16184	0.000127115	0.00462444	yes	yjdP	STW11771.1 membrane protein [Klebsiella pneumoniae subsp. rhinoscleromatis] [Klebsiella pneumoniae]	-	-	-	-	-	GO:0004521//endoribonuclease activity	GO:0006402//mRNA catabolic process
IUJ50_RS13485	242.7	32.65	-2.89402	0.000339343	0.00925894	yes	yjcH	ADC60641.1 protein of unknown function DUF485 [Klebsiella variicola At-22] [Klebsiella variicola]	-	-	-	-	GO:0005575//cellular_component;GO:0005623//cell;GO:0005886//plasma membrane;GO:0016020//membrane;GO:0016021//integral component of membrane;GO:0031224//intrinsic component of membrane;GO:0044425//membrane part;GO:0044464//cell part;GO:0071944//cell periphery	-	GO:0006629//lipid metabolic process
IUJ50_RS13490	465.748	39.628	-3.55496	3.15192e-05	0.0016486	yes	actP	AIA34674.1 acetate permease [Klebsiella pneumoniae subsp. pneumoniae KPNIH10] [Klebsiella pneumoniae]	-	-	-	-	GO:0005575//cellular_component;GO:0005623//cell;GO:0005886//plasma membrane;GO:0005887//integral component of plasma membrane;GO:0016020//membrane;GO:0016021//integral component of membrane;GO:0031224//intrinsic component of membrane;GO:0031226//intrinsic component of plasma membrane;GO:0044425//membrane part;GO:0044459//plasma membrane part;GO:0044464//cell part;GO:0071944//cell periphery	GO:0003674//molecular_function;GO:0005215//transporter activity;GO:0005298//proline:sodium symporter activity;GO:0005342//organic acid transmembrane transporter activity;GO:0008028//monocarboxylic acid transmembrane transporter activity;GO:0008509//anion transmembrane transporter activity;GO:0008514//organic anion transmembrane transporter activity;GO:0015075//ion transmembrane transporter activi…	GO:0006810//transport;GO:0006811//ion transport;GO:0006812//cation transport;GO:0006814//sodium ion transport;GO:0006820//anion transport;GO:0006846//acetate transport;GO:0006847//plasma membrane acetate transport;GO:0006855//drug transmembrane transport;GO:0008150//biological_process;GO:0009292//genetic transfer;GO:0015672//monovalent inorganic cation transport;GO:0015698//inorganic anion transp…
IUJ50_RS13850	106.456	0.001	-16.6999	2.70332e-06	0.000211445	yes	pepE	WP_025862021.1 dipeptidase PepE [Klebsiella pneumoniae]	-	-	-	-	GO:0005575//cellular_component;GO:0005622//intracellular;GO:0005623//cell;GO:0005737//cytoplasm;GO:0044424//intracellular part;GO:0044464//cell part	GO:0003674//molecular_function;GO:0003824//catalytic activity;GO:0008233//peptidase activity;GO:0008236//serine-type peptidase activity;GO:0008238//exopeptidase activity;GO:0016787//hydrolase activity;GO:0016805//dipeptidase activity;GO:0017171//serine hydrolase activity;GO:0070011//peptidase activity, acting on L-amino acid peptides	GO:0006508//proteolysis;GO:0006807//nitrogen compound metabolic process;GO:0008150//biological_process;GO:0008152//metabolic process;GO:0019538//protein metabolic process;GO:0043170//macromolecule metabolic process;GO:0044238//primary metabolic process;GO:0071704//organic substance metabolic process;GO:1901564//organonitrogen compound metabolic process
IUJ50_RS14530	546.04	1508.81	1.46633	0.00191676	0.0347311	yes	yifE	WP_032409158.1 DUF413 domain-containing protein [Klebsiella pneumoniae]	-	-	-	-	GO:0005575//cellular_component;GO:0005622//intracellular;GO:0005623//cell;GO:0005737//cytoplasm;GO:0005829//cytosol;GO:0044424//intracellular part;GO:0044444//cytoplasmic part;GO:0044464//cell part	-	GO:0006996//organelle organization;GO:0007059//chromosome segregation;GO:0008150//biological_process;GO:0009987//cellular process;GO:0016043//cellular component organization;GO:0051276//chromosome organization;GO:0071840//cellular component organization or biogenesis
IUJ50_RS14720	444.2	1680.63	1.91972	5.22438e-05	0.00250184	yes	hslV	YP_005224379.1 ATP-dependent protease peptidase subunit [Klebsiella pneumoniae subsp. pneumoniae HS11286] [Klebsiella pneumoniae]	-	-	-	-	GO:0000502//proteasome complex;GO:0005575//cellular_component;GO:0005622//intracellular;GO:0005623//cell;GO:0005737//cytoplasm;GO:0005829//cytosol;GO:0005839//proteasome core complex;GO:0009376//HslUV protease complex;GO:0031597//cytosolic proteasome complex;GO:0032991//macromolecular complex;GO:0044424//intracellular part;GO:0044444//cytoplasmic part;GO:0044445//cytosolic part;GO:0044464//cell p…	GO:0000166//nucleotide binding;GO:0000287//magnesium ion binding;GO:0003674//molecular_function;GO:0003824//catalytic activity;GO:0004175//endopeptidase activity;GO:0004176//ATP-dependent peptidase activity;GO:0004298//threonine-type endopeptidase activity;GO:0005488//binding;GO:0005515//protein binding;GO:0005524//ATP binding;GO:0008144//drug binding;GO:0008233//peptidase activity;GO:0008236//se…	GO:0006508//proteolysis;GO:0006807//nitrogen compound metabolic process;GO:0006950//response to stress;GO:0008150//biological_process;GO:0008152//metabolic process;GO:0009056//catabolic process;GO:0009057//macromolecule catabolic process;GO:0009266//response to temperature stimulus;GO:0009408//response to heat;GO:0009628//response to abiotic stimulus;GO:0009987//cellular process;GO:0010498//prote…
IUJ50_RS14725	396.114	1567.72	1.98468	8.25318e-05	0.00345823	yes	hslU	WP_025861501.1 HslU--HslV peptidase ATPase subunit [Klebsiella pneumoniae]	-	-	-	-	GO:0000502//proteasome complex;GO:0005575//cellular_component;GO:0005622//intracellular;GO:0005623//cell;GO:0005737//cytoplasm;GO:0005829//cytosol;GO:0009360//DNA polymerase III complex;GO:0009368//endopeptidase Clp complex;GO:0009376//HslUV protease complex;GO:0009379//Holliday junction helicase complex;GO:0031597//cytosolic proteasome complex;GO:0032991//macromolecular complex;GO:0033104//type …	GO:0000166//nucleotide binding;GO:0000287//magnesium ion binding;GO:0000309//nicotinamide-nucleotide adenylyltransferase activity;GO:0003674//molecular_function;GO:0003676//nucleic acid binding;GO:0003677//DNA binding;GO:0003678//DNA helicase activity;GO:0003723//RNA binding;GO:0003724//RNA helicase activity;GO:0003824//catalytic activity;GO:0003887//DNA-directed DNA polymerase activity;GO:000392…	GO:0001887//selenium compound metabolic process;GO:0002949//tRNA threonylcarbamoyladenosine modification;GO:0006260//DNA replication;GO:0006281//DNA repair;GO:0006310//DNA recombination;GO:0006355//regulation of transcription, DNA-templated;GO:0006400//tRNA modification;GO:0006457//protein folding;GO:0006508//proteolysis;GO:0006614//SRP-dependent cotranslational protein targeting to membrane;GO:0…
IUJ50_RS14750	950.006	3737.73	1.97615	0.000358715	0.00967499	yes	cpxP	ABR79600.1 periplasmic repressor of cpx regulon by interaction with CpxA [Klebsiella pneumoniae subsp. pneumoniae MGH 78578] [Klebsiella pneumoniae]	-	-	-	-	GO:0005575//cellular_component;GO:0005623//cell;GO:0005737//cytoplasm;GO:0030288//outer membrane-bounded periplasmic space;GO:0030313//cell envelope;GO:0031975//envelope;GO:0042597//periplasmic space;GO:0044464//cell part	GO:0003674//molecular_function;GO:0003725//double-stranded RNA binding;GO:0004813//alanine-tRNA ligase activity;GO:0005488//binding;GO:0005515//protein binding;GO:0008013//beta-catenin binding;GO:0042802//identical protein binding;GO:0051082//unfolded protein binding	GO:0006355//regulation of transcription, DNA-templated;GO:0006419//alanyl-tRNA aminoacylation;GO:0008150//biological_process;GO:0009889//regulation of biosynthetic process;GO:0009890//negative regulation of biosynthetic process;GO:0009892//negative regulation of metabolic process;GO:0010468//regulation of gene expression;GO:0010556//regulation of macromolecule biosynthetic process;GO:0010558//neg…
IUJ50_RS14915	1537.57	469.074	-1.71276	0.000574861	0.0139063	yes	fdoH	YP_005224339.1 formate dehydrogenase-O, Fe-S subunit [Klebsiella pneumoniae subsp. pneumoniae HS11286] [Klebsiella pneumoniae]	Metabolism;Metabolism;Metabolism;Metabolism;Metabolism	Global and overview maps;Global and overview maps;Global and overview maps;Carbohydrate metabolism;Energy metabolism	ko01100//Metabolic pathways;ko01120//Microbial metabolism in diverse environments;ko01200//Carbon metabolism;ko00630//Glyoxylate and dicarboxylate metabolism;ko00680//Methane metabolism	K00124;K00124;K00124;K00124;K00124	GO:0005575//cellular_component;GO:0005623//cell;GO:0005886//plasma membrane;GO:0009325//nitrate reductase complex;GO:0009326//formate dehydrogenase complex;GO:0009507//chloroplast;GO:0009538//photosystem I reaction center;GO:0009898//cytoplasmic side of plasma membrane;GO:0016020//membrane;GO:0016021//integral component of membrane;GO:0030964//NADH dehydrogenase complex;GO:0031224//intrinsic comp…	GO:0003674//molecular_function;GO:0003824//catalytic activity;GO:0005488//binding;GO:0005506//iron ion binding;GO:0008863//formate dehydrogenase (NAD+) activity;GO:0008940//nitrate reductase activity;GO:0009055//electron carrier activity;GO:0009973//adenylyl-sulfate reductase activity;GO:0016002//sulfite reductase activity;GO:0016491//oxidoreductase activity;GO:0016695//oxidoreductase activity, a…	GO:0006082//organic acid metabolic process;GO:0006091//generation of precursor metabolites and energy;GO:0006790//sulfur compound metabolic process;GO:0008150//biological_process;GO:0008152//metabolic process;GO:0009061//anaerobic respiration;GO:0009773//photosynthetic electron transport in photosystem I;GO:0009987//cellular process;GO:0015942//formate metabolic process;GO:0015944//formate oxidat…
IUJ50_RS14920	1164.59	328.966	-1.82381	0.000321216	0.00902674	yes	fdoI	YP_005224338.1 formate dehydrogenase-O subunit gamma [Klebsiella pneumoniae subsp. pneumoniae HS11286] [Klebsiella pneumoniae]	Metabolism;Metabolism;Metabolism;Metabolism;Metabolism	Global and overview maps;Global and overview maps;Global and overview maps;Carbohydrate metabolism;Energy metabolism	ko01100//Metabolic pathways;ko01120//Microbial metabolism in diverse environments;ko01200//Carbon metabolism;ko00630//Glyoxylate and dicarboxylate metabolism;ko00680//Methane metabolism	K00127;K00127;K00127;K00127;K00127	GO:0005575//cellular_component;GO:0005623//cell;GO:0005886//plasma membrane;GO:0005887//integral component of plasma membrane;GO:0009326//formate dehydrogenase complex;GO:0016020//membrane;GO:0016021//integral component of membrane;GO:0031224//intrinsic component of membrane;GO:0031226//intrinsic component of plasma membrane;GO:0032991//macromolecular complex;GO:0044425//membrane part;GO:0044459/…	GO:0003674//molecular_function;GO:0003824//catalytic activity;GO:0005488//binding;GO:0008863//formate dehydrogenase (NAD+) activity;GO:0009055//electron carrier activity;GO:0015450//P-P-bond-hydrolysis-driven protein transmembrane transporter activity;GO:0016491//oxidoreductase activity;GO:0016620//oxidoreductase activity, acting on the aldehyde or oxo group of donors, NAD or NADP as acceptor;GO:…	GO:0006082//organic acid metabolic process;GO:0006091//generation of precursor metabolites and energy;GO:0006950//response to stress;GO:0006974//cellular response to DNA damage stimulus;GO:0008150//biological_process;GO:0008152//metabolic process;GO:0009061//anaerobic respiration;GO:0009987//cellular process;GO:0015942//formate metabolic process;GO:0015944//formate oxidation;GO:0015980//energy de…
IUJ50_RS14935	1515.59	272.316	-2.47653	0.000212221	0.0067752	yes	yiiF	AQT18299.1 CopG family transcriptional regulator [Klebsiella pneumoniae subsp. pneumoniae] [Klebsiella pneumoniae]	-	-	-	-	-	-	GO:0006355//regulation of transcription, DNA-templated;GO:0008150//biological_process;GO:0009889//regulation of biosynthetic process;GO:0010468//regulation of gene expression;GO:0010556//regulation of macromolecule biosynthetic process;GO:0019219//regulation of nucleobase-containing compound metabolic process;GO:0019222//regulation of metabolic process;GO:0031323//regulation of cellular metabolic…
IUJ50_RS15085	32.63	114.934	1.81653	0.000447025	0.0114639	yes	rbsC	YP_005224309.1 ribose ABC transporter permease [Klebsiella pneumoniae subsp. pneumoniae HS11286] [Klebsiella pneumoniae]	Environmental Information Processing	Membrane transport	ko02010//ABC transporters	K10440	GO:0005575//cellular_component;GO:0005623//cell;GO:0005886//plasma membrane;GO:0005887//integral component of plasma membrane;GO:0016020//membrane;GO:0016021//integral component of membrane;GO:0031224//intrinsic component of membrane;GO:0031226//intrinsic component of plasma membrane;GO:0032991//macromolecular complex;GO:0043190//ATP-binding cassette (ABC) transporter complex;GO:0044425//membrane…	GO:0003674//molecular_function;GO:0005215//transporter activity;GO:0015144//carbohydrate transmembrane transporter activity;GO:0015145//monosaccharide transmembrane transporter activity;GO:0015146//pentose transmembrane transporter activity;GO:0015591//D-ribose transmembrane transporter activity;GO:0022857//transmembrane transporter activity;GO:0033221//urea-transporting ATPase activity;GO:005111…	GO:0006810//transport;GO:0008150//biological_process;GO:0008643//carbohydrate transport;GO:0015749//monosaccharide transport;GO:0015750//pentose transport;GO:0015752//D-ribose transport;GO:0015840//urea transport;GO:0034219//carbohydrate transmembrane transport;GO:0051179//localization;GO:0051234//establishment of localization;GO:0055085//transmembrane transport;GO:0071702//organic substance tran…
IUJ50_RS15090	43.334	207.592	2.26018	5.33742e-05	0.00250485	yes	rbsA	WP_023283098.1 ribose ABC transporter ATP-binding protein RbsA [Klebsiella pneumoniae]	Environmental Information Processing	Membrane transport	ko02010//ABC transporters	K10441	GO:0005575//cellular_component;GO:0005623//cell;GO:0005737//cytoplasm;GO:0005886//plasma membrane;GO:0005887//integral component of plasma membrane;GO:0009295//nucleoid;GO:0009380//excinuclease repair complex;GO:0009898//cytoplasmic side of plasma membrane;GO:0016020//membrane;GO:0016021//integral component of membrane;GO:0031224//intrinsic component of membrane;GO:0032991//macromolecular complex…	GO:0000166//nucleotide binding;GO:0003674//molecular_function;GO:0003677//DNA binding;GO:0003723//RNA binding;GO:0003724//RNA helicase activity;GO:0003824//catalytic activity;GO:0003924//GTPase activity;GO:0005215//transporter activity;GO:0005260//channel-conductance-controlling ATPase activity;GO:0005319//lipid transporter activity;GO:0005488//binding;GO:0005524//ATP binding;GO:0005525//GTP bind…	GO:0000910//cytokinesis;GO:0002949//tRNA threonylcarbamoyladenosine modification;GO:0006289//nucleotide-excision repair;GO:0006400//tRNA modification;GO:0006810//transport;GO:0006817//phosphate ion transport;GO:0006824//cobalt ion transport;GO:0006855//drug transmembrane transport;GO:0006869//lipid transport;GO:0007059//chromosome segregation;GO:0007601//visual perception;GO:0008150//biological_p…
IUJ50_RS15740	18.728	76.14	2.02346	0.00110077	0.0222669	yes	SAS2087	AHM76873.1 Putative oxidoreductase [Klebsiella pneumoniae 30684/NJST258_2] [Klebsiella pneumoniae]	-	-	-	-	-	GO:0003824//catalytic activity;GO:0004024//alcohol dehydrogenase activity, zinc-dependent;GO:0008270//zinc ion binding;GO:0008743//L-threonine 3-dehydrogenase activity;GO:0008839//4-hydroxy-tetrahydrodipicolinate reductase;GO:0016491//oxidoreductase activity;GO:0016655//oxidoreductase activity, acting on NAD(P)H, quinone or similar compound as acceptor;GO:0050607//mycothiol-dependent formaldehyde…	GO:0006113//fermentation;GO:0006567//threonine catabolic process;GO:0006813//potassium ion transport;GO:0008152//metabolic process;GO:0009089//lysine biosynthetic process via diaminopimelate;GO:0009404//toxin metabolic process;GO:0010127//mycothiol-dependent detoxification;GO:0019439//aromatic compound catabolic process;GO:0055114//oxidation-reduction process
IUJ50_RS15905	2.864	18.87	2.71999	0.00137405	0.0267568	yes	--	WP_004150206.1 lysophospholipid acyltransferase family protein [Klebsiella pneumoniae]	-	-	-	-	GO:1990423//RZZ complex	GO:0016746//transferase activity, transferring acyl groups	GO:0007093//mitotic cell cycle checkpoint
IUJ50_RS15940	9.574	0.001	-13.2249	3.37467e-05	0.00172059	yes	--	WP_117021991.1 SMP-30/gluconolactonase/LRE family protein [Klebsiella pneumoniae]	Metabolism;Metabolism;Metabolism;Metabolism;Metabolism;Metabolism;Metabolism;Metabolism	Global and overview maps;Global and overview maps;Global and overview maps;Global and overview maps;Carbohydrate metabolism;Global and overview maps;Carbohydrate metabolism;Xenobiotics biodegradation and metabolism	ko01100//Metabolic pathways;ko01110//Biosynthesis of secondary metabolites;ko01120//Microbial metabolism in diverse environments;ko01200//Carbon metabolism;ko00030//Pentose phosphate pathway;ko01220//Degradation of aromatic compounds;ko00053//Ascorbate and aldarate metabolism;ko00930//Caprolactam degradation	K01053;K01053;K01053;K01053;K01053;K01053;K01053;K01053	-	GO:0004064//arylesterase activity;GO:0016844//strictosidine synthase activity	GO:0009058//biosynthetic process
IUJ50_RS16115	86.034	275.748	1.68037	0.00179394	0.0335416	yes	lldR	WP_032443996.1 transcriptional regulator LldR [Klebsiella pneumoniae]	-	-	-	-	-	GO:0003674//molecular_function;GO:0003676//nucleic acid binding;GO:0003677//DNA binding;GO:0003700//transcription factor activity, sequence-specific DNA binding;GO:0005488//binding;GO:0043565//sequence-specific DNA binding;GO:0097159//organic cyclic compound binding;GO:1901363//heterocyclic compound binding	GO:0006139//nucleobase-containing compound metabolic process;GO:0006351//transcription, DNA-templated;GO:0006355//regulation of transcription, DNA-templated;GO:0006725//cellular aromatic compound metabolic process;GO:0006807//nitrogen compound metabolic process;GO:0006950//response to stress;GO:0006974//cellular response to DNA damage stimulus;GO:0008150//biological_process;GO:0008152//metabolic …
IUJ50_RS16175	7.776	0.001	-12.9248	7.66392e-05	0.00333026	yes	sgbE	AMA27372.1 ribulose phosphate epimerase [Klebsiella pneumoniae subsp. pneumoniae] [Klebsiella pneumoniae]	Metabolism;Metabolism;Metabolism;Metabolism	Global and overview maps;Global and overview maps;Carbohydrate metabolism;Carbohydrate metabolism	ko01100//Metabolic pathways;ko01120//Microbial metabolism in diverse environments;ko00040//Pentose and glucuronate interconversions;ko00053//Ascorbate and aldarate metabolism	K03077;K03077;K03077;K03077	GO:0005575//cellular_component;GO:0005622//intracellular;GO:0005623//cell;GO:0005737//cytoplasm;GO:0005829//cytosol;GO:0044424//intracellular part;GO:0044444//cytoplasmic part;GO:0044464//cell part	GO:0003674//molecular_function;GO:0003824//catalytic activity;GO:0005488//binding;GO:0008270//zinc ion binding;GO:0008738//L-fuculose-phosphate aldolase activity;GO:0008742//L-ribulose-phosphate 4-epimerase activity;GO:0016829//lyase activity;GO:0016830//carbon-carbon lyase activity;GO:0016832//aldehyde-lyase activity;GO:0016835//carbon-oxygen lyase activity;GO:0016853//isomerase activity;GO:0016…	GO:0005975//carbohydrate metabolic process;GO:0005996//monosaccharide metabolic process;GO:0008150//biological_process;GO:0008152//metabolic process;GO:0009056//catabolic process;GO:0016052//carbohydrate catabolic process;GO:0019321//pentose metabolic process;GO:0019323//pentose catabolic process;GO:0019324//L-lyxose metabolic process;GO:0019509//L-methionine biosynthetic process from methylthioa…
IUJ50_RS16180	2.59	0.001	-11.3387	0.000707902	0.0160492	yes	sgbU	ALK13270.1 xylulose 5-phosphate 3-epimerase [Klebsiella pneumoniae KP-1] [Klebsiella pneumoniae]	Metabolism;Metabolism;Metabolism;Metabolism	Global and overview maps;Global and overview maps;Carbohydrate metabolism;Carbohydrate metabolism	ko01100//Metabolic pathways;ko01120//Microbial metabolism in diverse environments;ko00040//Pentose and glucuronate interconversions;ko00053//Ascorbate and aldarate metabolism	K03079;K03079;K03079;K03079	-	GO:0003674//molecular_function;GO:0003676//nucleic acid binding;GO:0003677//DNA binding;GO:0003824//catalytic activity;GO:0003906//DNA-(apurinic or apyrimidinic site) lyase activity;GO:0004803//transposase activity;GO:0005488//binding;GO:0008168//methyltransferase activity;GO:0008270//zinc ion binding;GO:0016853//isomerase activity;GO:0016854//racemase and epimerase activity;GO:0016857//racemase …	GO:0005975//carbohydrate metabolic process;GO:0005996//monosaccharide metabolic process;GO:0006139//nucleobase-containing compound metabolic process;GO:0006259//DNA metabolic process;GO:0006281//DNA repair;GO:0006313//transposition, DNA-mediated;GO:0006725//cellular aromatic compound metabolic process;GO:0006807//nitrogen compound metabolic process;GO:0006950//response to stress;GO:0006974//cellu…
IUJ50_RS16210	5.322	0.001	-12.3778	0.000187989	0.00608435	yes	dlgD	WP_004150165.1 3-dehydro-L-gulonate 2-dehydrogenase [Klebsiella pneumoniae]	Metabolism;Metabolism;Metabolism	Global and overview maps;Carbohydrate metabolism;Carbohydrate metabolism	ko01100//Metabolic pathways;ko00040//Pentose and glucuronate interconversions;ko00053//Ascorbate and aldarate metabolism	K08092;K08092;K08092	GO:0005575//cellular_component;GO:0005622//intracellular;GO:0005623//cell;GO:0005737//cytoplasm;GO:0044424//intracellular part;GO:0044464//cell part	GO:0000166//nucleotide binding;GO:0003674//molecular_function;GO:0003824//catalytic activity;GO:0005488//binding;GO:0009040//ureidoglycolate dehydrogenase activity;GO:0016491//oxidoreductase activity;GO:0016614//oxidoreductase activity, acting on CH-OH group of donors;GO:0016616//oxidoreductase activity, acting on the CH-OH group of donors, NAD or NADP as acceptor;GO:0036094//small molecule bindi…	GO:0008150//biological_process;GO:0008152//metabolic process;GO:0055114//oxidation-reduction process
IUJ50_RS16215	166.806	0.001	-17.3478	9.15797e-09	2.14892e-06	yes	yiaJ	WP_021440873.1 IclR family transcriptional regulator YiaJ [Klebsiella pneumoniae]	-	-	-	-	-	GO:0003674//molecular_function;GO:0003676//nucleic acid binding;GO:0003677//DNA binding;GO:0003700//transcription factor activity, sequence-specific DNA binding;GO:0005488//binding;GO:0097159//organic cyclic compound binding;GO:1901363//heterocyclic compound binding	GO:0006139//nucleobase-containing compound metabolic process;GO:0006351//transcription, DNA-templated;GO:0006355//regulation of transcription, DNA-templated;GO:0006725//cellular aromatic compound metabolic process;GO:0006768//biotin metabolic process;GO:0006807//nitrogen compound metabolic process;GO:0008150//biological_process;GO:0008152//metabolic process;GO:0009058//biosynthetic process;GO:000…
IUJ50_RS16385	73.43	231.19	1.65464	0.000382058	0.0101299	yes	eptB	AGT22069.1 phosphoethanolamine transferase [Klebsiella pneumoniae JM45] [Klebsiella pneumoniae]	Metabolism	Glycan biosynthesis and metabolism	ko00540//Lipopolysaccharide biosynthesis	K12975	GO:0005575//cellular_component;GO:0005623//cell;GO:0005886//plasma membrane;GO:0016020//membrane;GO:0016021//integral component of membrane;GO:0031224//intrinsic component of membrane;GO:0044425//membrane part;GO:0044464//cell part;GO:0071944//cell periphery	GO:0003674//molecular_function;GO:0003824//catalytic activity;GO:0008484//sulfuric ester hydrolase activity;GO:0008565//protein transporter activity;GO:0016740//transferase activity;GO:0016772//transferase activity, transferring phosphorus-containing groups;GO:0016780//phosphotransferase activity, for other substituted phosphate groups;GO:0016787//hydrolase activity;GO:0016788//hydrolase activity…	GO:0000271//polysaccharide biosynthetic process;GO:0005975//carbohydrate metabolic process;GO:0005976//polysaccharide metabolic process;GO:0006629//lipid metabolic process;GO:0006643//membrane lipid metabolic process;GO:0006644//phospholipid metabolic process;GO:0006664//glycolipid metabolic process;GO:0006793//phosphorus metabolic process;GO:0006796//phosphate-containing compound metabolic proce…
IUJ50_RS16785	174.896	37.462	-2.223	0.00211382	0.0373161	yes	puuE	WP_020803514.1 4-aminobutyrate--2-oxoglutarate transaminase [Klebsiella pneumoniae]	Metabolism;Metabolism;Metabolism;Metabolism;Metabolism;Metabolism	Global and overview maps;Global and overview maps;Carbohydrate metabolism;Carbohydrate metabolism;Amino acid metabolism;Metabolism of other amino acids	ko01100//Metabolic pathways;ko01120//Microbial metabolism in diverse environments;ko00640//Propanoate metabolism;ko00650//Butanoate metabolism;ko00250//Alanine, aspartate and glutamate metabolism;ko00410//beta-Alanine metabolism	K00823;K00823;K00823;K00823;K00823;K00823	GO:0005575//cellular_component;GO:0005622//intracellular;GO:0005623//cell;GO:0005737//cytoplasm;GO:0005829//cytosol;GO:0044424//intracellular part;GO:0044444//cytoplasmic part;GO:0044464//cell part	GO:0003674//molecular_function;GO:0003824//catalytic activity;GO:0003867//4-aminobutyrate transaminase activity;GO:0003992//N2-acetyl-L-ornithine:2-oxoglutarate 5-aminotransferase activity;GO:0004015//adenosylmethionine-8-amino-7-oxononanoate transaminase activity;GO:0004587//ornithine-oxo-acid transaminase activity;GO:0005488//binding;GO:0008144//drug binding;GO:0008483//transaminase activity;GO…	GO:0001505//regulation of neurotransmitter levels;GO:0006082//organic acid metabolic process;GO:0006520//cellular amino acid metabolic process;GO:0006525//arginine metabolic process;GO:0006526//arginine biosynthetic process;GO:0006576//cellular biogenic amine metabolic process;GO:0006591//ornithine metabolic process;GO:0006595//polyamine metabolic process;GO:0006598//polyamine catabolic process;G…
IUJ50_RS16810	25.204	100.598	1.99688	9.1918e-05	0.00371734	yes	livH	YP_005229272.1 high-affinity branched-chain amino acid transporter membrane component [Klebsiella pneumoniae subsp. pneumoniae HS11286] [Klebsiella pneumoniae]	Environmental Information Processing;Cellular Processes	Membrane transport;Cellular community - prokaryotes	ko02010//ABC transporters;ko02024//Quorum sensing	K01997;K01997	GO:0005575//cellular_component;GO:0005623//cell;GO:0005886//plasma membrane;GO:0005887//integral component of plasma membrane;GO:0016020//membrane;GO:0016021//integral component of membrane;GO:0031224//intrinsic component of membrane;GO:0031226//intrinsic component of plasma membrane;GO:0044425//membrane part;GO:0044459//plasma membrane part;GO:0044464//cell part;GO:0055052//ATP-binding cassette …	GO:0003674//molecular_function;GO:0005215//transporter activity;GO:0005304//L-valine transmembrane transporter activity;GO:0005342//organic acid transmembrane transporter activity;GO:0008324//cation transmembrane transporter activity;GO:0008509//anion transmembrane transporter activity;GO:0008514//organic anion transmembrane transporter activity;GO:0015075//ion transmembrane transporter activity;…	GO:0003333//amino acid transmembrane transport;GO:0006810//transport;GO:0006811//ion transport;GO:0006812//cation transport;GO:0006820//anion transport;GO:0006855//drug transmembrane transport;GO:0006865//amino acid transport;GO:0008150//biological_process;GO:0015711//organic anion transport;GO:0015801//aromatic amino acid transport;GO:0015803//branched-chain amino acid transport;GO:0015804//neut…
IUJ50_RS16930	1301.52	470.124	-1.46909	0.000687407	0.0156602	yes	glgC	YP_005229248.1 glucose-1-phosphate adenylyltransferase [Klebsiella pneumoniae subsp. pneumoniae HS11286] [Klebsiella pneumoniae]	Metabolism;Metabolism;Metabolism;Metabolism;Cellular Processes	Global and overview maps;Global and overview maps;Carbohydrate metabolism;Carbohydrate metabolism;Cellular community - prokaryotes	ko01100//Metabolic pathways;ko01110//Biosynthesis of secondary metabolites;ko00500//Starch and sucrose metabolism;ko00520//Amino sugar and nucleotide sugar metabolism;ko02026//Biofilm formation - Escherichia coli	K00975;K00975;K00975;K00975;K00975	GO:0005737//cytoplasm	GO:0000166//nucleotide binding;GO:0000287//magnesium ion binding;GO:0003674//molecular_function;GO:0003824//catalytic activity;GO:0003977//UDP-N-acetylglucosamine diphosphorylase activity;GO:0003983//UTP:glucose-1-phosphate uridylyltransferase activity;GO:0004476//mannose-6-phosphate isomerase activity;GO:0005488//binding;GO:0005515//protein binding;GO:0005524//ATP binding;GO:0008144//drug bindin…	GO:0000271//polysaccharide biosynthetic process;GO:0005975//carbohydrate metabolic process;GO:0005976//polysaccharide metabolic process;GO:0005977//glycogen metabolic process;GO:0005978//glycogen biosynthetic process;GO:0006073//cellular glucan metabolic process;GO:0006091//generation of precursor metabolites and energy;GO:0006112//energy reserve metabolic process;GO:0008150//biological_process;G…
IUJ50_RS16935	829.668	279.16	-1.57144	0.000288757	0.00856488	yes	glgA	YP_005229247.1 glycogen synthase [Klebsiella pneumoniae subsp. pneumoniae HS11286] [Klebsiella pneumoniae]	Metabolism;Metabolism;Metabolism;Cellular Processes	Global and overview maps;Global and overview maps;Carbohydrate metabolism;Cellular community - prokaryotes	ko01100//Metabolic pathways;ko01110//Biosynthesis of secondary metabolites;ko00500//Starch and sucrose metabolism;ko02026//Biofilm formation - Escherichia coli	K00703;K00703;K00703;K00703	GO:0005575//cellular_component;GO:0005622//intracellular;GO:0005623//cell;GO:0005737//cytoplasm;GO:0005829//cytosol;GO:0044424//intracellular part;GO:0044444//cytoplasmic part;GO:0044464//cell part	GO:0003674//molecular_function;GO:0003824//catalytic activity;GO:0004373//glycogen (starch) synthase activity;GO:0008194//UDP-glycosyltransferase activity;GO:0009011//starch synthase activity;GO:0016740//transferase activity;GO:0016757//transferase activity, transferring glycosyl groups;GO:0016758//transferase activity, transferring hexosyl groups;GO:0033201//alpha-1,4-glucan synthase activity;GO…	GO:0000271//polysaccharide biosynthetic process;GO:0005975//carbohydrate metabolic process;GO:0005976//polysaccharide metabolic process;GO:0005977//glycogen metabolic process;GO:0005978//glycogen biosynthetic process;GO:0006073//cellular glucan metabolic process;GO:0006091//generation of precursor metabolites and energy;GO:0006112//energy reserve metabolic process;GO:0006950//response to stress;G…
IUJ50_RS16940	587.032	183.064	-1.68109	0.000320791	0.00902674	yes	glgP	WP_004150067.1 glycogen phosphorylase [Klebsiella pneumoniae]	Metabolism;Metabolism;Metabolism;Cellular Processes	Global and overview maps;Global and overview maps;Carbohydrate metabolism;Cellular community - prokaryotes	ko01100//Metabolic pathways;ko01110//Biosynthesis of secondary metabolites;ko00500//Starch and sucrose metabolism;ko02026//Biofilm formation - Escherichia coli	K00688;K00688;K00688;K00688	GO:0005575//cellular_component;GO:0005622//intracellular;GO:0005623//cell;GO:0005737//cytoplasm;GO:0044424//intracellular part;GO:0044464//cell part	GO:0003674//molecular_function;GO:0003824//catalytic activity;GO:0004645//phosphorylase activity;GO:0005488//binding;GO:0008144//drug binding;GO:0008184//glycogen phosphorylase activity;GO:0016740//transferase activity;GO:0016757//transferase activity, transferring glycosyl groups;GO:0016758//transferase activity, transferring hexosyl groups;GO:0019842//vitamin binding;GO:0030170//pyridoxal phosp…	GO:0000272//polysaccharide catabolic process;GO:0005975//carbohydrate metabolic process;GO:0005976//polysaccharide metabolic process;GO:0005977//glycogen metabolic process;GO:0005980//glycogen catabolic process;GO:0006073//cellular glucan metabolic process;GO:0006091//generation of precursor metabolites and energy;GO:0006112//energy reserve metabolic process;GO:0008150//biological_process;GO:0008…
IUJ50_RS17180	68.712	328.156	2.25575	7.277e-05	0.00319168	yes	argD	AEK00228.1 bifunctional N-succinyldiaminopimelate-aminotransferase/acetylornithine transaminase protein [Klebsiella pneumoniae KCTC 2242] [Klebsiella pneumoniae]	Metabolism;Metabolism;Metabolism;Metabolism;Metabolism;Metabolism;Metabolism	Global and overview maps;Global and overview maps;Global and overview maps;Global and overview maps;Global and overview maps;Amino acid metabolism;Amino acid metabolism	ko01100//Metabolic pathways;ko01110//Biosynthesis of secondary metabolites;ko01120//Microbial metabolism in diverse environments;ko01230//Biosynthesis of amino acids;ko01210//2-Oxocarboxylic acid metabolism;ko00220//Arginine biosynthesis;ko00300//Lysine biosynthesis	K00821;K00821;K00821;K00821;K00821;K00821;K00821	GO:0005575//cellular_component;GO:0005622//intracellular;GO:0005623//cell;GO:0005737//cytoplasm;GO:0044424//intracellular part;GO:0044464//cell part	GO:0003674//molecular_function;GO:0003824//catalytic activity;GO:0003867//4-aminobutyrate transaminase activity;GO:0003992//N2-acetyl-L-ornithine:2-oxoglutarate 5-aminotransferase activity;GO:0004015//adenosylmethionine-8-amino-7-oxononanoate transaminase activity;GO:0004069//L-aspartate:2-oxoglutarate aminotransferase activity;GO:0004587//ornithine-oxo-acid transaminase activity;GO:0005488//bind…	GO:0006082//organic acid metabolic process;GO:0006520//cellular amino acid metabolic process;GO:0006525//arginine metabolic process;GO:0006526//arginine biosynthetic process;GO:0006553//lysine metabolic process;GO:0006591//ornithine metabolic process;GO:0006779//porphyrin-containing compound biosynthetic process;GO:0006807//nitrogen compound metabolic process;GO:0008150//biological_process;GO:000…
IUJ50_RS17635	0.001	3.898	11.9285	0.000240078	0.00751123	yes	--	TWV28723.1 HNH endonuclease [Klebsiella quasipneumoniae subsp. similipneumoniae] [Klebsiella quasipneumoniae]	-	-	-	-	-	GO:0003676//nucleic acid binding;GO:0004519//endonuclease activity	-
IUJ50_RS17790	1010.7	3005.87	1.57242	0.00211508	0.0373161	yes	yhcN	AGX39639.1 membrane protein [Klebsiella pneumoniae CG43] [Klebsiella pneumoniae]	-	-	-	-	-	-	-
IUJ50_RS18085	199.822	793.22	1.98901	1.65439e-05	0.00100832	yes	argG	YP_005229019.1 argininosuccinate synthase [Klebsiella pneumoniae subsp. pneumoniae HS11286] [Klebsiella pneumoniae]	Metabolism;Metabolism;Metabolism;Metabolism;Metabolism	Global and overview maps;Global and overview maps;Global and overview maps;Amino acid metabolism;Amino acid metabolism	ko01100//Metabolic pathways;ko01110//Biosynthesis of secondary metabolites;ko01230//Biosynthesis of amino acids;ko00250//Alanine, aspartate and glutamate metabolism;ko00220//Arginine biosynthesis	K01940;K01940;K01940;K01940;K01940	GO:0005575//cellular_component;GO:0005622//intracellular;GO:0005623//cell;GO:0005737//cytoplasm;GO:0005829//cytosol;GO:0044424//intracellular part;GO:0044444//cytoplasmic part;GO:0044464//cell part	GO:0000166//nucleotide binding;GO:0003674//molecular_function;GO:0003824//catalytic activity;GO:0004055//argininosuccinate synthase activity;GO:0005488//binding;GO:0005515//protein binding;GO:0005524//ATP binding;GO:0008144//drug binding;GO:0008982//protein-N(PI)-phosphohistidine-sugar phosphotransferase activity;GO:0016874//ligase activity;GO:0016879//ligase activity, forming carbon-nitrogen bon…	GO:0000050//urea cycle;GO:0000053//argininosuccinate metabolic process;GO:0006082//organic acid metabolic process;GO:0006520//cellular amino acid metabolic process;GO:0006525//arginine metabolic process;GO:0006526//arginine biosynthetic process;GO:0006575//cellular modified amino acid metabolic process;GO:0006807//nitrogen compound metabolic process;GO:0008150//biological_process;GO:0008152//meta…
IUJ50_RS18230	12.104	134.962	3.479	0.000774147	0.0171371	yes	yulB	YP_005228989.1 putative DEOR-type transcriptional regulator [Klebsiella pneumoniae subsp. pneumoniae HS11286] [Klebsiella pneumoniae]	-	-	-	-	GO:0005737//cytoplasm	GO:0003700//transcription factor activity, sequence-specific DNA binding;GO:0004751//ribose-5-phosphate isomerase activity;GO:0008410//CoA-transferase activity	GO:0006098//pentose-phosphate shunt;GO:0006355//regulation of transcription, DNA-templated;GO:0009408//response to heat;GO:0043571//maintenance of CRISPR repeat elements
IUJ50_RS18240	3.834	39.66	3.37076	0.00218447	0.038396	yes	gatC	YP_005228987.1 PTS system galactitol-specific transporter subunit IIC [Klebsiella pneumoniae subsp. pneumoniae HS11286] [Klebsiella pneumoniae]	Metabolism;Environmental Information Processing;Metabolism	Global and overview maps;Membrane transport;Carbohydrate metabolism	ko01100//Metabolic pathways;ko02060//Phosphotransferase system (PTS);ko00052//Galactose metabolism	K02775;K02775;K02775	GO:0005575//cellular_component;GO:0005623//cell;GO:0005886//plasma membrane;GO:0016020//membrane;GO:0016021//integral component of membrane;GO:0031224//intrinsic component of membrane;GO:0044425//membrane part;GO:0044464//cell part;GO:0071944//cell periphery	GO:0003674//molecular_function;GO:0003824//catalytic activity;GO:0005215//transporter activity;GO:0015144//carbohydrate transmembrane transporter activity;GO:0015166//polyol transmembrane transporter activity;GO:0015318//inorganic solute uptake transmembrane transporter activity;GO:0015577//galactitol transmembrane transporter activity;GO:0016740//transferase activity;GO:0016772//transferase acti…	GO:0005975//carbohydrate metabolic process;GO:0006059//hexitol metabolic process;GO:0006066//alcohol metabolic process;GO:0006810//transport;GO:0008150//biological_process;GO:0008152//metabolic process;GO:0008643//carbohydrate transport;GO:0009401//phosphoenolpyruvate-dependent sugar phosphotransferase system;GO:0009987//cellular process;GO:0015791//polyol transport;GO:0015796//galactitol transpo…
IUJ50_RS18260	1.314	14.248	3.43872	0.000992526	0.0205195	yes	fruB	YP_005228983.1 PTS family enzyme IIA/FPr [Klebsiella pneumoniae subsp. pneumoniae HS11286] [Klebsiella pneumoniae]	Environmental Information Processing	Membrane transport	ko02060//Phosphotransferase system (PTS)	K02784	-	GO:0008982//protein-N(PI)-phosphohistidine-sugar phosphotransferase activity	GO:0006355//regulation of transcription, DNA-templated;GO:0009401//phosphoenolpyruvate-dependent sugar phosphotransferase system
IUJ50_RS18280	31.546	449.43	3.83257	0.000723504	0.0163241	yes	ydjF	YP_005228978.1 putative DEOR-type transcriptional regulator [Klebsiella pneumoniae subsp. pneumoniae HS11286] [Klebsiella pneumoniae]	-	-	-	-	GO:0005737//cytoplasm;GO:0009289//pilus	GO:0003677//DNA binding;GO:0003700//transcription factor activity, sequence-specific DNA binding	GO:0006355//regulation of transcription, DNA-templated;GO:0009408//response to heat;GO:0043571//maintenance of CRISPR repeat elements;GO:0045892//negative regulation of transcription, DNA-templated
IUJ50_RS18285	7.93	185.658	4.54918	1.96062e-05	0.00113595	yes	Atu3166	AHM77430.1 Fructokinase [Klebsiella pneumoniae 30684/NJST258_2] [Klebsiella pneumoniae]	Metabolism;Metabolism	Global and overview maps;Carbohydrate metabolism	ko01100//Metabolic pathways;ko00052//Galactose metabolism	K21621;K21621	-	GO:0004747//ribokinase activity;GO:0008478//pyridoxal kinase activity;GO:0008662//1-phosphofructokinase activity;GO:0009024//tagatose-6-phosphate kinase activity;GO:0016773//phosphotransferase activity, alcohol group as acceptor;GO:0047590//5-dehydro-2-deoxygluconokinase activity	GO:0005990//lactose catabolic process;GO:0009244//lipopolysaccharide core region biosynthetic process;GO:0009443//pyridoxal 5'-phosphate salvage;GO:0019303//D-ribose catabolic process;GO:0019310//inositol catabolic process
IUJ50_RS18375	2178.16	548.51	-1.98952	0.00151605	0.0289221	yes	yqjC	WP_040221712.1 DUF1090 domain-containing protein [Klebsiella pneumoniae]	-	-	-	-	GO:0005576//extracellular region;GO:0009288//bacterial-type flagellum;GO:0009318//exodeoxyribonuclease VII complex;GO:0016020//membrane;GO:0033104//type VI protein secretion system complex	GO:0003677//DNA binding;GO:0004521//endoribonuclease activity;GO:0005179//hormone activity;GO:0005515//protein binding;GO:0005524//ATP binding;GO:0008855//exodeoxyribonuclease VII activity;GO:0016887//ATPase activity;GO:0042623//ATPase activity, coupled;GO:0051082//unfolded protein binding	GO:0006308//DNA catabolic process;GO:0006402//mRNA catabolic process;GO:0006457//protein folding;GO:0006950//response to stress;GO:0033103//protein secretion by the type VI secretion system;GO:0071973//bacterial-type flagellum-dependent cell motility
IUJ50_RS18495	1276.34	143.672	-3.15116	0.000134128	0.00484203	yes	patA	ALK12856.1 putrescine aminotransferase [Klebsiella pneumoniae KP-1] [Klebsiella pneumoniae]	Metabolism;Metabolism;Metabolism;Metabolism	Global and overview maps;Global and overview maps;Amino acid metabolism;Amino acid metabolism	ko01100//Metabolic pathways;ko01120//Microbial metabolism in diverse environments;ko00330//Arginine and proline metabolism;ko00310//Lysine degradation	K09251;K09251;K09251;K09251	GO:0005575//cellular_component;GO:0005622//intracellular;GO:0005623//cell;GO:0005737//cytoplasm;GO:0005829//cytosol;GO:0044424//intracellular part;GO:0044444//cytoplasmic part;GO:0044464//cell part	GO:0003674//molecular_function;GO:0003824//catalytic activity;GO:0003867//4-aminobutyrate transaminase activity;GO:0004015//adenosylmethionine-8-amino-7-oxononanoate transaminase activity;GO:0004587//ornithine-oxo-acid transaminase activity;GO:0005488//binding;GO:0005515//protein binding;GO:0008144//drug binding;GO:0008483//transaminase activity;GO:0008710//8-amino-7-oxononanoate synthase activit…	GO:0006576//cellular biogenic amine metabolic process;GO:0006595//polyamine metabolic process;GO:0006598//polyamine catabolic process;GO:0006779//porphyrin-containing compound biosynthetic process;GO:0006807//nitrogen compound metabolic process;GO:0008150//biological_process;GO:0008152//metabolic process;GO:0009056//catabolic process;GO:0009102//biotin biosynthetic process;GO:0009308//amine metab…
IUJ50_RS18960	34.012	0.6	-5.82494	8.52585e-05	0.00351872	yes	insB2	WP_094106546.1 IS1 family transposase [Escherichia coli]	-	-	-	-	GO:0005737//cytoplasm	GO:0003677//DNA binding;GO:0004803//transposase activity	GO:0006313//transposition, DNA-mediated;GO:0006355//regulation of transcription, DNA-templated
IUJ50_RS19000	29.358	80.408	1.45359	0.00320046	0.0491211	yes	speC	WP_004149820.1 ornithine decarboxylase [Klebsiella pneumoniae]	Metabolism;Metabolism;Metabolism;Metabolism	Global and overview maps;Global and overview maps;Amino acid metabolism;Metabolism of other amino acids	ko01100//Metabolic pathways;ko01110//Biosynthesis of secondary metabolites;ko00330//Arginine and proline metabolism;ko00480//Glutathione metabolism	K01581;K01581;K01581;K01581	GO:0005575//cellular_component;GO:0005622//intracellular;GO:0005623//cell;GO:0005737//cytoplasm;GO:0005829//cytosol;GO:0044424//intracellular part;GO:0044444//cytoplasmic part;GO:0044464//cell part	GO:0003674//molecular_function;GO:0003824//catalytic activity;GO:0004586//ornithine decarboxylase activity;GO:0005488//binding;GO:0008144//drug binding;GO:0008710//8-amino-7-oxononanoate synthase activity;GO:0016829//lyase activity;GO:0016830//carbon-carbon lyase activity;GO:0016831//carboxy-lyase activity;GO:0019842//vitamin binding;GO:0030170//pyridoxal phosphate binding;GO:0036094//small molec…	GO:0006082//organic acid metabolic process;GO:0006520//cellular amino acid metabolic process;GO:0006576//cellular biogenic amine metabolic process;GO:0006591//ornithine metabolic process;GO:0006595//polyamine metabolic process;GO:0006596//polyamine biosynthetic process;GO:0006807//nitrogen compound metabolic process;GO:0008150//biological_process;GO:0008152//metabolic process;GO:0008216//spermidi…
IUJ50_RS19040	6.482	0.001	-12.6622	0.000513355	0.0129526	yes	ygiK	WP_004149816.1 TRAP transporter large permease subunit [Klebsiella pneumoniae]	-	-	-	-	GO:0005887//integral component of plasma membrane;GO:0016020//membrane;GO:0016021//integral component of membrane;GO:0031317//tripartite ATP-independent periplasmic transporter complex	GO:0015232//heme transporter activity;GO:0015556//C4-dicarboxylate transmembrane transporter activity	GO:0015740//C4-dicarboxylate transport;GO:0015886//heme transport;GO:0055085//transmembrane transport
IUJ50_RS19050	13.926	0.001	-13.7655	0.00019252	0.00618833	yes	Bpro_3107	WP_004149814.1 TRAP transporter substrate-binding protein [Klebsiella pneumoniae]	-	-	-	-	GO:0019012//virion;GO:0030288//outer membrane-bounded periplasmic space;GO:0031317//tripartite ATP-independent periplasmic transporter complex	GO:0005215//transporter activity;GO:0005488//binding;GO:0008677//2-dehydropantoate 2-reductase activity	GO:0006810//transport;GO:0015940//pantothenate biosynthetic process;GO:0016032//viral process;GO:0019068//virion assembly;GO:0055085//transmembrane transport
IUJ50_RS19220	3.804	54.14	3.83111	9.2676e-05	0.00371734	yes	oprD	ABR78756.1 putative outer membrane protein [Klebsiella pneumoniae subsp. pneumoniae MGH 78578] [Klebsiella pneumoniae]	-	-	-	-	GO:0016021//integral component of membrane	-	-
IUJ50_RS19350	88.386	310.48	1.81261	0.000354387	0.00961351	yes	--	AGX39377.1 copper-resistance protein [Klebsiella pneumoniae CG43] [Klebsiella pneumoniae]	-	-	-	-	-	-	-
IUJ50_RS19440	14.924	0.001	-13.8653	0.000981874	0.0205039	yes	bsdA	ESB01912.1 transcriptional regulator, LysR family [Klebsiella pneumoniae 909957] [Klebsiella pneumoniae]	-	-	-	-	GO:0005737//cytoplasm	GO:0003677//DNA binding;GO:0003700//transcription factor activity, sequence-specific DNA binding	GO:0006355//regulation of transcription, DNA-templated;GO:0008156//negative regulation of DNA replication;GO:0009063//cellular amino acid catabolic process;GO:0019619//3,4-dihydroxybenzoate catabolic process;GO:0043200//response to amino acid;GO:0043571//maintenance of CRISPR repeat elements;GO:0045893//positive regulation of transcription, DNA-templated
IUJ50_RS19825	10364.2	2138.84	-2.27671	0.00125919	0.0248292	yes	mrkA	YP_001693181.1 MrkA fimbrial protein [Escherichia coli]	-	-	-	-	GO:0009289//pilus	-	GO:0007155//cell adhesion
IUJ50_RS19920	135.49	1170.38	3.11072	0.00247076	0.0415601	yes	cscB	ESN33942.1 MFS transporter, OHS family, lactose permease [Klebsiella pneumoniae MGH 19] [Klebsiella pneumoniae]	-	-	-	-	GO:0005887//integral component of plasma membrane;GO:0016020//membrane;GO:0016021//integral component of membrane	GO:0005337//nucleoside transmembrane transporter activity;GO:0005351//sugar:proton symporter activity;GO:0015295//solute:proton symporter activity;GO:0015514//nitrite efflux transmembrane transporter activity;GO:0015542//sugar efflux transmembrane transporter activity;GO:0015544//phenyl propionate uptake uniporter activity;GO:0022857//transmembrane transporter activity	GO:0006810//transport;GO:0008643//carbohydrate transport;GO:0015707//nitrite transport;GO:0015858//nucleoside transport;GO:0042889//3-phenylpropionic acid transport;GO:0055085//transmembrane transport
IUJ50_RS19925	181.798	1694.15	3.22015	0.000600174	0.0142975	yes	cscA	WP_032423845.1 glycoside hydrolase family 32 protein [Klebsiella pneumoniae]	Metabolism;Metabolism;Metabolism;Metabolism	Global and overview maps;Global and overview maps;Carbohydrate metabolism;Carbohydrate metabolism	ko01100//Metabolic pathways;ko01110//Biosynthesis of secondary metabolites;ko00500//Starch and sucrose metabolism;ko00052//Galactose metabolism	K01193;K01193;K01193;K01193	GO:0005575//cellular_component;GO:0005622//intracellular;GO:0005623//cell;GO:0005737//cytoplasm;GO:0044424//intracellular part;GO:0044464//cell part	GO:0003674//molecular_function;GO:0003824//catalytic activity;GO:0004553//hydrolase activity, hydrolyzing O-glycosyl compounds;GO:0004564//beta-fructofuranosidase activity;GO:0016787//hydrolase activity;GO:0016798//hydrolase activity, acting on glycosyl bonds	GO:0005975//carbohydrate metabolic process;GO:0005984//disaccharide metabolic process;GO:0005985//sucrose metabolic process;GO:0008150//biological_process;GO:0008152//metabolic process;GO:0009311//oligosaccharide metabolic process;GO:0009987//cellular process;GO:0044237//cellular metabolic process;GO:0044238//primary metabolic process;GO:0044262//cellular carbohydrate metabolic process;GO:0071704…
IUJ50_RS19930	75.734	454.784	2.58617	0.000135808	0.00486525	yes	--	AGX39295.1 glycoporin [Klebsiella pneumoniae CG43] [Klebsiella pneumoniae]	-	-	-	-	-	-	-
IUJ50_RS20110	90.034	1023.05	3.50626	2.30058e-12	2.69916e-09	yes	argA	YP_005228589.1 N-acetylglutamate synthase [Klebsiella pneumoniae subsp. pneumoniae HS11286] [Klebsiella pneumoniae]	Metabolism;Metabolism;Metabolism;Metabolism;Metabolism	Global and overview maps;Global and overview maps;Global and overview maps;Global and overview maps;Amino acid metabolism	ko01100//Metabolic pathways;ko01110//Biosynthesis of secondary metabolites;ko01230//Biosynthesis of amino acids;ko01210//2-Oxocarboxylic acid metabolism;ko00220//Arginine biosynthesis	K14682;K14682;K14682;K14682;K14682	GO:0005575//cellular_component;GO:0005622//intracellular;GO:0005623//cell;GO:0005737//cytoplasm;GO:0044424//intracellular part;GO:0044464//cell part	GO:0003674//molecular_function;GO:0003824//catalytic activity;GO:0003991//acetylglutamate kinase activity;GO:0004042//acetyl-CoA:L-glutamate N-acetyltransferase activity;GO:0004358//glutamate N-acetyltransferase activity;GO:0008080//N-acetyltransferase activity;GO:0008428//ribonuclease inhibitor activity;GO:0008999//ribosomal-protein-alanine N-acetyltransferase activity;GO:0016407//acetyltransfer…	GO:0006082//organic acid metabolic process;GO:0006464//cellular protein modification process;GO:0006520//cellular amino acid metabolic process;GO:0006525//arginine metabolic process;GO:0006526//arginine biosynthetic process;GO:0006592//ornithine biosynthetic process;GO:0006807//nitrogen compound metabolic process;GO:0008150//biological_process;GO:0008152//metabolic process;GO:0008652//cellular am…
IUJ50_RS20705	37.504	2.686	-3.80351	0.000577902	0.0139082	yes	hokE	SYU51527.1 protein hokG [Klebsiella pneumoniae]	-	-	-	-	GO:0005575//cellular_component;GO:0005623//cell;GO:0005886//plasma membrane;GO:0016020//membrane;GO:0016021//integral component of membrane;GO:0031224//intrinsic component of membrane;GO:0044425//membrane part;GO:0044464//cell part;GO:0071944//cell periphery	-	GO:0006950//response to stress;GO:0006974//cellular response to DNA damage stimulus;GO:0008150//biological_process;GO:0009987//cellular process;GO:0033554//cellular response to stress;GO:0050896//response to stimulus;GO:0051716//cellular response to stimulus
IUJ50_RS20725	2.566	0.001	-11.3253	0.00202847	0.0361962	yes	insF1	WP_085956349.1 IS3 family transposase [Klebsiella pneumoniae]	-	-	-	-	-	GO:0003677//DNA binding;GO:0004803//transposase activity;GO:0005524//ATP binding	GO:0006313//transposition, DNA-mediated;GO:0007094//mitotic spindle assembly checkpoint;GO:0015074//DNA integration;GO:0019069//viral capsid assembly
IUJ50_RS20820	1017.82	160.118	-2.66828	0.00265232	0.0433706	yes	hpf	EJK90211.1 iron ABC transporter, periplasmic iron-binding protein [Klebsiella pneumoniae subsp. pneumoniae DSM 30104] [Klebsiella pneumoniae subsp. pneumoniae DSM 30104 = JCM 1662 = NBRC 14940] [Klebsiella pneumoniae]	Environmental Information Processing	Membrane transport	ko02010//ABC transporters	K11604	GO:0005575//cellular_component;GO:0005623//cell;GO:0005886//plasma membrane;GO:0016020//membrane;GO:0042597//periplasmic space;GO:0044464//cell part;GO:0071944//cell periphery	GO:0003674//molecular_function;GO:0005488//binding;GO:0043167//ion binding;GO:0043169//cation binding;GO:0046872//metal ion binding	GO:0006810//transport;GO:0006811//ion transport;GO:0006812//cation transport;GO:0007155//cell adhesion;GO:0008150//biological_process;GO:0009987//cellular process;GO:0010035//response to inorganic substance;GO:0010038//response to metal ion;GO:0010039//response to iron ion;GO:0022610//biological adhesion;GO:0030001//metal ion transport;GO:0042221//response to chemical;GO:0042592//homeostatic proc…
IUJ50_RS21050	176.778	906.168	2.35784	0.000499247	0.0126647	yes	pncC	YP_005228403.1 competence damage-inducible protein A [Klebsiella pneumoniae subsp. pneumoniae HS11286] [Klebsiella pneumoniae]	Metabolism	Metabolism of cofactors and vitamins	ko00760//Nicotinate and nicotinamide metabolism	K03743	-	GO:0003674//molecular_function;GO:0003824//catalytic activity;GO:0016787//hydrolase activity;GO:0016810//hydrolase activity, acting on carbon-nitrogen (but not peptide) bonds;GO:0016811//hydrolase activity, acting on carbon-nitrogen (but not peptide) bonds, in linear amides;GO:0019159//nicotinamide-nucleotide amidase activity	GO:0006139//nucleobase-containing compound metabolic process;GO:0006725//cellular aromatic compound metabolic process;GO:0006732//coenzyme metabolic process;GO:0006733//oxidoreduction coenzyme metabolic process;GO:0006753//nucleoside phosphate metabolic process;GO:0006793//phosphorus metabolic process;GO:0006796//phosphate-containing compound metabolic process;GO:0006807//nitrogen compound metabo…
IUJ50_RS21070	3239.83	847.852	-1.93404	0.00234371	0.0401424	yes	csrA	WP_151334092.1 carbon storage regulator CsrA [Escherichia coli]	Environmental Information Processing;Cellular Processes;Cellular Processes;Cellular Processes	Signal transduction;Cellular community - prokaryotes;Cellular community - prokaryotes;Cellular community - prokaryotes	ko02020//Two-component system;ko02026//Biofilm formation - Escherichia coli;ko05111//Biofilm formation - Vibrio cholerae;ko02025//Biofilm formation - Pseudomonas aeruginosa	K03563;K03563;K03563;K03563	GO:0005575//cellular_component;GO:0005622//intracellular;GO:0005623//cell;GO:0005737//cytoplasm;GO:0005829//cytosol;GO:0044424//intracellular part;GO:0044444//cytoplasmic part;GO:0044464//cell part	GO:0003674//molecular_function;GO:0003676//nucleic acid binding;GO:0003723//RNA binding;GO:0003729//mRNA binding;GO:0005488//binding;GO:0048027//mRNA 5'-UTR binding;GO:0097159//organic cyclic compound binding;GO:1901363//heterocyclic compound binding	GO:0005979//regulation of glycogen biosynthetic process;GO:0006109//regulation of carbohydrate metabolic process;GO:0006139//nucleobase-containing compound metabolic process;GO:0006355//regulation of transcription, DNA-templated;GO:0006401//RNA catabolic process;GO:0006402//mRNA catabolic process;GO:0006417//regulation of translation;GO:0006446//regulation of translational initiation;GO:0006725//…
IUJ50_RS21130	5.642	25.46	2.17395	0.000619524	0.0145371	yes	leuA	WP_004149451.1 2-isopropylmalate synthase [Klebsiella pneumoniae]	Metabolism;Metabolism;Metabolism;Metabolism;Metabolism;Metabolism	Global and overview maps;Global and overview maps;Global and overview maps;Carbohydrate metabolism;Global and overview maps;Amino acid metabolism	ko01100//Metabolic pathways;ko01110//Biosynthesis of secondary metabolites;ko01230//Biosynthesis of amino acids;ko00620//Pyruvate metabolism;ko01210//2-Oxocarboxylic acid metabolism;ko00290//Valine, leucine and isoleucine biosynthesis	K01649;K01649;K01649;K01649;K01649;K01649	GO:0005737//cytoplasm	GO:0003674//molecular_function;GO:0003824//catalytic activity;GO:0003852//2-isopropylmalate synthase activity;GO:0004410//homocitrate synthase activity;GO:0004736//pyruvate carboxylase activity;GO:0008701//4-hydroxy-2-oxovalerate aldolase activity;GO:0008948//oxaloacetate decarboxylase activity;GO:0015081//sodium ion transmembrane transporter activity;GO:0016740//transferase activity;GO:0016746//…	GO:0006082//organic acid metabolic process;GO:0006094//gluconeogenesis;GO:0006520//cellular amino acid metabolic process;GO:0006551//leucine metabolic process;GO:0006807//nitrogen compound metabolic process;GO:0006814//sodium ion transport;GO:0008150//biological_process;GO:0008152//metabolic process;GO:0008652//cellular amino acid biosynthetic process;GO:0009058//biosynthetic process;GO:0009081//…
IUJ50_RS21175	13.178	124.462	3.2395	8.85229e-08	1.37393e-05	yes	nrdF	WP_025862144.1 class 1b ribonucleoside-diphosphate reductase subunit beta [Klebsiella pneumoniae]	Metabolism;Metabolism;Metabolism	Global and overview maps;Nucleotide metabolism;Nucleotide metabolism	ko01100//Metabolic pathways;ko00230//Purine metabolism;ko00240//Pyrimidine metabolism	K00526;K00526;K00526	GO:0005575//cellular_component;GO:0005622//intracellular;GO:0005623//cell;GO:0005737//cytoplasm;GO:0005829//cytosol;GO:0005971//ribonucleoside-diphosphate reductase complex;GO:0032991//macromolecular complex;GO:0044424//intracellular part;GO:0044444//cytoplasmic part;GO:0044445//cytosolic part;GO:0044464//cell part;GO:1902494//catalytic complex;GO:1990204//oxidoreductase complex	GO:0003674//molecular_function;GO:0003824//catalytic activity;GO:0004748//ribonucleoside-diphosphate reductase activity, thioredoxin disulfide as acceptor;GO:0005488//binding;GO:0005506//iron ion binding;GO:0016491//oxidoreductase activity;GO:0016725//oxidoreductase activity, acting on CH or CH2 groups;GO:0016728//oxidoreductase activity, acting on CH or CH2 groups, disulfide as acceptor;GO:00301…	GO:0006139//nucleobase-containing compound metabolic process;GO:0006259//DNA metabolic process;GO:0006260//DNA replication;GO:0006725//cellular aromatic compound metabolic process;GO:0006753//nucleoside phosphate metabolic process;GO:0006793//phosphorus metabolic process;GO:0006796//phosphate-containing compound metabolic process;GO:0006807//nitrogen compound metabolic process;GO:0008150//biologi…
IUJ50_RS21180	33.212	318.708	3.26246	1.74729e-06	0.000146429	yes	nrdE	WP_032432207.1 class 1b ribonucleoside-diphosphate reductase subunit alpha [Klebsiella pneumoniae]	Metabolism;Metabolism;Metabolism	Global and overview maps;Nucleotide metabolism;Nucleotide metabolism	ko01100//Metabolic pathways;ko00230//Purine metabolism;ko00240//Pyrimidine metabolism	K00525;K00525;K00525	GO:0005575//cellular_component;GO:0005622//intracellular;GO:0005623//cell;GO:0005737//cytoplasm;GO:0005829//cytosol;GO:0005886//plasma membrane;GO:0005971//ribonucleoside-diphosphate reductase complex;GO:0016020//membrane;GO:0032991//macromolecular complex;GO:0044424//intracellular part;GO:0044444//cytoplasmic part;GO:0044445//cytosolic part;GO:0044464//cell part;GO:0071944//cell periphery;GO:190…	GO:0000166//nucleotide binding;GO:0003674//molecular_function;GO:0003824//catalytic activity;GO:0004748//ribonucleoside-diphosphate reductase activity, thioredoxin disulfide as acceptor;GO:0005488//binding;GO:0005524//ATP binding;GO:0008144//drug binding;GO:0016491//oxidoreductase activity;GO:0016725//oxidoreductase activity, acting on CH or CH2 groups;GO:0016728//oxidoreductase activity, acting …	GO:0006139//nucleobase-containing compound metabolic process;GO:0006259//DNA metabolic process;GO:0006260//DNA replication;GO:0006725//cellular aromatic compound metabolic process;GO:0006753//nucleoside phosphate metabolic process;GO:0006793//phosphorus metabolic process;GO:0006796//phosphate-containing compound metabolic process;GO:0006807//nitrogen compound metabolic process;GO:0008150//biologi…
IUJ50_RS21185	26.682	317.698	3.57372	5.25558e-07	5.36184e-05	yes	nrdI	YP_005228378.1 ribonucleotide reductase stimulatory protein [Klebsiella pneumoniae subsp. pneumoniae HS11286] [Klebsiella pneumoniae]	-	-	-	-	-	GO:0000166//nucleotide binding;GO:0003674//molecular_function;GO:0005488//binding;GO:0010181//FMN binding;GO:0032553//ribonucleotide binding;GO:0036094//small molecule binding;GO:0043167//ion binding;GO:0043168//anion binding;GO:0048037//cofactor binding;GO:0050662//coenzyme binding;GO:0097159//organic cyclic compound binding;GO:0097367//carbohydrate derivative binding;GO:1901265//nucleoside phos…	GO:0006464//cellular protein modification process;GO:0006807//nitrogen compound metabolic process;GO:0008150//biological_process;GO:0008152//metabolic process;GO:0009263//deoxyribonucleotide biosynthetic process;GO:0009987//cellular process;GO:0010035//response to inorganic substance;GO:0010038//response to metal ion;GO:0010039//response to iron ion;GO:0019538//protein metabolic process;GO:003621…
IUJ50_RS21190	17.108	129.102	2.91577	1.19448e-05	0.000767903	yes	nrdH	YP_005228377.1 glutaredoxin protein [Klebsiella pneumoniae subsp. pneumoniae HS11286] [Klebsiella pneumoniae]	-	-	-	-	GO:0005575//cellular_component;GO:0005623//cell	GO:0003674//molecular_function;GO:0003824//catalytic activity;GO:0005515//protein binding;GO:0009055//electron carrier activity;GO:0015035//protein disulfide oxidoreductase activity;GO:0015036//disulfide oxidoreductase activity;GO:0016491//oxidoreductase activity;GO:0016667//oxidoreductase activity, acting on a sulfur group of donors	GO:0006091//generation of precursor metabolites and energy;GO:0006749//glutathione metabolic process;GO:0008150//biological_process;GO:0008152//metabolic process;GO:0009893//positive regulation of metabolic process;GO:0009987//cellular process;GO:0019222//regulation of metabolic process;GO:0019725//cellular homeostasis;GO:0022900//electron transport chain;GO:0042592//homeostatic process;GO:004308…
IUJ50_RS21260	668.424	57.646	-3.53547	7.75636e-05	0.0033395	yes	exaC	WP_025862110.1 aldehyde dehydrogenase [Klebsiella pneumoniae]	Metabolism;Metabolism;Metabolism;Metabolism;Metabolism	Global and overview maps;Global and overview maps;Global and overview maps;Carbohydrate metabolism;Carbohydrate metabolism	ko01100//Metabolic pathways;ko01110//Biosynthesis of secondary metabolites;ko01120//Microbial metabolism in diverse environments;ko00620//Pyruvate metabolism;ko00010//Glycolysis / Gluconeogenesis	K00138;K00138;K00138;K00138;K00138	-	GO:0003674//molecular_function;GO:0003824//catalytic activity;GO:0003842//1-pyrroline-5-carboxylate dehydrogenase activity;GO:0004029//aldehyde dehydrogenase (NAD) activity;GO:0004350//glutamate-5-semialdehyde dehydrogenase activity;GO:0004491//methylmalonate-semialdehyde dehydrogenase (acylating) activity;GO:0004777//succinate-semialdehyde dehydrogenase (NAD+) activity;GO:0008802//betaine-aldehy…	GO:0006527//arginine catabolic process;GO:0006561//proline biosynthetic process;GO:0006562//proline catabolic process;GO:0006574//valine catabolic process;GO:0006578//amino-acid betaine biosynthetic process;GO:0008150//biological_process;GO:0008152//metabolic process;GO:0009450//gamma-aminobutyric acid catabolic process;GO:0010124//phenylacetate catabolic process;GO:0055114//oxidation-reduction p…
IUJ50_RS21365	521.338	41.416	-3.65396	1.8589e-11	1.45397e-08	yes	--	YP_001693239.1 transcriptional regulator [Escherichia coli]	-	-	-	-	-	GO:0003700//transcription factor activity, sequence-specific DNA binding;GO:0051536//iron-sulfur cluster binding	GO:0006355//regulation of transcription, DNA-templated;GO:0016226//iron-sulfur cluster assembly
IUJ50_RS21370	23.614	260.65	3.4644	1.59777e-07	2.09708e-05	yes	bepE	AFQ64520.1 RND multidrug efflux transporter [Klebsiella pneumoniae subsp. pneumoniae 1084] [Klebsiella pneumoniae]	-	-	-	-	GO:0016020//membrane;GO:0016021//integral component of membrane;GO:0031522//cell envelope Sec protein transport complex	GO:0015450//P-P-bond-hydrolysis-driven protein transmembrane transporter activity;GO:0015562//efflux transmembrane transporter activity;GO:0022857//transmembrane transporter activity;GO:0051139//metal ion:proton antiporter activity	GO:0006810//transport;GO:0030001//metal ion transport;GO:0043952//protein transport by the Sec complex;GO:0055085//transmembrane transport
IUJ50_RS21375	35.814	561.99	3.97195	7.55024e-10	2.53095e-07	yes	acrA	AEJ99449.1 putative multidrug efflux system membrane fusion component [Klebsiella pneumoniae KCTC 2242] [Klebsiella pneumoniae]	-	-	-	-	GO:0043190//ATP-binding cassette (ABC) transporter complex;GO:0045252//oxoglutarate dehydrogenase complex;GO:0045254//pyruvate dehydrogenase complex	GO:0004149//dihydrolipoyllysine-residue succinyltransferase activity;GO:0004742//dihydrolipoyllysine-residue acetyltransferase activity;GO:0005215//transporter activity;GO:0008565//protein transporter activity;GO:0008948//oxaloacetate decarboxylase activity;GO:0015081//sodium ion transmembrane transporter activity;GO:0042626//ATPase activity, coupled to transmembrane movement of substances	GO:0006086//acetyl-CoA biosynthetic process from pyruvate;GO:0006099//tricarboxylic acid cycle;GO:0006554//lysine catabolic process;GO:0006810//transport;GO:0006814//sodium ion transport;GO:0030253//protein secretion by the type I secretion system
IUJ50_RS21380	37.492	0.001	-15.1943	1.38616e-08	2.95694e-06	yes	rob	WP_021312367.1 helix-turn-helix domain-containing protein [Klebsiella pneumoniae]	-	-	-	-	-	GO:0003700//transcription factor activity, sequence-specific DNA binding;GO:0016791//phosphatase activity;GO:0043565//sequence-specific DNA binding	GO:0006355//regulation of transcription, DNA-templated
IUJ50_RS21385	3.816	0.001	-11.8978	0.000216549	0.00686664	yes	--	WP_025861941.1 flavin reductase [Klebsiella pneumoniae]	-	-	-	-	-	GO:0010181//FMN binding	-
IUJ50_RS21390	10.914	0.001	-13.4139	3.78164e-10	1.47894e-07	yes	PA14_22550	WP_004185288.1 LysR family transcriptional regulator [Klebsiella pneumoniae]	-	-	-	-	GO:0005737//cytoplasm	GO:0003677//DNA binding;GO:0003700//transcription factor activity, sequence-specific DNA binding	GO:0006355//regulation of transcription, DNA-templated;GO:0008156//negative regulation of DNA replication;GO:0009063//cellular amino acid catabolic process;GO:0019619//3,4-dihydroxybenzoate catabolic process;GO:0043200//response to amino acid;GO:0045893//positive regulation of transcription, DNA-templated
IUJ50_RS21395	74.828	0.084	-9.79897	2.68185e-15	6.29297e-12	yes	--	SQC79276.1 plasmid-like protein [Klebsiella pneumoniae subsp. pneumoniae] [Klebsiella pneumoniae]	-	-	-	-	-	GO:0016779//nucleotidyltransferase activity	-
IUJ50_RS21435	855.412	3079.37	1.84794	3.97248e-05	0.00198328	yes	grpE	WP_077256539.1 nucleotide exchange factor GrpE [Klebsiella pneumoniae]	-	-	-	-	GO:0005575//cellular_component;GO:0005618//cell wall;GO:0005622//intracellular;GO:0005623//cell;GO:0005737//cytoplasm;GO:0005829//cytosol;GO:0009986//cell surface;GO:0030312//external encapsulating structure;GO:0032991//macromolecular complex;GO:0044424//intracellular part;GO:0044444//cytoplasmic part;GO:0044464//cell part;GO:0071944//cell periphery	GO:0000166//nucleotide binding;GO:0000774//adenyl-nucleotide exchange factor activity;GO:0001871//pattern binding;GO:0003674//molecular_function;GO:0005488//binding;GO:0005515//protein binding;GO:0017076//purine nucleotide binding;GO:0019904//protein domain specific binding;GO:0030234//enzyme regulator activity;GO:0030246//carbohydrate binding;GO:0030247//polysaccharide binding;GO:0030554//adenyl…	GO:0006457//protein folding;GO:0006950//response to stress;GO:0007154//cell communication;GO:0008150//biological_process;GO:0009266//response to temperature stimulus;GO:0009267//cellular response to starvation;GO:0009408//response to heat;GO:0009605//response to external stimulus;GO:0009628//response to abiotic stimulus;GO:0009987//cellular process;GO:0009991//response to extracellular stimulus;G…
IUJ50_RS21525	34170.8	11858.5	-1.52684	0.00195552	0.035162	yes	yfiA	YP_005228289.1 sigma-54 modulation protein [Klebsiella pneumoniae subsp. pneumoniae HS11286] [Klebsiella pneumoniae]	-	-	-	-	GO:0005575//cellular_component;GO:0005622//intracellular;GO:0005623//cell;GO:0005737//cytoplasm;GO:0005829//cytosol;GO:0005840//ribosome;GO:0015935//small ribosomal subunit;GO:0022626//cytosolic ribosome;GO:0022627//cytosolic small ribosomal subunit;GO:0032991//macromolecular complex;GO:0043226//organelle;GO:0043228//non-membrane-bounded organelle;GO:0043229//intracellular organelle;GO:0043232//i…	GO:0003674//molecular_function;GO:0003676//nucleic acid binding;GO:0003723//RNA binding;GO:0005488//binding;GO:0019843//rRNA binding;GO:0043021//ribonucleoprotein complex binding;GO:0043022//ribosome binding;GO:0043024//ribosomal small subunit binding;GO:0044877//macromolecular complex binding;GO:0045182//translation regulator activity;GO:0097159//organic cyclic compound binding;GO:1901363//heter…	GO:0006417//regulation of translation;GO:0006446//regulation of translational initiation;GO:0006448//regulation of translational elongation;GO:0006950//response to stress;GO:0008150//biological_process;GO:0008152//metabolic process;GO:0009266//response to temperature stimulus;GO:0009386//translational attenuation;GO:0009409//response to cold;GO:0009628//response to abiotic stimulus;GO:0009889//re…
IUJ50_RS21545	915.294	2571.6	1.49036	0.000867849	0.0188556	yes	clpB	ABR78321.1 ATP-dependent protease, Hsp 100 [Klebsiella pneumoniae subsp. pneumoniae MGH 78578] [Klebsiella pneumoniae]	-	-	-	-	GO:0005575//cellular_component;GO:0005622//intracellular;GO:0005623//cell;GO:0005737//cytoplasm;GO:0005829//cytosol;GO:0009360//DNA polymerase III complex;GO:0009368//endopeptidase Clp complex;GO:0009376//HslUV protease complex;GO:0009379//Holliday junction helicase complex;GO:0033104//type VI protein secretion system complex;GO:0044424//intracellular part;GO:0044444//cytoplasmic part;GO:0044464/…	GO:0000166//nucleotide binding;GO:0003674//molecular_function;GO:0003677//DNA binding;GO:0003723//RNA binding;GO:0003724//RNA helicase activity;GO:0003824//catalytic activity;GO:0003887//DNA-directed DNA polymerase activity;GO:0003924//GTPase activity;GO:0004176//ATP-dependent peptidase activity;GO:0004252//serine-type endopeptidase activity;GO:0005198//structural molecule activity;GO:0005488//bi…	GO:0002949//tRNA threonylcarbamoyladenosine modification;GO:0006260//DNA replication;GO:0006281//DNA repair;GO:0006310//DNA recombination;GO:0006355//regulation of transcription, DNA-templated;GO:0006457//protein folding;GO:0006508//proteolysis;GO:0006576//cellular biogenic amine metabolic process;GO:0006614//SRP-dependent cotranslational protein targeting to membrane;GO:0006807//nitrogen compoun…
IUJ50_RS21805	393.404	2922.26	2.893	5.33693e-08	9.60678e-06	yes	iscR	YP_005228234.1 DNA-binding transcriptional regulator IscR [Klebsiella pneumoniae subsp. pneumoniae HS11286] [Klebsiella pneumoniae]	-	-	-	-	GO:0005575//cellular_component;GO:0005622//intracellular;GO:0005623//cell;GO:0005737//cytoplasm;GO:0005829//cytosol;GO:0044424//intracellular part;GO:0044444//cytoplasmic part;GO:0044464//cell part	GO:0003674//molecular_function;GO:0003676//nucleic acid binding;GO:0003677//DNA binding;GO:0003690//double-stranded DNA binding;GO:0003700//transcription factor activity, sequence-specific DNA binding;GO:0005488//binding;GO:0005515//protein binding;GO:0042802//identical protein binding;GO:0043167//ion binding;GO:0043169//cation binding;GO:0043565//sequence-specific DNA binding;GO:0046872//metal i…	GO:0006139//nucleobase-containing compound metabolic process;GO:0006351//transcription, DNA-templated;GO:0006355//regulation of transcription, DNA-templated;GO:0006725//cellular aromatic compound metabolic process;GO:0006807//nitrogen compound metabolic process;GO:0008150//biological_process;GO:0008152//metabolic process;GO:0009058//biosynthetic process;GO:0009059//macromolecule biosynthetic proc…
IUJ50_RS21810	450.502	2382.43	2.40283	2.22207e-07	2.67389e-05	yes	iscS	YP_005228233.1 cysteine desulfurase [Klebsiella pneumoniae subsp. pneumoniae HS11286] [Klebsiella pneumoniae]	Metabolism;Genetic Information Processing;Metabolism	Global and overview maps;Folding, sorting and degradation;Metabolism of cofactors and vitamins	ko01100//Metabolic pathways;ko04122//Sulfur relay system;ko00730//Thiamine metabolism	K04487;K04487;K04487	GO:0005575//cellular_component;GO:0005622//intracellular;GO:0005623//cell;GO:0005737//cytoplasm;GO:0005829//cytosol;GO:0044424//intracellular part;GO:0044444//cytoplasmic part;GO:0044464//cell part	GO:0003674//molecular_function;GO:0003824//catalytic activity;GO:0003961//O-acetylhomoserine aminocarboxypropyltransferase activity;GO:0004121//cystathionine beta-lyase activity;GO:0004123//cystathionine gamma-lyase activity;GO:0004124//cysteine synthase activity;GO:0004837//tyrosine decarboxylase activity;GO:0005488//binding;GO:0008144//drug binding;GO:0008483//transaminase activity;GO:0009000//…	GO:0001522//pseudouridine synthesis;GO:0006139//nucleobase-containing compound metabolic process;GO:0006396//RNA processing;GO:0006399//tRNA metabolic process;GO:0006400//tRNA modification;GO:0006520//cellular amino acid metabolic process;GO:0006725//cellular aromatic compound metabolic process;GO:0006790//sulfur compound metabolic process;GO:0006807//nitrogen compound metabolic process;GO:000803…
IUJ50_RS21815	576.01	1893.68	1.71703	0.000100894	0.00394579	yes	iscU	YP_005228232.1 scaffold protein [Klebsiella pneumoniae subsp. pneumoniae HS11286] [Klebsiella pneumoniae]	-	-	-	-	GO:0005575//cellular_component;GO:0005622//intracellular;GO:0005623//cell;GO:0005737//cytoplasm;GO:0005829//cytosol;GO:0044424//intracellular part;GO:0044444//cytoplasmic part;GO:0044464//cell part	GO:0003674//molecular_function;GO:0003824//catalytic activity;GO:0005198//structural molecule activity;GO:0005488//binding;GO:0005506//iron ion binding;GO:0005515//protein binding;GO:0008198//ferrous iron binding;GO:0016740//transferase activity;GO:0016782//transferase activity, transferring sulfur-containing groups;GO:0036455//iron-sulfur transferase activity;GO:0042802//identical protein bindin…	GO:0006790//sulfur compound metabolic process;GO:0006807//nitrogen compound metabolic process;GO:0006873//cellular ion homeostasis;GO:0006875//cellular metal ion homeostasis;GO:0006879//cellular iron ion homeostasis;GO:0008150//biological_process;GO:0008152//metabolic process;GO:0009399//nitrogen fixation;GO:0009987//cellular process;GO:0010467//gene expression;GO:0016043//cellular component orga…
IUJ50_RS21825	63.036	273.264	2.11605	6.82503e-05	0.00302169	yes	hscB	RRE06114.1 co-chaperone HscB [Klebsiella pneumoniae]	-	-	-	-	GO:0005575//cellular_component;GO:0005622//intracellular;GO:0005623//cell;GO:0005737//cytoplasm;GO:0005829//cytosol;GO:0032991//macromolecular complex;GO:0044424//intracellular part;GO:0044444//cytoplasmic part;GO:0044445//cytosolic part;GO:0044464//cell part;GO:1902494//catalytic complex;GO:1990230//iron-sulfur cluster transfer complex;GO:1990234//transferase complex	GO:0001671//ATPase activator activity;GO:0003674//molecular_function;GO:0005488//binding;GO:0005515//protein binding;GO:0008047//enzyme activator activity;GO:0030234//enzyme regulator activity;GO:0051087//chaperone binding;GO:0060589//nucleoside-triphosphatase regulator activity;GO:0060590//ATPase regulator activity;GO:0098772//molecular function regulator	GO:0006457//protein folding;GO:0006807//nitrogen compound metabolic process;GO:0008150//biological_process;GO:0008152//metabolic process;GO:0009408//response to heat;GO:0009987//cellular process;GO:0010467//gene expression;GO:0016043//cellular component organization;GO:0019538//protein metabolic process;GO:0022607//cellular component assembly;GO:0032781//positive regulation of ATPase activity;GO:…
IUJ50_RS21830	70.984	252.314	1.82965	0.000328122	0.0090581	yes	hscA	A6TCE7.1 RecName: Full=Chaperone protein HscA; AltName: Full=Hsc66 [Klebsiella pneumoniae subsp. pneumoniae MGH 78578] [Klebsiella pneumoniae]	-	-	-	-	GO:0005575//cellular_component;GO:0005622//intracellular;GO:0005623//cell;GO:0005737//cytoplasm;GO:0005829//cytosol;GO:0005886//plasma membrane;GO:0016020//membrane;GO:0032991//macromolecular complex;GO:0044424//intracellular part;GO:0044444//cytoplasmic part;GO:0044445//cytosolic part;GO:0044464//cell part;GO:0071944//cell periphery;GO:1902494//catalytic complex;GO:1990230//iron-sulfur cluster t…	GO:0000166//nucleotide binding;GO:0000988//transcription factor activity, protein binding;GO:0000989//transcription factor activity, transcription factor binding;GO:0003674//molecular_function;GO:0003824//catalytic activity;GO:0003871//5-methyltetrahydropteroyltriglutamate-homocysteine S-methyltransferase activity;GO:0005488//binding;GO:0005515//protein binding;GO:0005524//ATP binding;GO:0008144/…	GO:0006139//nucleobase-containing compound metabolic process;GO:0006259//DNA metabolic process;GO:0006260//DNA replication;GO:0006457//protein folding;GO:0006458//'de novo' protein folding;GO:0006725//cellular aromatic compound metabolic process;GO:0006790//sulfur compound metabolic process;GO:0006807//nitrogen compound metabolic process;GO:0006950//response to stress;GO:0006986//response to unfo…
IUJ50_RS21930	863.35	2867.56	1.73181	0.000320632	0.00902674	yes	guaB	AHM78249.1 Inosine-5'-monophosphate dehydrogenase [Klebsiella pneumoniae 30684/NJST258_2] [Klebsiella pneumoniae]	Metabolism;Metabolism;Metabolism;Metabolism	Global and overview maps;Global and overview maps;Nucleotide metabolism;Xenobiotics biodegradation and metabolism	ko01100//Metabolic pathways;ko01110//Biosynthesis of secondary metabolites;ko00230//Purine metabolism;ko00983//Drug metabolism - other enzymes	K00088;K00088;K00088;K00088	GO:0005575//cellular_component;GO:0005622//intracellular;GO:0005623//cell;GO:0005737//cytoplasm;GO:0005829//cytosol;GO:0009898//cytoplasmic side of plasma membrane;GO:0043190//ATP-binding cassette (ABC) transporter complex;GO:0044424//intracellular part;GO:0044444//cytoplasmic part;GO:0044464//cell part	GO:0000287//magnesium ion binding;GO:0003674//molecular_function;GO:0003824//catalytic activity;GO:0003920//GMP reductase activity;GO:0003938//IMP dehydrogenase activity;GO:0003949//1-(5-phosphoribosyl)-5-[(5-phosphoribosylamino)methylideneamino]imidazole-4-carboxamide isomerase activity;GO:0004122//cystathionine beta-synthase activity;GO:0004452//isopentenyl-diphosphate delta-isomerase activity;…	GO:0000105//histidine biosynthetic process;GO:0005975//carbohydrate metabolic process;GO:0006051//N-acetylmannosamine metabolic process;GO:0006071//glycerol metabolic process;GO:0006096//glycolytic process;GO:0006139//nucleobase-containing compound metabolic process;GO:0006163//purine nucleotide metabolic process;GO:0006164//purine nucleotide biosynthetic process;GO:0006177//GMP biosynthetic proc…
IUJ50_RS21935	384.602	985.204	1.35706	0.00188544	0.0344603	yes	guaA	EGF61768.1 GMP synthase domain protein, partial [Klebsiella sp. MS 92-3]	Metabolism;Metabolism;Metabolism	Global and overview maps;Nucleotide metabolism;Xenobiotics biodegradation and metabolism	ko01100//Metabolic pathways;ko00230//Purine metabolism;ko00983//Drug metabolism - other enzymes	K01951;K01951;K01951	GO:0005575//cellular_component;GO:0005618//cell wall;GO:0005622//intracellular;GO:0005623//cell;GO:0005737//cytoplasm;GO:0005829//cytosol;GO:0005951//carbamoyl-phosphate synthase complex;GO:0030312//external encapsulating structure;GO:0044424//intracellular part;GO:0044444//cytoplasmic part;GO:0044464//cell part;GO:0071944//cell periphery	GO:0000107//imidazoleglycerol-phosphate synthase activity;GO:0000166//nucleotide binding;GO:0003674//molecular_function;GO:0003824//catalytic activity;GO:0003883//CTP synthase activity;GO:0003921//GMP synthase activity;GO:0003922//GMP synthase (glutamine-hydrolyzing) activity;GO:0004049//anthranilate synthase activity;GO:0004066//asparagine synthase (glutamine-hydrolyzing) activity;GO:0004088//ca…	GO:0000105//histidine biosynthetic process;GO:0000162//tryptophan biosynthetic process;GO:0006082//organic acid metabolic process;GO:0006139//nucleobase-containing compound metabolic process;GO:0006163//purine nucleotide metabolic process;GO:0006164//purine nucleotide biosynthetic process;GO:0006177//GMP biosynthetic process;GO:0006396//RNA processing;GO:0006400//tRNA modification;GO:0006520//cel…
IUJ50_RS22015	0.822	8.894	3.43562	0.00313455	0.0483896	yes	--	WP_032443965.1 replication protein [Klebsiella pneumoniae]	-	-	-	-	-	-	GO:0006270//DNA replication initiation
IUJ50_RS22050	9.232	0.001	-13.1724	0.00225116	0.0389841	yes	--	WP_025860570.1 terminase small subunit [Klebsiella pneumoniae]	-	-	-	-	-	GO:0000287//magnesium ion binding;GO:0004721//phosphoprotein phosphatase activity;GO:0030145//manganese ion binding	GO:0006323//DNA packaging
IUJ50_RS22085	8.604	0.001	-13.0708	0.00286276	0.0456971	yes	--	WP_004149311.1 phage capsid protein [Klebsiella pneumoniae]	-	-	-	-	-	-	-
IUJ50_RS22105	3.93	0.001	-11.9403	0.00255593	0.0424621	yes	--	SQC79410.1 Uncharacterised protein [Klebsiella pneumoniae subsp. pneumoniae] [Klebsiella pneumoniae]	-	-	-	-	-	-	-
IUJ50_RS22125	13.298	0.001	-13.6989	0.000618569	0.0145371	yes	--	SQC79414.1 Uncharacterised protein [Klebsiella pneumoniae subsp. pneumoniae] [Klebsiella pneumoniae]	-	-	-	-	-	-	-
IUJ50_RS22130	3.936	0.001	-11.9425	0.00256057	0.0424621	yes	--	SQC79415.1 Uncharacterised protein [Klebsiella pneumoniae subsp. pneumoniae] [Klebsiella pneumoniae]	-	-	-	-	-	-	-
IUJ50_RS22150	7.48	0.001	-12.8688	0.00102815	0.0211627	yes	HI_1418	AIE25884.1 anti-repressor protein [Klebsiella pneumoniae subsp. pneumoniae KPNIH1] [Klebsiella pneumoniae]	-	-	-	-	-	-	-
IUJ50_RS22390	219.468	15.272	-3.84505	0.00280394	0.0450647	yes	eutS	ROG25833.1 ethanolamine utilization microcompartment protein EutS [Klebsiella pneumoniae subsp. pneumoniae] [Klebsiella pneumoniae]	-	-	-	-	GO:0005575//cellular_component;GO:0005622//intracellular;GO:0005623//cell;GO:0031469//polyhedral organelle;GO:0031471//ethanolamine degradation polyhedral organelle;GO:0043226//organelle;GO:0043228//non-membrane-bounded organelle;GO:0043229//intracellular organelle;GO:0043232//intracellular non-membrane-bounded organelle;GO:0044424//intracellular part;GO:0044464//cell part	GO:0003674//molecular_function;GO:0005198//structural molecule activity	GO:0006066//alcohol metabolic process;GO:0006576//cellular biogenic amine metabolic process;GO:0006580//ethanolamine metabolic process;GO:0006807//nitrogen compound metabolic process;GO:0008150//biological_process;GO:0008152//metabolic process;GO:0009056//catabolic process;GO:0009308//amine metabolic process;GO:0009310//amine catabolic process;GO:0009987//cellular process;GO:0034308//primary alco…
IUJ50_RS22510	16.06	73.372	2.19176	0.000257939	0.00801661	yes	cysP	WP_032443972.1 thiosulfate/sulfate ABC transporter substrate-binding protein CysP [Klebsiella pneumoniae]	Environmental Information Processing;Metabolism	Membrane transport;Energy metabolism	ko02010//ABC transporters;ko00920//Sulfur metabolism	K02048;K02048	GO:0005575//cellular_component;GO:0005623//cell;GO:0030288//outer membrane-bounded periplasmic space;GO:0030313//cell envelope;GO:0031362//anchored component of external side of plasma membrane;GO:0031975//envelope;GO:0042597//periplasmic space;GO:0044464//cell part;GO:0055052//ATP-binding cassette (ABC) transporter complex, substrate-binding subunit-containing	GO:0003674//molecular_function;GO:0003824//catalytic activity;GO:0005215//transporter activity;GO:0005488//binding;GO:0008509//anion transmembrane transporter activity;GO:0015075//ion transmembrane transporter activity;GO:0015103//inorganic anion transmembrane transporter activity;GO:0015116//sulfate transmembrane transporter activity;GO:0015318//inorganic solute uptake transmembrane transporter …	GO:0006790//sulfur compound metabolic process;GO:0006810//transport;GO:0006811//ion transport;GO:0006820//anion transport;GO:0008150//biological_process;GO:0008152//metabolic process;GO:0008272//sulfate transport;GO:0009987//cellular process;GO:0015689//molybdate ion transport;GO:0015698//inorganic anion transport;GO:0015709//thiosulfate transport;GO:0033223//2-aminoethylphosphonate transport;GO:…
IUJ50_RS22650	13.706	71.794	2.38906	0.000560899	0.0137099	yes	pdeA	EJK89925.1 cyclic diguanylate phosphodiesterase domain protein [Klebsiella pneumoniae subsp. pneumoniae DSM 30104] [Klebsiella pneumoniae subsp. pneumoniae DSM 30104 = JCM 1662 = NBRC 14940] [Klebsiella pneumoniae]	-	-	-	-	GO:0005575//cellular_component;GO:0005623//cell;GO:0005886//plasma membrane;GO:0016020//membrane;GO:0016021//integral component of membrane;GO:0031224//intrinsic component of membrane;GO:0044425//membrane part;GO:0044464//cell part;GO:0071944//cell periphery	GO:0003674//molecular_function;GO:0003824//catalytic activity;GO:0005515//protein binding;GO:0008081//phosphoric diester hydrolase activity;GO:0009975//cyclase activity;GO:0016787//hydrolase activity;GO:0016788//hydrolase activity, acting on ester bonds;GO:0042578//phosphoric ester hydrolase activity;GO:0071111//cyclic-guanylate-specific phosphodiesterase activity	GO:0000160//phosphorelay signal transduction system;GO:0009966//regulation of signal transduction
IUJ50_RS23385	16.638	0.001	-14.0222	1.41499e-05	0.000885405	yes	yeiW	EKB67535.1 UPF0153 protein yeiW [Klebsiella pneumoniae subsp. pneumoniae WGLW1] [Klebsiella pneumoniae]	-	-	-	-	-	-	-
IUJ50_RS23515	39.03	0.001	-15.2523	0.000443378	0.0114328	yes	bioC	SVT89475.1 methyltransferase [Klebsiella pneumoniae]	-	-	-	-	-	GO:0008168//methyltransferase activity;GO:0008170//N-methyltransferase activity;GO:0008171//O-methyltransferase activity;GO:0008173//RNA methyltransferase activity;GO:0008176//tRNA (guanine-N7-)-methyltransferase activity;GO:0008689//3-demethylubiquinone-9 3-O-methyltransferase activity;GO:0008757//S-adenosylmethionine-dependent methyltransferase activity;GO:0046406//magnesium protoporphyrin IX m…	GO:0006400//tRNA modification;GO:0006464//cellular protein modification process;GO:0006744//ubiquinone biosynthetic process;GO:0008299//isoprenoid biosynthetic process;GO:0009086//methionine biosynthetic process;GO:0009102//biotin biosynthetic process;GO:0009234//menaquinone biosynthetic process;GO:0015995//chlorophyll biosynthetic process;GO:0016051//carbohydrate biosynthetic process;GO:0032259/…
IUJ50_RS23940	43.342	0.001	-15.4035	2.34846e-08	4.59222e-06	yes	rfbA	BAN20073.1 lipopolysaccharide O-antigen ABC transport system transmembrane component [Klebsiella pneumoniae]	Environmental Information Processing	Membrane transport	ko02010//ABC transporters	K09690	GO:0016020//membrane	-	-
IUJ50_RS23945	40.452	0.001	-15.3039	2.20996e-07	2.67389e-05	yes	rfbB	OUI02434.1 O-antigen export system ATP-binding protein RfbB, partial [Klebsiella pneumoniae]	Environmental Information Processing	Membrane transport	ko02010//ABC transporters	K09691	GO:0005575//cellular_component;GO:0005887//integral component of plasma membrane;GO:0009288//bacterial-type flagellum;GO:0009898//cytoplasmic side of plasma membrane;GO:0016021//integral component of membrane;GO:0043190//ATP-binding cassette (ABC) transporter complex;GO:0055051//ATP-binding cassette (ABC) transporter complex, integrated substrate binding;GO:0055052//ATP-binding cassette (ABC) tra…	GO:0005260//channel-conductance-controlling ATPase activity;GO:0005319//lipid transporter activity;GO:0005524//ATP binding;GO:0008565//protein transporter activity;GO:0008967//phosphoglycolate phosphatase activity;GO:0015220//choline transmembrane transporter activity;GO:0015221//lipopolysaccharide transmembrane transporter activity;GO:0015412//molybdate transmembrane-transporting ATPase activity…	GO:0000910//cytokinesis;GO:0001539//cilium or flagellum-dependent cell motility;GO:0006810//transport;GO:0006817//phosphate ion transport;GO:0006824//cobalt ion transport;GO:0006855//drug transmembrane transport;GO:0006869//lipid transport;GO:0007601//visual perception;GO:0008150//biological_process;GO:0008272//sulfate transport;GO:0015675//nickel cation transport;GO:0015689//molybdate ion transp…
IUJ50_RS23950	32.206	0.126	-7.99776	5.83688e-07	5.82818e-05	yes	--	WP_032443983.1 DUF4422 domain-containing protein [Klebsiella pneumoniae]	-	-	-	-	GO:0016592//mediator complex	GO:0003712//transcription cofactor activity;GO:0008918//lipopolysaccharide 3-alpha-galactosyltransferase activity;GO:0016757//transferase activity, transferring glycosyl groups	GO:0006355//regulation of transcription, DNA-templated;GO:0009103//lipopolysaccharide biosynthetic process;GO:0009405//pathogenesis;GO:0044179//hemolysis in other organism
IUJ50_RS23955	34.916	0.132	-8.04721	5.10417e-07	5.32309e-05	yes	rfbD	WP_004149005.1 UDP-galactopyranose mutase [Klebsiella pneumoniae]	Metabolism;Metabolism;Metabolism	Global and overview maps;Carbohydrate metabolism;Carbohydrate metabolism	ko01100//Metabolic pathways;ko00520//Amino sugar and nucleotide sugar metabolism;ko00052//Galactose metabolism	K01854;K01854;K01854	GO:0005575//cellular_component;GO:0005618//cell wall;GO:0005622//intracellular;GO:0005623//cell;GO:0005737//cytoplasm;GO:0005829//cytosol;GO:0005886//plasma membrane;GO:0009342//glutamate synthase complex (NADPH);GO:0016020//membrane;GO:0030312//external encapsulating structure;GO:0044424//intracellular part;GO:0044444//cytoplasmic part;GO:0044464//cell part;GO:0071944//cell periphery	GO:0000166//nucleotide binding;GO:0003674//molecular_function;GO:0003824//catalytic activity;GO:0004148//dihydrolipoyl dehydrogenase activity;GO:0004355//glutamate synthase (NADPH) activity;GO:0004729//oxygen-dependent protoporphyrinogen oxidase activity;GO:0005488//binding;GO:0008677//2-dehydropantoate 2-reductase activity;GO:0008767//UDP-galactopyranose mutase activity;GO:0008883//glutamyl-tRNA…	GO:0000271//polysaccharide biosynthetic process;GO:0005975//carbohydrate metabolic process;GO:0005976//polysaccharide metabolic process;GO:0006096//glycolytic process;GO:0006461//protein complex assembly;GO:0006537//glutamate biosynthetic process;GO:0006629//lipid metabolic process;GO:0006631//fatty acid metabolic process;GO:0006744//ubiquinone biosynthetic process;GO:0006779//porphyrin-containin…
IUJ50_RS23960	19.408	0.06	-8.33747	7.73509e-06	0.0005672	yes	--	WP_004149004.1 glycosyltransferase [Klebsiella pneumoniae]	-	-	-	-	-	GO:0008375//acetylglucosaminyltransferase activity;GO:0016757//transferase activity, transferring glycosyl groups	GO:0009247//glycolipid biosynthetic process;GO:0042710//biofilm formation;GO:0042742//defense response to bacterium
IUJ50_RS23965	16.708	0.136	-6.94079	1.13705e-05	0.000741137	yes	bshA	WP_025861879.1 glycosyltransferase family 4 protein [Klebsiella pneumoniae]	-	-	-	-	-	GO:0004373//glycogen (starch) synthase activity;GO:0008194//UDP-glycosyltransferase activity;GO:0009011//starch synthase activity;GO:0016157//sucrose synthase activity;GO:0016757//transferase activity, transferring glycosyl groups	GO:0005978//glycogen biosynthetic process;GO:0005985//sucrose metabolic process;GO:0010125//mycothiol biosynthetic process;GO:0071793//bacillithiol biosynthetic process
IUJ50_RS23970	6.25	0.001	-12.6096	0.00173382	0.0325473	yes	glyG	WP_004149002.1 glycosyltransferase [Klebsiella pneumoniae]	-	-	-	-	GO:0005575//cellular_component;GO:0005737//cytoplasm;GO:0016020//membrane	GO:0003674//molecular_function;GO:0003824//catalytic activity;GO:0004521//endoribonuclease activity;GO:0004828//serine-tRNA ligase activity;GO:0005524//ATP binding;GO:0008194//UDP-glycosyltransferase activity;GO:0008375//acetylglucosaminyltransferase activity;GO:0008855//exodeoxyribonuclease VII activity;GO:0015020//glucuronosyltransferase activity;GO:0016740//transferase activity;GO:0016757//tra…	GO:0006260//DNA replication;GO:0006402//mRNA catabolic process;GO:0006434//seryl-tRNA aminoacylation;GO:0006886//intracellular protein transport;GO:0006950//response to stress;GO:0007059//chromosome segregation;GO:0007154//cell communication;GO:0008150//biological_process;GO:0009058//biosynthetic process;GO:0009247//glycolipid biosynthetic process;GO:0009267//cellular response to starvation;GO:00…
IUJ50_RS24140	12.532	135.95	3.43939	2.33701e-07	2.7419e-05	yes	gcvA	WP_004148979.1 LysR family transcriptional regulator [Klebsiella pneumoniae]	Cellular Processes	Cellular community - prokaryotes	ko02026//Biofilm formation - Escherichia coli	K03566	GO:0005737//cytoplasm	GO:0003677//DNA binding;GO:0003700//transcription factor activity, sequence-specific DNA binding;GO:0043565//sequence-specific DNA binding	GO:0006355//regulation of transcription, DNA-templated;GO:0008156//negative regulation of DNA replication;GO:0009063//cellular amino acid catabolic process;GO:0019619//3,4-dihydroxybenzoate catabolic process;GO:0043200//response to amino acid;GO:0045893//positive regulation of transcription, DNA-templated
IUJ50_RS24430	0.228	4.76	4.38386	0.00311021	0.048383	yes	--	POK92312.1 type VI secretion protein [Klebsiella pneumoniae]	Environmental Information Processing	Membrane transport	ko03070//Bacterial secretion system	K03194	-	-	-
IUJ50_RS24540	7.54	0.001	-12.8803	0.00188713	0.0344603	yes	MJ0087	ACI01734.1 putative iron(III) ABC transporter permease protein [Escherichia coli]	-	-	-	-	GO:0005887//integral component of plasma membrane;GO:0016020//membrane;GO:0043190//ATP-binding cassette (ABC) transporter complex	GO:0022857//transmembrane transporter activity;GO:0042626//ATPase activity, coupled to transmembrane movement of substances	GO:0055085//transmembrane transport
IUJ50_RS24555	43.98	0.056	-9.61721	0.000265802	0.00820663	yes	yciC	AFQ63367.1 Putative metal chaperone [Klebsiella pneumoniae subsp. pneumoniae 1084] [Klebsiella pneumoniae]	-	-	-	-	GO:0005737//cytoplasm;GO:0005887//integral component of plasma membrane;GO:0055051//ATP-binding cassette (ABC) transporter complex, integrated substrate binding	GO:0000166//nucleotide binding;GO:0003824//catalytic activity;GO:0003924//GTPase activity;GO:0005524//ATP binding;GO:0005525//GTP binding;GO:0016530//metallochaperone activity;GO:0016772//transferase activity, transferring phosphorus-containing groups;GO:0016887//ATPase activity;GO:0033230//cysteine-transporting ATPase activity;GO:0042626//ATPase activity, coupled to transmembrane movement of sub…	GO:0002949//tRNA threonylcarbamoyladenosine modification;GO:0006400//tRNA modification;GO:0006464//cellular protein modification process;GO:0006777//Mo-molybdopterin cofactor biosynthetic process;GO:0006810//transport;GO:0009236//cobalamin biosynthetic process;GO:0009306//protein secretion;GO:0015809//arginine transport;GO:0015819//lysine transport;GO:0015822//ornithine transport;GO:0019627//urea…
IUJ50_RS24565	15.132	0.001	-13.8853	0.000673001	0.0155385	yes	SAV2584	WP_032105442.1 NAD(P)-binding domain-containing protein [Klebsiella pneumoniae]	-	-	-	-	-	GO:0003824//catalytic activity;GO:0004362//glutathione-disulfide reductase activity;GO:0004791//thioredoxin-disulfide reductase activity;GO:0015036//disulfide oxidoreductase activity;GO:0016152//mercury (II) reductase activity;GO:0016491//oxidoreductase activity;GO:0016668//oxidoreductase activity, acting on a sulfur group of donors, NAD(P) as acceptor;GO:0016701//oxidoreductase activity, acting …	GO:0006744//ubiquinone biosynthetic process;GO:0006790//sulfur compound metabolic process;GO:0006805//xenobiotic metabolic process;GO:0006813//potassium ion transport;GO:0009228//thiamine biosynthetic process;GO:0009398//FMN biosynthetic process;GO:0015995//chlorophyll biosynthetic process;GO:0030494//bacteriochlorophyll biosynthetic process;GO:0046689//response to mercury ion;GO:0055114//oxidati…
IUJ50_RS24570	24.866	0.001	-14.6019	0.000172017	0.00580173	yes	cysS	WP_025862258.1 cysteine--tRNA ligase [Klebsiella pneumoniae]	Genetic Information Processing	Translation	ko00970//Aminoacyl-tRNA biosynthesis	K01883	GO:0005575//cellular_component;GO:0005622//intracellular;GO:0005623//cell;GO:0005737//cytoplasm;GO:0017101//aminoacyl-tRNA synthetase multienzyme complex;GO:0044424//intracellular part;GO:0044464//cell part	GO:0000166//nucleotide binding;GO:0003674//molecular_function;GO:0003824//catalytic activity;GO:0004812//aminoacyl-tRNA ligase activity;GO:0004814//arginine-tRNA ligase activity;GO:0004817//cysteine-tRNA ligase activity;GO:0004822//isoleucine-tRNA ligase activity;GO:0004823//leucine-tRNA ligase activity;GO:0004824//lysine-tRNA ligase activity;GO:0004825//methionine-tRNA ligase activity;GO:0004832…	GO:0006082//organic acid metabolic process;GO:0006139//nucleobase-containing compound metabolic process;GO:0006399//tRNA metabolic process;GO:0006412//translation;GO:0006418//tRNA aminoacylation for protein translation;GO:0006420//arginyl-tRNA aminoacylation;GO:0006423//cysteinyl-tRNA aminoacylation;GO:0006428//isoleucyl-tRNA aminoacylation;GO:0006429//leucyl-tRNA aminoacylation;GO:0006430//lysyl…
IUJ50_RS24575	107.226	0.001	-16.7103	0.000111795	0.00416394	yes	--	WP_095858452.1 cysteine--tRNA ligase [Klebsiella pneumoniae]	-	-	-	-	-	GO:0003700//transcription factor activity, sequence-specific DNA binding	GO:0006351//transcription, DNA-templated;GO:0006355//regulation of transcription, DNA-templated
IUJ50_RS24580	15.27	0.001	-13.8984	0.00055482	0.0136323	yes	yciC	WP_004150577.1 cobalamin biosynthesis protein CobW [Klebsiella pneumoniae]	-	-	-	-	GO:0005737//cytoplasm	GO:0000166//nucleotide binding;GO:0003678//DNA helicase activity;GO:0003824//catalytic activity;GO:0004385//guanylate kinase activity;GO:0005524//ATP binding;GO:0005525//GTP binding;GO:0016530//metallochaperone activity;GO:0016772//transferase activity, transferring phosphorus-containing groups;GO:0016887//ATPase activity;GO:0046872//metal ion binding	GO:0000910//cytokinesis;GO:0002949//tRNA threonylcarbamoyladenosine modification;GO:0006260//DNA replication;GO:0006400//tRNA modification;GO:0006464//cellular protein modification process;GO:0006576//cellular biogenic amine metabolic process;GO:0006614//SRP-dependent cotranslational protein targeting to membrane;GO:0006777//Mo-molybdopterin cofactor biosynthetic process;GO:0006810//transport;GO:…
IUJ50_RS24640	4.784	0.001	-12.224	0.00231622	0.039817	yes	pyrC	AVE37033.1 dihydroorotase [Klebsiella aerogenes]	Metabolism;Metabolism	Global and overview maps;Nucleotide metabolism	ko01100//Metabolic pathways;ko00240//Pyrimidine metabolism	K01465;K01465	GO:0005575//cellular_component	GO:0000034//adenine deaminase activity;GO:0003674//molecular_function;GO:0004151//dihydroorotase activity;GO:0004157//dihydropyrimidinase activity;GO:0008448//N-acetylglucosamine-6-phosphate deacetylase activity;GO:0008798//beta-aspartyl-peptidase activity;GO:0008892//guanine deaminase activity;GO:0009039//urease activity;GO:0016151//nickel cation binding;GO:0016787//hydrolase activity;GO:0018835…	GO:0006040//amino sugar metabolic process;GO:0006147//guanine catabolic process;GO:0006168//adenine salvage;GO:0006508//proteolysis;GO:0006548//histidine catabolic process;GO:0008150//biological_process;GO:0008152//metabolic process;GO:0009220//pyrimidine ribonucleotide biosynthetic process;GO:0019627//urea metabolic process;GO:0019634//organic phosphonate metabolic process
IUJ50_RS24660	11.54	0.001	-13.4944	0.000472399	0.0120487	yes	insA1	STR80706.1 ORF1 IS1 [Klebsiella pneumoniae]	-	-	-	-	-	-	GO:0006313//transposition, DNA-mediated
IUJ50_RS24700	2.822	0.001	-11.4625	0.00310323	0.048383	yes	intB	WP_032443936.1 tyrosine-type recombinase/integrase [Klebsiella pneumoniae]	-	-	-	-	-	GO:0003677//DNA binding;GO:0016773//phosphotransferase activity, alcohol group as acceptor	GO:0006310//DNA recombination;GO:0015074//DNA integration;GO:0016260//selenocysteine biosynthetic process
IUJ50_RS25085	231.19	1294.47	2.48521	0.00263863	0.0432975	yes	yebE	WP_025860703.1 tellurite resistance TerB family protein [Klebsiella pneumoniae]	-	-	-	-	GO:0005575//cellular_component;GO:0005623//cell;GO:0005886//plasma membrane;GO:0016020//membrane;GO:0016021//integral component of membrane;GO:0031224//intrinsic component of membrane;GO:0044425//membrane part;GO:0044464//cell part;GO:0071944//cell periphery	-	-
IUJ50_RS25175	354.188	1765.73	2.31767	0.000119858	0.00439448	yes	htpX	YP_005227661.1 heat shock protein HtpX [Klebsiella pneumoniae subsp. pneumoniae HS11286] [Klebsiella pneumoniae]	-	-	-	-	GO:0005575//cellular_component;GO:0005623//cell;GO:0005886//plasma membrane;GO:0016020//membrane;GO:0016021//integral component of membrane;GO:0031224//intrinsic component of membrane;GO:0044425//membrane part;GO:0044464//cell part;GO:0071944//cell periphery	GO:0003674//molecular_function;GO:0003824//catalytic activity;GO:0004175//endopeptidase activity;GO:0004222//metalloendopeptidase activity;GO:0005488//binding;GO:0008233//peptidase activity;GO:0008237//metallopeptidase activity;GO:0008270//zinc ion binding;GO:0016787//hydrolase activity;GO:0043167//ion binding;GO:0043169//cation binding;GO:0046872//metal ion binding;GO:0046914//transition metal i…	GO:0006508//proteolysis;GO:0006807//nitrogen compound metabolic process;GO:0006950//response to stress;GO:0008150//biological_process;GO:0008152//metabolic process;GO:0009266//response to temperature stimulus;GO:0009408//response to heat;GO:0009628//response to abiotic stimulus;GO:0019538//protein metabolic process;GO:0043170//macromolecule metabolic process;GO:0044238//primary metabolic process;…
IUJ50_RS25370	1612.45	504.09	-1.6775	0.000623552	0.0145589	yes	dadA	WP_032443926.1 D-amino acid dehydrogenase [Klebsiella pneumoniae]	Metabolism;Metabolism	Global and overview maps;Amino acid metabolism	ko01100//Metabolic pathways;ko00360//Phenylalanine metabolism	K00285;K00285	GO:0005575//cellular_component;GO:0005622//intracellular;GO:0005623//cell;GO:0005737//cytoplasm;GO:0005886//plasma membrane;GO:0009324//D-amino-acid dehydrogenase complex;GO:0009331//glycerol-3-phosphate dehydrogenase complex;GO:0009342//glutamate synthase complex (NADPH);GO:0016020//membrane;GO:0032991//macromolecular complex;GO:0044424//intracellular part;GO:0044425//membrane part;GO:0044459//p…	GO:0000104//succinate dehydrogenase activity;GO:0003674//molecular_function;GO:0003824//catalytic activity;GO:0004148//dihydrolipoyl dehydrogenase activity;GO:0004355//glutamate synthase (NADPH) activity;GO:0004368//glycerol-3-phosphate dehydrogenase activity;GO:0004791//thioredoxin-disulfide reductase activity;GO:0005092//GDP-dissociation inhibitor activity;GO:0008677//2-dehydropantoate 2-reduct…	GO:0006071//glycerol metabolic process;GO:0006082//organic acid metabolic process;GO:0006096//glycolytic process;GO:0006099//tricarboxylic acid cycle;GO:0006400//tRNA modification;GO:0006520//cellular amino acid metabolic process;GO:0006522//alanine metabolic process;GO:0006524//alanine catabolic process;GO:0006537//glutamate biosynthetic process;GO:0006631//fatty acid metabolic process;GO:000674…
IUJ50_RS25375	1187.3	265.748	-2.15955	0.000183432	0.00600237	yes	dadB	YP_005227619.1 alanine racemase [Klebsiella pneumoniae subsp. pneumoniae HS11286] [Klebsiella pneumoniae]	Metabolism;Metabolism	Global and overview maps;Metabolism of other amino acids	ko01100//Metabolic pathways;ko00473//D-Alanine metabolism	K01775;K01775	-	GO:0003674//molecular_function;GO:0003824//catalytic activity;GO:0008784//alanine racemase activity;GO:0016853//isomerase activity;GO:0016854//racemase and epimerase activity;GO:0016855//racemase and epimerase activity, acting on amino acids and derivatives;GO:0036361//racemase activity, acting on amino acids and derivatives;GO:0047661//amino-acid racemase activity	GO:0006082//organic acid metabolic process;GO:0006520//cellular amino acid metabolic process;GO:0006522//alanine metabolic process;GO:0006523//alanine biosynthetic process;GO:0006807//nitrogen compound metabolic process;GO:0008150//biological_process;GO:0008152//metabolic process;GO:0008652//cellular amino acid biosynthetic process;GO:0009058//biosynthetic process;GO:0009078//pyruvate family amin…
IUJ50_RS25440	57.378	0.001	-15.8082	9.95078e-05	0.00392428	yes	--	ALA00426.1 transposase [Enterobacter hormaechei subsp. xiangfangensis] [Enterobacter hormaechei]	-	-	-	-	GO:0005576//extracellular region;GO:0016021//integral component of membrane;GO:0016272//prefoldin complex	GO:0003674//molecular_function;GO:0003677//DNA binding;GO:0004803//transposase activity;GO:0005488//binding;GO:0051082//unfolded protein binding	GO:0006313//transposition, DNA-mediated;GO:0006457//protein folding;GO:0006810//transport;GO:0030436//asexual sporulation
IUJ50_RS25485	73.06	1364.33	4.22296	0.00117586	0.0233826	yes	--	CDQ53908.1 unnamed protein product [Klebsiella pneumoniae]	-	-	-	-	-	GO:0003677//DNA binding	GO:0000746//conjugation;GO:0006355//regulation of transcription, DNA-templated
IUJ50_RS25490	150.166	2748.11	4.19381	0.0031293	0.0483896	yes	--	WP_147501607.1 type II toxin-antitoxin system mRNA interferase toxin, RelE/StbE family [Acinetobacter baumannii]	-	-	-	-	-	GO:0004519//endonuclease activity	GO:0006401//RNA catabolic process;GO:0006448//regulation of translational elongation;GO:0008219//cell death;GO:0090529//cell septum assembly
IUJ50_RS25520	4.784	77.748	4.02252	0.000974007	0.0205039	yes	mobB	SQC62279.1 mobilization protein [Klebsiella pneumoniae subsp. pneumoniae] [Klebsiella pneumoniae]	-	-	-	-	-	GO:0003700//transcription factor activity, sequence-specific DNA binding	GO:0006355//regulation of transcription, DNA-templated
IUJ50_RS25535	23.38	704.398	4.91304	5.31966e-05	0.00250485	yes	--	STU55335.1 Excl1 protein [Klebsiella pneumoniae subsp. ozaenae] [Klebsiella pneumoniae]	-	-	-	-	-	GO:0003677//DNA binding;GO:0003700//transcription factor activity, sequence-specific DNA binding;GO:0004386//helicase activity;GO:0043565//sequence-specific DNA binding;GO:0051082//unfolded protein binding	GO:0006355//regulation of transcription, DNA-templated
IUJ50_RS25540	64.678	1013.14	3.96941	0.00246439	0.0415601	yes	--	WP_114266006.1 type II toxin-antitoxin system RelE/ParE family toxin [Klebsiella pneumoniae]	-	-	-	-	-	-	-
IUJ50_RS25550	3.45	131.2	5.24903	7.48969e-09	2.06759e-06	yes	--	SQC62273.1 transporter [Klebsiella pneumoniae subsp. pneumoniae] [Klebsiella pneumoniae]	-	-	-	-	-	-	GO:0006810//transport;GO:0055085//transmembrane transport
IUJ50_RS25620	41.89	0.032	-10.3543	2.3738e-05	0.00132622	yes	ACIAD3460	STS78325.1 secondary glycine betaine transporter BetU [Klebsiella pneumoniae]	-	-	-	-	GO:0005575//cellular_component;GO:0005623//cell;GO:0005886//plasma membrane;GO:0016020//membrane;GO:0016021//integral component of membrane;GO:0031224//intrinsic component of membrane;GO:0044425//membrane part;GO:0044464//cell part;GO:0071944//cell periphery	GO:0003674//molecular_function;GO:0005215//transporter activity;GO:0015652//quaternary ammonium group:proton symporter activity;GO:0022857//transmembrane transporter activity	GO:0006810//transport;GO:0008150//biological_process;GO:0015697//quaternary ammonium group transport;GO:0051179//localization;GO:0051234//establishment of localization;GO:0055085//transmembrane transport;GO:0071705//nitrogen compound transport
IUJ50_RS25655	183.794	0.178	-10.012	0.000283465	0.00856488	yes	aidA	WP_025862299.1 alpha/beta hydrolase [Klebsiella pneumoniae]	-	-	-	-	-	GO:0003847//1-alkyl-2-acetylglycerophosphocholine esterase activity;GO:0008236//serine-type peptidase activity;GO:0016787//hydrolase activity;GO:0047570//3-oxoadipate enol-lactonase activity	GO:0006508//proteolysis;GO:0008152//metabolic process;GO:0016042//lipid catabolic process;GO:0042952//beta-ketoadipate pathway
IUJ50_RS25660	140.562	0.332	-8.72581	0.000812629	0.0178209	yes	tnpR	WP_025862298.1 recombinase family protein [Klebsiella pneumoniae]	-	-	-	-	-	GO:0000150//recombinase activity;GO:0003674//molecular_function;GO:0003676//nucleic acid binding;GO:0003677//DNA binding;GO:0003700//transcription factor activity, sequence-specific DNA binding;GO:0003824//catalytic activity;GO:0005488//binding;GO:0008236//serine-type peptidase activity;GO:0008927//mannonate dehydratase activity;GO:0016787//hydrolase activity;GO:0016874//ligase activity;GO:009715…	GO:0006064//glucuronate catabolic process;GO:0006139//nucleobase-containing compound metabolic process;GO:0006259//DNA metabolic process;GO:0006310//DNA recombination;GO:0006352//DNA-templated transcription, initiation;GO:0006355//regulation of transcription, DNA-templated;GO:0006508//proteolysis;GO:0006725//cellular aromatic compound metabolic process;GO:0006807//nitrogen compound metabolic proc…
IUJ50_RS25830	1.886	46.394	4.62054	1.0858e-06	9.99152e-05	yes	repA	WP_025861847.1 incFII family plasmid replication initiator RepA [Klebsiella pneumoniae]	-	-	-	-	-	GO:0008565//protein transporter activity	GO:0006139//nucleobase-containing compound metabolic process;GO:0006259//DNA metabolic process;GO:0006260//DNA replication;GO:0006276//plasmid maintenance;GO:0006725//cellular aromatic compound metabolic process;GO:0006807//nitrogen compound metabolic process;GO:0008150//biological_process;GO:0008152//metabolic process;GO:0009058//biosynthetic process;GO:0009059//macromolecule biosynthetic proces…
IUJ50_RS25865	8.93	149.39	4.06428	0.000140656	0.00499512	yes	finO	WP_004150632.1 fertility inhibition protein FinO [Klebsiella pneumoniae]	-	-	-	-	-	GO:0003674//molecular_function;GO:0003676//nucleic acid binding;GO:0003723//RNA binding;GO:0005488//binding;GO:0097159//organic cyclic compound binding;GO:1901363//heterocyclic compound binding	GO:0000746//conjugation;GO:0006139//nucleobase-containing compound metabolic process;GO:0006351//transcription, DNA-templated;GO:0006355//regulation of transcription, DNA-templated;GO:0006725//cellular aromatic compound metabolic process;GO:0006807//nitrogen compound metabolic process;GO:0008150//biological_process;GO:0008152//metabolic process;GO:0009058//biosynthetic process;GO:0009059//macromo…
IUJ50_RS25950	4.532	0.054	-6.39104	0.000938125	0.0200119	yes	traN	EJK88533.1 type-F conjugative transfer system mating-pair stabilization protein TraN [Klebsiella pneumoniae subsp. pneumoniae DSM 30104] [Klebsiella pneumoniae subsp. pneumoniae DSM 30104 = JCM 1662 = NBRC 14940] [Klebsiella pneumoniae]	-	-	-	-	-	-	-
IUJ50_RS26005	2.088	20.476	3.29374	0.00182952	0.0337501	yes	traV	WP_001460391.1 type IV conjugative transfer system lipoprotein TraV [Escherichia coli]	-	-	-	-	-	-	-
IUJ50_RS26060	1.34	17.632	3.71789	0.00055334	0.0136323	yes	yubQ	WP_077260978.1 transglycosylase SLT domain-containing protein [Klebsiella pneumoniae]	-	-	-	-	-	-	-
IUJ50_RS26095	0.001	4.184	12.0307	3.16161e-05	0.0016486	yes	L7076	SQC83241.1 NgrC [Klebsiella pneumoniae subsp. pneumoniae] [Klebsiella pneumoniae]	-	-	-	-	-	-	-
IUJ50_RS26240	18.774	0.06	-8.28956	0.00189457	0.0344621	yes	--	WP_112209671.1 transposase [Klebsiella pneumoniae]	-	-	-	-	GO:0005576//extracellular region;GO:0016272//prefoldin complex	GO:0003677//DNA binding;GO:0004803//transposase activity;GO:0005488//binding;GO:0051082//unfolded protein binding	GO:0006313//transposition, DNA-mediated;GO:0006457//protein folding;GO:0006810//transport
IUJ50_RS26250	39.764	0.068	-9.19171	0.000295673	0.00861859	yes	insB2	WP_143966122.1 IS1 family transposase [Klebsiella pneumoniae]	-	-	-	-	GO:0005737//cytoplasm	GO:0003677//DNA binding;GO:0004803//transposase activity	GO:0006313//transposition, DNA-mediated;GO:0006355//regulation of transcription, DNA-templated
IUJ50_RS26255	53.81	0.001	-15.7156	0.000305916	0.00880776	yes	--	WP_025862337.1 transcriptional repressor [Klebsiella pneumoniae]	-	-	-	-	GO:0015934//large ribosomal subunit	GO:0003700//transcription factor activity, sequence-specific DNA binding;GO:0003735//structural constituent of ribosome	GO:0006355//regulation of transcription, DNA-templated;GO:0006412//translation
IUJ50_RS26260	7.43	0.001	-12.8591	0.00159739	0.0301067	yes	yciC	WP_004150722.1 cobalamin biosynthesis protein CobW [Klebsiella pneumoniae]	-	-	-	-	GO:0005737//cytoplasm	GO:0000166//nucleotide binding;GO:0003678//DNA helicase activity;GO:0003824//catalytic activity;GO:0004385//guanylate kinase activity;GO:0005524//ATP binding;GO:0005525//GTP binding;GO:0016301//kinase activity;GO:0016530//metallochaperone activity;GO:0016772//transferase activity, transferring phosphorus-containing groups;GO:0016887//ATPase activity	GO:0000910//cytokinesis;GO:0002949//tRNA threonylcarbamoyladenosine modification;GO:0006260//DNA replication;GO:0006400//tRNA modification;GO:0006464//cellular protein modification process;GO:0006614//SRP-dependent cotranslational protein targeting to membrane;GO:0006777//Mo-molybdopterin cofactor biosynthetic process;GO:0006810//transport;GO:0009236//cobalamin biosynthetic process;GO:0009306//pr…
IUJ50_RS26265	22.26	0.001	-14.4422	0.00150555	0.028839	yes	dksA	WP_004150723.1 RNA polymerase-binding protein DksA [Klebsiella pneumoniae]	Cellular Processes	Cellular community - prokaryotes	ko02026//Biofilm formation - Escherichia coli	K06204	-	GO:0003674//molecular_function;GO:0008270//zinc ion binding;GO:0019899//enzyme binding	GO:0008150//biological_process
IUJ50_RS26395	6.904	95.302	3.787	0.000165626	0.00563248	yes	holE	YP_003517461.1 DNA polymerase III theta subunit [Klebsiella pneumoniae]	Genetic Information Processing;Genetic Information Processing;Genetic Information Processing	Replication and repair;Replication and repair;Replication and repair	ko03440//Homologous recombination;ko03430//Mismatch repair;ko03030//DNA replication	K02345;K02345;K02345	-	GO:0003677//DNA binding;GO:0003887//DNA-directed DNA polymerase activity	GO:0006260//DNA replication
IUJ50_RS26420	3.132	26.614	3.08703	0.00322403	0.0492846	yes	yubF	WP_025861960.1 DUF1380 domain-containing protein [Klebsiella pneumoniae]	-	-	-	-	-	-	-
IUJ50_RS26465	291.384	0.422	-9.43146	0.000103553	0.00395101	yes	parB	WP_004150761.1 ParB/RepB/Spo0J family partition protein [Klebsiella pneumoniae]	-	-	-	-	-	GO:0003677//DNA binding;GO:0003700//transcription factor activity, sequence-specific DNA binding;GO:0016987//sigma factor activity	GO:0000910//cytokinesis;GO:0006352//DNA-templated transcription, initiation;GO:0006355//regulation of transcription, DNA-templated;GO:0007059//chromosome segregation
IUJ50_RS26470	235.328	0.252	-9.86703	3.40966e-05	0.00172059	yes	parA	EJK88486.1 plasmid partition protein A [Klebsiella pneumoniae subsp. pneumoniae DSM 30104] [Klebsiella pneumoniae subsp. pneumoniae DSM 30104 = JCM 1662 = NBRC 14940] [Klebsiella pneumoniae]	-	-	-	-	GO:0000775//chromosome, centromeric region;GO:0005575//cellular_component;GO:0005634//nucleus	GO:0003674//molecular_function;GO:0016887//ATPase activity	GO:0000278//mitotic cell cycle;GO:0000918//barrier septum site selection;GO:0006276//plasmid maintenance;GO:0008150//biological_process;GO:0009987//cellular process;GO:0030243//cellulose metabolic process;GO:0030541//plasmid partitioning
IUJ50_RS26475	43.064	0.001	-15.3942	0.000363238	0.009741	yes	repE	WP_025861956.1 replication initiation protein RepE [Klebsiella pneumoniae]	-	-	-	-	GO:0016021//integral component of membrane	GO:0003887//DNA-directed DNA polymerase activity;GO:0016740//transferase activity	GO:0006270//DNA replication initiation
IUJ50_RS26525	0.001	8.25	13.0102	0.000161798	0.0055832	yes	--	SQC83379.1 Uncharacterised protein [Klebsiella pneumoniae subsp. pneumoniae] [Klebsiella pneumoniae]	-	-	-	-	-	-	-
IUJ50_RS26560	2.12	21.824	3.36378	0.002796	0.0450647	yes	psiB	YP_006973876.1 PsiB [Klebsiella pneumoniae]	-	-	-	-	-	-	-
IUJ50_RS26565	1.108	15.148	3.7731	0.00032392	0.00904855	yes	--	WP_064158666.1 plasmid SOS inhibition protein A [Klebsiella pneumoniae]	-	-	-	-	-	GO:0003700//transcription factor activity, sequence-specific DNA binding	GO:0006355//regulation of transcription, DNA-templated;GO:0006878//cellular copper ion homeostasis;GO:0046688//response to copper ion
IUJ50_RS26570	2.638	23.918	3.18058	0.0024411	0.0415375	yes	--	AIA44951.1 theronine dehydrogenase [Klebsiella pneumoniae subsp. pneumoniae KPNIH27] [Klebsiella pneumoniae]	-	-	-	-	-	-	-
IUJ50_RS26575	4.454	95.588	4.42366	1.5204e-05	0.000938848	yes	--	SCA33699.1 Uncharacterised protein [Klebsiella pneumoniae]	-	-	-	-	-	-	-
IUJ50_RS26595	2.682	30.9	3.52623	0.000274485	0.00841932	yes	--	SQC83366.1 Uncharacterised protein [Klebsiella pneumoniae subsp. pneumoniae] [Klebsiella pneumoniae]	-	-	-	-	-	-	-
IUJ50_RS26680	131.152	0.21	-9.28663	0.00029393	0.00861859	yes	ybdN	WP_016529501.1 phosphoadenosine phosphosulfate reductase [Klebsiella pneumoniae]	-	-	-	-	-	GO:0003824//catalytic activity;GO:0004066//asparagine synthase (glutamine-hydrolyzing) activity;GO:0004604//phosphoadenylyl-sulfate reductase (thioredoxin) activity;GO:0004781//sulfate adenylyltransferase (ATP) activity;GO:0009973//adenylyl-sulfate reductase activity;GO:0016879//ligase activity, forming carbon-nitrogen bonds	GO:0000103//sulfate assimilation;GO:0006400//tRNA modification;GO:0006529//asparagine biosynthetic process;GO:0010134//sulfate assimilation via adenylyl sulfate reduction;GO:0019379//sulfate assimilation, phosphoadenylyl sulfate reduction by phosphoadenylyl-sulfate reductase (thioredoxin)
IUJ50_RS26685	129.46	0.08	-10.6602	9.0317e-05	0.00368572	yes	ybdM	WP_004144055.1 ParB N-terminal domain-containing protein [Klebsiella pneumoniae]	-	-	-	-	-	GO:0043565//sequence-specific DNA binding	GO:0032466//negative regulation of cytokinesis
IUJ50_RS26720	27.576	0.001	-14.7511	0.000570374	0.0138693	yes	ybcY	EJK88709.1 unknown protein encoded within prophage [Klebsiella pneumoniae subsp. pneumoniae DSM 30104] [Klebsiella pneumoniae subsp. pneumoniae DSM 30104 = JCM 1662 = NBRC 14940] [Klebsiella pneumoniae]	-	-	-	-	-	GO:0008168//methyltransferase activity;GO:0008171//O-methyltransferase activity	GO:0009102//biotin biosynthetic process
IUJ50_RS26760	752.344	0.298	-11.3019	6.05645e-09	1.77643e-06	yes	sopB	AIX72186.1 plasmid-partitioning protein [Klebsiella pneumoniae subsp. pneumoniae] [Klebsiella pneumoniae]	-	-	-	-	-	GO:0003674//molecular_function;GO:0003676//nucleic acid binding;GO:0003677//DNA binding;GO:0005488//binding;GO:0043565//sequence-specific DNA binding;GO:0097159//organic cyclic compound binding;GO:1901363//heterocyclic compound binding	GO:0000910//cytokinesis;GO:0006139//nucleobase-containing compound metabolic process;GO:0006259//DNA metabolic process;GO:0006260//DNA replication;GO:0006725//cellular aromatic compound metabolic process;GO:0006807//nitrogen compound metabolic process;GO:0007059//chromosome segregation;GO:0008150//biological_process;GO:0008152//metabolic process;GO:0009058//biosynthetic process;GO:0009059//macrom…
IUJ50_RS26765	1623.3	0.92	-10.785	8.60975e-09	2.14121e-06	yes	sopA	AIX72185.1 plasmid-partitioning protein SopA [Klebsiella pneumoniae subsp. pneumoniae] [Klebsiella pneumoniae]	-	-	-	-	GO:0005575//cellular_component;GO:0009331//glycerol-3-phosphate dehydrogenase complex	GO:0003674//molecular_function;GO:0003677//DNA binding;GO:0004368//glycerol-3-phosphate dehydrogenase activity;GO:0016491//oxidoreductase activity;GO:0016887//ATPase activity	GO:0000918//barrier septum site selection;GO:0006071//glycerol metabolic process;GO:0006276//plasmid maintenance;GO:0006355//regulation of transcription, DNA-templated;GO:0008150//biological_process;GO:0009987//cellular process;GO:0015995//chlorophyll biosynthetic process;GO:0030243//cellulose metabolic process;GO:0030541//plasmid partitioning
IUJ50_RS26785	11.728	0.001	-13.5177	0.000335347	0.00920341	yes	--	WP_004150541.1 tyrosine-type recombinase/integrase [Klebsiella pneumoniae]	-	-	-	-	-	GO:0003677//DNA binding	GO:0006310//DNA recombination;GO:0015074//DNA integration
