# Supplementary material for: sRNA expression profile of KPC-2-producing carbapenem-resistant Klebsiella pneumoniae: Functional role of sRNA51
Source: PLoS Pathog. 2024 May 8;20(5):e1012187. doi: 10.1371/journal.ppat.1012187 (PMC11078416; doi:10.1371/journal.ppat.1012187)
Supplement: S4 Table — (XLSX) [file ppat.1012187.s004.xlsx]

## Sheet: Table S4
Table S4.KEGG pathway enrichment analysis of DEGs.
KEGG_A_class	KEGG_B_class	Pathway	D-vs-S (107)	All (1779)	Pvalue	Qvalue	Pathway ID	Genes	K_IDs
Metabolism	Amino acid metabolism	Phenylalanine metabolism	13	34	0	0	ko00360	IUJ50_RS03855;IUJ50_RS03860;IUJ50_RS03865;IUJ50_RS03870;IUJ50_RS03875;IUJ50_RS03880;IUJ50_RS03885;IUJ50_RS03890;IUJ50_RS03895;IUJ50_RS03900;IUJ50_RS03905;IUJ50_RS03910;IUJ50_RS25370	K01912+K02615+K02614+K00074+K15866+K01692+K02613+K02612+K02611+K02610+K02609+K02618+K00285
Metabolism	Amino acid metabolism	Arginine and proline metabolism	12	31	0	0	ko00330	IUJ50_RS03760;IUJ50_RS03765;IUJ50_RS03770;IUJ50_RS03775;IUJ50_RS03780;IUJ50_RS04795;IUJ50_RS04800;IUJ50_RS04805;IUJ50_RS04810;IUJ50_RS04815;IUJ50_RS18495;IUJ50_RS19000	K05526+K01484+K06447+K00673+K00840+K05526+K01484+K06447+K00673+K00840+K09251+K01581
Metabolism	Global and overview maps	Microbial metabolism in diverse environments	35	326	0.0002	0.0041	ko01120	IUJ50_RS00045;IUJ50_RS01320;IUJ50_RS02310;IUJ50_RS03735;IUJ50_RS03790;IUJ50_RS03855;IUJ50_RS03860;IUJ50_RS03870;IUJ50_RS03875;IUJ50_RS03880;IUJ50_RS03885;IUJ50_RS03890;IUJ50_RS03895;IUJ50_RS03900;IUJ50_RS03905;IUJ50_RS03910;IUJ50_RS05590;IUJ50_RS05595;IUJ50_RS08630;IUJ50_RS10180;IUJ50_RS10185;IUJ50_RS10190;IUJ50_RS10195;IUJ50_RS11490;IUJ50_RS11910;IUJ50_RS11915;IUJ50_RS14915;IUJ50_RS14920;IUJ50_R…	K01610+K10680+K00836+K07248+K00261+K01912+K02615+K00074+K15866+K01692+K02613+K02612+K02611+K02610+K02609+K02618+K00616+K01808+K10679+K15737+K15736+K00135+K07250+K12524+K00483+K00484+K00124+K00127+K01053+K03077+K03079+K00823+K00821+K09251+K00138
Metabolism	Amino acid metabolism	Lysine degradation	6	18	0.0004	0.008	ko00310	IUJ50_RS03880;IUJ50_RS10180;IUJ50_RS10185;IUJ50_RS10190;IUJ50_RS10195;IUJ50_RS18495	K01692+K15737+K15736+K00135+K07250+K09251
Metabolism	Amino acid metabolism	Alanine, aspartate and glutamate metabolism	8	33	0.0005	0.008	ko00250	IUJ50_RS03790;IUJ50_RS07740;IUJ50_RS10190;IUJ50_RS10195;IUJ50_RS11290;IUJ50_RS11295;IUJ50_RS16785;IUJ50_RS18085	K00261+K01953+K00135+K07250+K01955+K01956+K00823+K01940
Metabolism	Global and overview maps	Metabolic pathways	75	1006	0.0021	0.0274	ko01100	IUJ50_RS00045;IUJ50_RS01510;IUJ50_RS02310;IUJ50_RS02460;IUJ50_RS03735;IUJ50_RS03760;IUJ50_RS03765;IUJ50_RS03770;IUJ50_RS03775;IUJ50_RS03780;IUJ50_RS03790;IUJ50_RS03855;IUJ50_RS03860;IUJ50_RS03865;IUJ50_RS03870;IUJ50_RS03875;IUJ50_RS03880;IUJ50_RS03885;IUJ50_RS03890;IUJ50_RS03895;IUJ50_RS03900;IUJ50_RS03905;IUJ50_RS03910;IUJ50_RS04795;IUJ50_RS04800;IUJ50_RS04805;IUJ50_RS04810;IUJ50_RS04815;IUJ50_R…	K01610+K05358+K00836+K09458+K07248+K05526+K01484+K06447+K00673+K00840+K00261+K01912+K02615+K02614+K00074+K15866+K01692+K02613+K02612+K02611+K02610+K02609+K02618+K05526+K01484+K06447+K00673+K00840+K00616+K01808+K02779+K03760+K01012+K00833+K01953+K15737+K15736+K00135+K07250+K01955+K01956+K12524+K00883+K00483+K00484+K00611+K00124+K00127+K01053+K03077+K03079+K08092+K00823+K00975+K00703+K00688+K00821+…
Metabolism	Amino acid metabolism	Arginine biosynthesis	5	22	0.0083	0.0884	ko00220	IUJ50_RS03790;IUJ50_RS12595;IUJ50_RS17180;IUJ50_RS18085;IUJ50_RS20110	K00261+K00611+K00821+K01940+K14682
Organismal Systems	Environmental adaptation	Plant-pathogen interaction	3	8	0.0095	0.0884	ko04626	IUJ50_RS09030;IUJ50_RS13185;IUJ50_RS13190	K04079+K13408+K13409
Metabolism	Xenobiotics biodegradation and metabolism	Nitrotoluene degradation	2	3	0.0103	0.0884	ko00633	IUJ50_RS01320;IUJ50_RS08630	K10680+K10679
Cellular Processes	Cellular community - prokaryotes	Biofilm formation - Escherichia coli	6	34	0.0139	0.107	ko02026	IUJ50_RS16930;IUJ50_RS16935;IUJ50_RS16940;IUJ50_RS21070;IUJ50_RS24140;IUJ50_RS26265	K00975+K00703+K00688+K03563+K03566+K06204
Metabolism	Metabolism of other amino acids	beta-Alanine metabolism	3	10	0.0186	0.1274	ko00410	IUJ50_RS03880;IUJ50_RS10195;IUJ50_RS16785	K01692+K07250+K00823
Metabolism	Xenobiotics biodegradation and metabolism	Caprolactam degradation	2	4	0.0199	0.1274	ko00930	IUJ50_RS03880;IUJ50_RS15940	K01692+K01053
Metabolism	Carbohydrate metabolism	Ascorbate and aldarate metabolism	4	22	0.0391	0.216	ko00053	IUJ50_RS15940;IUJ50_RS16175;IUJ50_RS16180;IUJ50_RS16210	K01053+K03077+K03079+K08092
Metabolism	Carbohydrate metabolism	Galactose metabolism	5	32	0.0393	0.216	ko00052	IUJ50_RS11815;IUJ50_RS18240;IUJ50_RS18285;IUJ50_RS19925;IUJ50_RS23955	K00883+K02775+K21621+K01193+K01854
Metabolism	Carbohydrate metabolism	Butanoate metabolism	5	38	0.0737	0.3784	ko00650	IUJ50_RS03870;IUJ50_RS03880;IUJ50_RS10190;IUJ50_RS10195;IUJ50_RS16785	K00074+K01692+K00135+K07250+K00823
Metabolism	Metabolism of cofactors and vitamins	Biotin metabolism	3	20	0.1146	0.5286	ko00780	IUJ50_RS02460;IUJ50_RS07220;IUJ50_RS07225	K09458+K01012+K00833
Organismal Systems	Immune system	NOD-like receptor signaling pathway	1	2	0.1167	0.5286	ko04621	IUJ50_RS09030	K04079
Metabolism	Global and overview maps	2-Oxocarboxylic acid metabolism	4	33	0.1326	0.5671	ko01210	IUJ50_RS02310;IUJ50_RS17180;IUJ50_RS20110;IUJ50_RS21130	K00836+K00821+K14682+K01649
Metabolism	Amino acid metabolism	Tyrosine metabolism	3	23	0.1567	0.6229	ko00350	IUJ50_RS10190;IUJ50_RS11910;IUJ50_RS11915	K00135+K00483+K00484
Metabolism	Nucleotide metabolism	Pyrimidine metabolism	5	49	0.1678	0.6229	ko00240	IUJ50_RS11290;IUJ50_RS11295;IUJ50_RS21175;IUJ50_RS21180;IUJ50_RS24640	K01955+K01956+K00526+K00525+K01465
Metabolism	Metabolism of terpenoids and polyketides	Limonene and pinene degradation	1	3	0.1699	0.6229	ko00903	IUJ50_RS03880	K01692
Metabolism	Amino acid metabolism	Valine, leucine and isoleucine degradation	2	13	0.1817	0.6361	ko00280	IUJ50_RS03880;IUJ50_RS10195	K01692+K07250
Genetic Information Processing	Folding, sorting and degradation	RNA degradation	2	15	0.2268	0.7375	ko03018	IUJ50_RS11430;IUJ50_RS13205	K04043+K04077
Cellular Processes	Cellular community - prokaryotes	Biofilm formation - Vibrio cholerae	3	28	0.2351	0.7375	ko05111	IUJ50_RS03855;IUJ50_RS05740;IUJ50_RS21070	K01912+K02779+K03563
Metabolism	Amino acid metabolism	Lysine biosynthesis	2	16	0.2497	0.7375	ko00300	IUJ50_RS11490;IUJ50_RS17180	K12524+K00821
Metabolism	Metabolism of other amino acids	D-Glutamine and D-glutamate metabolism	1	5	0.2669	0.7375	ko00471	IUJ50_RS03790	K00261
Metabolism	Metabolism of other amino acids	D-Alanine metabolism	1	5	0.2669	0.7375	ko00473	IUJ50_RS25375	K01775
Metabolism	Glycan biosynthesis and metabolism	Lipopolysaccharide biosynthesis	3	30	0.2682	0.7375	ko00540	IUJ50_RS05100;IUJ50_RS07175;IUJ50_RS16385	K12974+K03760+K12975
Metabolism	Xenobiotics biodegradation and metabolism	Drug metabolism - other enzymes	2	18	0.2955	0.7846	ko00983	IUJ50_RS21930;IUJ50_RS21935	K00088+K01951
Metabolism	Metabolism of terpenoids and polyketides	Geraniol degradation	1	6	0.3111	0.7918	ko00281	IUJ50_RS03880	K01692
Metabolism	Carbohydrate metabolism	Glyoxylate and dicarboxylate metabolism	3	33	0.3188	0.7918	ko00630	IUJ50_RS03735;IUJ50_RS14915;IUJ50_RS14920	K07248+K00124+K00127
Metabolism	Carbohydrate metabolism	Pentose and glucuronate interconversions	3	36	0.3696	0.8718	ko00040	IUJ50_RS16175;IUJ50_RS16180;IUJ50_RS16210	K03077+K03079+K08092
Metabolism	Global and overview maps	Biosynthesis of amino acids	10	147	0.3896	0.8718	ko01230	IUJ50_RS02310;IUJ50_RS05590;IUJ50_RS05595;IUJ50_RS07740;IUJ50_RS11490;IUJ50_RS12595;IUJ50_RS17180;IUJ50_RS18085;IUJ50_RS20110;IUJ50_RS21130	K00836+K00616+K01808+K01953+K12524+K00611+K00821+K01940+K14682+K01649
Genetic Information Processing	Replication and repair	Nucleotide excision repair	1	9	0.4285	0.8718	ko03420	IUJ50_RS12390	K03657
Metabolism	Carbohydrate metabolism	Propanoate metabolism	3	40	0.4361	0.8718	ko00640	IUJ50_RS03880;IUJ50_RS10195;IUJ50_RS16785	K01692+K07250+K00823
Metabolism	Biosynthesis of other secondary metabolites	Monobactam biosynthesis	1	10	0.4631	0.8718	ko00261	IUJ50_RS11490	K12524
Metabolism	Energy metabolism	Carbon fixation in photosynthetic organisms	2	26	0.4703	0.8718	ko00710	IUJ50_RS00045;IUJ50_RS05595	K01610+K01808
Metabolism	Metabolism of cofactors and vitamins	Nicotinate and nicotinamide metabolism	2	26	0.4703	0.8718	ko00760	IUJ50_RS10190;IUJ50_RS21050	K00135+K03743
Genetic Information Processing	Replication and repair	Mismatch repair	2	26	0.4703	0.8718	ko03430	IUJ50_RS12390;IUJ50_RS26395	K03657+K02345
Metabolism	Global and overview maps	Carbon metabolism	8	125	0.4829	0.8718	ko01200	IUJ50_RS00045;IUJ50_RS03790;IUJ50_RS03870;IUJ50_RS05590;IUJ50_RS05595;IUJ50_RS14915;IUJ50_RS14920;IUJ50_RS15940	K01610+K00261+K00074+K00616+K01808+K00124+K00127+K01053
Metabolism	Global and overview maps	Degradation of aromatic compounds	3	43	0.4844	0.8718	ko01220	IUJ50_RS11910;IUJ50_RS11915;IUJ50_RS15940	K00483+K00484+K01053
Metabolism	Global and overview maps	Fatty acid metabolism	2	27	0.4904	0.8718	ko01212	IUJ50_RS02460;IUJ50_RS03880	K09458+K01692
Metabolism	Amino acid metabolism	Tryptophan metabolism	1	11	0.4956	0.8718	ko00380	IUJ50_RS03880	K01692
Metabolism	Carbohydrate metabolism	Pentose phosphate pathway	3	45	0.5154	0.8718	ko00030	IUJ50_RS05590;IUJ50_RS05595;IUJ50_RS15940	K00616+K01808+K01053
Metabolism	Carbohydrate metabolism	Amino sugar and nucleotide sugar metabolism	3	45	0.5154	0.8718	ko00520	IUJ50_RS05740;IUJ50_RS16930;IUJ50_RS23955	K02779+K00975+K01854
Metabolism	Xenobiotics biodegradation and metabolism	Aminobenzoate degradation	1	12	0.5261	0.8718	ko00627	IUJ50_RS03880	K01692
Metabolism	Carbohydrate metabolism	Pyruvate metabolism	4	63	0.5321	0.8718	ko00620	IUJ50_RS00045;IUJ50_RS03735;IUJ50_RS21130;IUJ50_RS21260	K01610+K07248+K01649+K00138
Metabolism	Carbohydrate metabolism	Starch and sucrose metabolism	4	64	0.5449	0.8742	ko00500	IUJ50_RS16930;IUJ50_RS16935;IUJ50_RS16940;IUJ50_RS19925	K00975+K00703+K00688+K01193
Metabolism	Metabolism of cofactors and vitamins	Riboflavin metabolism	1	14	0.5818	0.9142	ko00740	IUJ50_RS11915	K00484
Metabolism	Energy metabolism	Methane metabolism	2	33	0.6006	0.9148	ko00680	IUJ50_RS14915;IUJ50_RS14920	K00124+K00127
Metabolism	Lipid metabolism	Fatty acid degradation	1	16	0.631	0.9148	ko00071	IUJ50_RS03880	K01692
Metabolism	Metabolism of cofactors and vitamins	Thiamine metabolism	1	16	0.631	0.9148	ko00730	IUJ50_RS21810	K04487
Cellular Processes	Cellular community - prokaryotes	Biofilm formation - Pseudomonas aeruginosa	1	16	0.631	0.9148	ko02025	IUJ50_RS21070	K03563
Metabolism	Xenobiotics biodegradation and metabolism	Benzoate degradation	2	37	0.6637	0.9148	ko00362	IUJ50_RS03870;IUJ50_RS03880	K00074+K01692
Metabolism	Lipid metabolism	Fatty acid biosynthesis	1	18	0.6744	0.9148	ko00061	IUJ50_RS02460	K09458
Genetic Information Processing	Folding, sorting and degradation	Sulfur relay system	1	18	0.6744	0.9148	ko04122	IUJ50_RS21810	K04487
Metabolism	Amino acid metabolism	Valine, leucine and isoleucine biosynthesis	1	19	0.6942	0.9148	ko00290	IUJ50_RS21130	K01649
Genetic Information Processing	Replication and repair	DNA replication	1	19	0.6942	0.9148	ko03030	IUJ50_RS26395	K02345
Metabolism	Carbohydrate metabolism	Glycolysis / Gluconeogenesis	3	59	0.7014	0.9148	ko00010	IUJ50_RS00045;IUJ50_RS05740;IUJ50_RS21260	K01610+K02779+K00138
Metabolism	Nucleotide metabolism	Purine metabolism	4	79	0.7128	0.9148	ko00230	IUJ50_RS21175;IUJ50_RS21180;IUJ50_RS21930;IUJ50_RS21935	K00526+K00525+K00088+K01951
Metabolism	Amino acid metabolism	Glycine, serine and threonine metabolism	2	45	0.7659	0.9363	ko00260	IUJ50_RS02310;IUJ50_RS11490	K00836+K12524
Environmental Information Processing	Membrane transport	Phosphotransferase system (PTS)	3	66	0.7719	0.9363	ko02060	IUJ50_RS05740;IUJ50_RS18240;IUJ50_RS18260	K02779+K02775+K02784
Metabolism	Energy metabolism	Nitrogen metabolism	1	24	0.7766	0.9363	ko00910	IUJ50_RS03790	K00261
Metabolism	Global and overview maps	Biosynthesis of secondary metabolites	20	377	0.7782	0.9363	ko01110	IUJ50_RS00045;IUJ50_RS01510;IUJ50_RS03880;IUJ50_RS05590;IUJ50_RS05595;IUJ50_RS07740;IUJ50_RS11490;IUJ50_RS12595;IUJ50_RS15940;IUJ50_RS16930;IUJ50_RS16935;IUJ50_RS16940;IUJ50_RS17180;IUJ50_RS18085;IUJ50_RS19000;IUJ50_RS19925;IUJ50_RS20110;IUJ50_RS21130;IUJ50_RS21260;IUJ50_RS21930	K01610+K05358+K01692+K00616+K01808+K01953+K12524+K00611+K01053+K00975+K00703+K00688+K00821+K01940+K01581+K01193+K14682+K01649+K00138+K00088
Metabolism	Metabolism of other amino acids	Glutathione metabolism	1	26	0.803	0.9509	ko00480	IUJ50_RS19000	K01581
Metabolism	Amino acid metabolism	Phenylalanine, tyrosine and tryptophan biosynthesis	1	27	0.815	0.9509	ko00400	IUJ50_RS01510	K05358
Genetic Information Processing	Translation	Aminoacyl-tRNA biosynthesis	1	30	0.8469	0.9516	ko00970	IUJ50_RS24570	K01883
Genetic Information Processing	Replication and repair	Homologous recombination	1	30	0.8469	0.9516	ko03440	IUJ50_RS26395	K02345
Environmental Information Processing	Membrane transport	ABC transporters	12	253	0.857	0.9516	ko02010	IUJ50_RS01070;IUJ50_RS06220;IUJ50_RS06730;IUJ50_RS12800;IUJ50_RS13190;IUJ50_RS15085;IUJ50_RS15090;IUJ50_RS16810;IUJ50_RS20820;IUJ50_RS22510;IUJ50_RS23940;IUJ50_RS23945	K02010+K12541+K09996+K23508+K13409+K10440+K10441+K01997+K11604+K02048+K09690+K09691
Metabolism	Carbohydrate metabolism	Citrate cycle (TCA cycle)	1	32	0.8651	0.9516	ko00020	IUJ50_RS00045	K01610
Metabolism	Energy metabolism	Sulfur metabolism	1	35	0.8884	0.9635	ko00920	IUJ50_RS22510	K02048
Metabolism	Energy metabolism	Oxidative phosphorylation	1	45	0.9408	0.9765	ko00190	IUJ50_RS05705	K03885
Metabolism	Carbohydrate metabolism	Fructose and mannose metabolism	1	47	0.9479	0.9765	ko00051	IUJ50_RS05595	K01808
Metabolism	Amino acid metabolism	Cysteine and methionine metabolism	1	47	0.9479	0.9765	ko00270	IUJ50_RS11490	K12524
Environmental Information Processing	Membrane transport	Bacterial secretion system	1	48	0.9511	0.9765	ko03070	IUJ50_RS24430	K03194
Environmental Information Processing	Signal transduction	Two-component system	3	136	0.9917	0.9945	ko02020	IUJ50_RS06415;IUJ50_RS10590;IUJ50_RS21070	K09476+K04771+K03563
Cellular Processes	Cellular community - prokaryotes	Quorum sensing	1	82	0.9945	0.9945	ko02024	IUJ50_RS16810	K01997
