# Supplementary material for: sRNA expression profile of KPC-2-producing carbapenem-resistant Klebsiella pneumoniae: Functional role of sRNA51
Source: PLoS Pathog. 2024 May 8;20(5):e1012187. doi: 10.1371/journal.ppat.1012187 (PMC11078416; doi:10.1371/journal.ppat.1012187)
Supplement: S5 Table — (XLSX) [file ppat.1012187.s005.xlsx]

## Sheet: Biological process
Table S5. GO analysis of DEGs.
GO analysis (Biological process)of DEGs.
GO ID	Description	Gene Ratio (254)	Bg Ratio (4145)	p value	gene ID
GO:0009852	auxin catabolic process	13	17	2.44034e-13	IUJ50_RS03855;IUJ50_RS03860;IUJ50_RS03865;IUJ50_RS03870;IUJ50_RS03875;IUJ50_RS03880;IUJ50_RS03885;IUJ50_RS03890;IUJ50_RS03895;IUJ50_RS03900;IUJ50_RS03905;IUJ50_RS03910;IUJ50_RS11910
GO:0042447	hormone catabolic process	13	17	2.44034e-13	IUJ50_RS03855;IUJ50_RS03860;IUJ50_RS03865;IUJ50_RS03870;IUJ50_RS03875;IUJ50_RS03880;IUJ50_RS03885;IUJ50_RS03890;IUJ50_RS03895;IUJ50_RS03900;IUJ50_RS03905;IUJ50_RS03910;IUJ50_RS11910
GO:0019545	arginine catabolic process to succinate	10	10	6.30799e-13	IUJ50_RS03760;IUJ50_RS03765;IUJ50_RS03770;IUJ50_RS03775;IUJ50_RS03780;IUJ50_RS04795;IUJ50_RS04800;IUJ50_RS04805;IUJ50_RS04810;IUJ50_RS04815
GO:0009407	toxin catabolic process	13	19	2.4889e-12	IUJ50_RS03855;IUJ50_RS03860;IUJ50_RS03865;IUJ50_RS03870;IUJ50_RS03875;IUJ50_RS03880;IUJ50_RS03885;IUJ50_RS03890;IUJ50_RS03895;IUJ50_RS03900;IUJ50_RS03905;IUJ50_RS03910;IUJ50_RS11910
GO:0006105	succinate metabolic process	12	16	3.18863e-12	IUJ50_RS03735;IUJ50_RS03760;IUJ50_RS03765;IUJ50_RS03770;IUJ50_RS03775;IUJ50_RS03780;IUJ50_RS04795;IUJ50_RS04800;IUJ50_RS04805;IUJ50_RS04810;IUJ50_RS04815;IUJ50_RS10190
GO:0090487	secondary metabolite catabolic process	13	20	6.72619e-12	IUJ50_RS03855;IUJ50_RS03860;IUJ50_RS03865;IUJ50_RS03870;IUJ50_RS03875;IUJ50_RS03880;IUJ50_RS03885;IUJ50_RS03890;IUJ50_RS03895;IUJ50_RS03900;IUJ50_RS03905;IUJ50_RS03910;IUJ50_RS11910
GO:0006525	arginine metabolic process	22	67	1.93963e-11	IUJ50_RS03735;IUJ50_RS03760;IUJ50_RS03765;IUJ50_RS03770;IUJ50_RS03775;IUJ50_RS03780;IUJ50_RS03910;IUJ50_RS04795;IUJ50_RS04800;IUJ50_RS04805;IUJ50_RS04810;IUJ50_RS04815;IUJ50_RS10190;IUJ50_RS10195;IUJ50_RS11290;IUJ50_RS11295;IUJ50_RS12595;IUJ50_RS16785;IUJ50_RS17180;IUJ50_RS18085;IUJ50_RS20110;IUJ50_RS21260
GO:0009064	glutamine family amino acid metabolic process	33	148	2.46072e-11	IUJ50_RS03735;IUJ50_RS03760;IUJ50_RS03765;IUJ50_RS03770;IUJ50_RS03775;IUJ50_RS03780;IUJ50_RS03790;IUJ50_RS03870;IUJ50_RS03910;IUJ50_RS03945;IUJ50_RS04795;IUJ50_RS04800;IUJ50_RS04805;IUJ50_RS04810;IUJ50_RS04815;IUJ50_RS05705;IUJ50_RS07740;IUJ50_RS10190;IUJ50_RS10195;IUJ50_RS11290;IUJ50_RS11295;IUJ50_RS11490;IUJ50_RS12200;IUJ50_RS12595;IUJ50_RS16785;IUJ50_RS17180;IUJ50_RS18085;IUJ50_RS20110;IUJ50_R…
GO:0009850	auxin metabolic process	13	24	1.73365e-10	IUJ50_RS03855;IUJ50_RS03860;IUJ50_RS03865;IUJ50_RS03870;IUJ50_RS03875;IUJ50_RS03880;IUJ50_RS03885;IUJ50_RS03890;IUJ50_RS03895;IUJ50_RS03900;IUJ50_RS03905;IUJ50_RS03910;IUJ50_RS11910
GO:0010817	regulation of hormone levels	13	24	1.73365e-10	IUJ50_RS03855;IUJ50_RS03860;IUJ50_RS03865;IUJ50_RS03870;IUJ50_RS03875;IUJ50_RS03880;IUJ50_RS03885;IUJ50_RS03890;IUJ50_RS03895;IUJ50_RS03900;IUJ50_RS03905;IUJ50_RS03910;IUJ50_RS11910
GO:0042445	hormone metabolic process	13	24	1.73365e-10	IUJ50_RS03855;IUJ50_RS03860;IUJ50_RS03865;IUJ50_RS03870;IUJ50_RS03875;IUJ50_RS03880;IUJ50_RS03885;IUJ50_RS03890;IUJ50_RS03895;IUJ50_RS03900;IUJ50_RS03905;IUJ50_RS03910;IUJ50_RS11910
GO:0009448	gamma-aminobutyric acid metabolic process	16	48	9.50211e-09	IUJ50_RS02310;IUJ50_RS03735;IUJ50_RS03755;IUJ50_RS03770;IUJ50_RS03780;IUJ50_RS03910;IUJ50_RS04805;IUJ50_RS04815;IUJ50_RS07225;IUJ50_RS10190;IUJ50_RS10195;IUJ50_RS10200;IUJ50_RS16785;IUJ50_RS17180;IUJ50_RS18495;IUJ50_RS21260
GO:0009450	gamma-aminobutyric acid catabolic process	16	48	9.50211e-09	IUJ50_RS02310;IUJ50_RS03735;IUJ50_RS03755;IUJ50_RS03770;IUJ50_RS03780;IUJ50_RS03910;IUJ50_RS04805;IUJ50_RS04815;IUJ50_RS07225;IUJ50_RS10190;IUJ50_RS10195;IUJ50_RS10200;IUJ50_RS16785;IUJ50_RS17180;IUJ50_RS18495;IUJ50_RS21260
GO:0009065	glutamine family amino acid catabolic process	16	50	1.85582e-08	IUJ50_RS03735;IUJ50_RS03760;IUJ50_RS03765;IUJ50_RS03770;IUJ50_RS03775;IUJ50_RS03780;IUJ50_RS03790;IUJ50_RS03910;IUJ50_RS04795;IUJ50_RS04800;IUJ50_RS04805;IUJ50_RS04810;IUJ50_RS04815;IUJ50_RS10190;IUJ50_RS12595;IUJ50_RS21260
GO:0006527	arginine catabolic process	15	44	1.98049e-08	IUJ50_RS03735;IUJ50_RS03760;IUJ50_RS03765;IUJ50_RS03770;IUJ50_RS03775;IUJ50_RS03780;IUJ50_RS03910;IUJ50_RS04795;IUJ50_RS04800;IUJ50_RS04805;IUJ50_RS04810;IUJ50_RS04815;IUJ50_RS10190;IUJ50_RS12595;IUJ50_RS21260
GO:0010124	phenylacetate catabolic process	18	68	6.51235e-08	IUJ50_RS03735;IUJ50_RS03770;IUJ50_RS03855;IUJ50_RS03860;IUJ50_RS03865;IUJ50_RS03870;IUJ50_RS03875;IUJ50_RS03880;IUJ50_RS03885;IUJ50_RS03890;IUJ50_RS03895;IUJ50_RS03900;IUJ50_RS03905;IUJ50_RS03910;IUJ50_RS04805;IUJ50_RS10190;IUJ50_RS11910;IUJ50_RS21260
GO:0009404	toxin metabolic process	15	51	1.85945e-07	IUJ50_RS03855;IUJ50_RS03860;IUJ50_RS03865;IUJ50_RS03870;IUJ50_RS03875;IUJ50_RS03880;IUJ50_RS03885;IUJ50_RS03890;IUJ50_RS03895;IUJ50_RS03900;IUJ50_RS03905;IUJ50_RS03910;IUJ50_RS06220;IUJ50_RS11910;IUJ50_RS15740
GO:0009445	putrescine metabolic process	10	22	2.1069e-07	IUJ50_RS02310;IUJ50_RS03780;IUJ50_RS04815;IUJ50_RS07225;IUJ50_RS10195;IUJ50_RS12595;IUJ50_RS16785;IUJ50_RS17180;IUJ50_RS18495;IUJ50_RS19000
GO:0042178	xenobiotic catabolic process	18	74	2.65808e-07	IUJ50_RS03735;IUJ50_RS03770;IUJ50_RS03855;IUJ50_RS03860;IUJ50_RS03865;IUJ50_RS03870;IUJ50_RS03875;IUJ50_RS03880;IUJ50_RS03885;IUJ50_RS03890;IUJ50_RS03895;IUJ50_RS03900;IUJ50_RS03905;IUJ50_RS03910;IUJ50_RS04805;IUJ50_RS10190;IUJ50_RS11910;IUJ50_RS21260
GO:0009408	response to heat	17	67	2.99951e-07	IUJ50_RS04015;IUJ50_RS04075;IUJ50_RS09030;IUJ50_RS10190;IUJ50_RS10590;IUJ50_RS11430;IUJ50_RS13205;IUJ50_RS13210;IUJ50_RS14720;IUJ50_RS14725;IUJ50_RS18230;IUJ50_RS18280;IUJ50_RS21435;IUJ50_RS21545;IUJ50_RS21825;IUJ50_RS21830;IUJ50_RS25175
GO:0046395	carboxylic acid catabolic process	55	457	3.03466e-07	IUJ50_RS00890;IUJ50_RS01750;IUJ50_RS02310;IUJ50_RS02460;IUJ50_RS03735;IUJ50_RS03755;IUJ50_RS03760;IUJ50_RS03765;IUJ50_RS03770;IUJ50_RS03775;IUJ50_RS03780;IUJ50_RS03790;IUJ50_RS03855;IUJ50_RS03860;IUJ50_RS03865;IUJ50_RS03870;IUJ50_RS03875;IUJ50_RS03880;IUJ50_RS03885;IUJ50_RS03890;IUJ50_RS03895;IUJ50_RS03900;IUJ50_RS03905;IUJ50_RS03910;IUJ50_RS04650;IUJ50_RS04795;IUJ50_RS04800;IUJ50_RS04805;IUJ50_R…
GO:0016054	organic acid catabolic process	55	460	3.78878e-07	IUJ50_RS00890;IUJ50_RS01750;IUJ50_RS02310;IUJ50_RS02460;IUJ50_RS03735;IUJ50_RS03755;IUJ50_RS03760;IUJ50_RS03765;IUJ50_RS03770;IUJ50_RS03775;IUJ50_RS03780;IUJ50_RS03790;IUJ50_RS03855;IUJ50_RS03860;IUJ50_RS03865;IUJ50_RS03870;IUJ50_RS03875;IUJ50_RS03880;IUJ50_RS03885;IUJ50_RS03890;IUJ50_RS03895;IUJ50_RS03900;IUJ50_RS03905;IUJ50_RS03910;IUJ50_RS04650;IUJ50_RS04795;IUJ50_RS04800;IUJ50_RS04805;IUJ50_R…
GO:0009266	response to temperature stimulus	19	84	4.19014e-07	IUJ50_RS04015;IUJ50_RS04075;IUJ50_RS07935;IUJ50_RS09030;IUJ50_RS10190;IUJ50_RS10590;IUJ50_RS11430;IUJ50_RS13205;IUJ50_RS13210;IUJ50_RS14720;IUJ50_RS14725;IUJ50_RS18230;IUJ50_RS18280;IUJ50_RS21435;IUJ50_RS21525;IUJ50_RS21545;IUJ50_RS21825;IUJ50_RS21830;IUJ50_RS25175
GO:0009447	putrescine catabolic process	8	15	7.88436e-07	IUJ50_RS02310;IUJ50_RS03780;IUJ50_RS04815;IUJ50_RS07225;IUJ50_RS10195;IUJ50_RS16785;IUJ50_RS17180;IUJ50_RS18495
GO:0009084	glutamine family amino acid biosynthetic process	19	88	9.04006e-07	IUJ50_RS03735;IUJ50_RS03870;IUJ50_RS03945;IUJ50_RS04815;IUJ50_RS05705;IUJ50_RS10195;IUJ50_RS11290;IUJ50_RS11295;IUJ50_RS11490;IUJ50_RS12200;IUJ50_RS12595;IUJ50_RS16785;IUJ50_RS17180;IUJ50_RS18085;IUJ50_RS20110;IUJ50_RS21260;IUJ50_RS21930;IUJ50_RS23955;IUJ50_RS25370
GO:0009063	cellular amino acid catabolic process	41	311	1.24437e-06	IUJ50_RS00890;IUJ50_RS01750;IUJ50_RS02310;IUJ50_RS03735;IUJ50_RS03755;IUJ50_RS03760;IUJ50_RS03765;IUJ50_RS03770;IUJ50_RS03775;IUJ50_RS03780;IUJ50_RS03790;IUJ50_RS03870;IUJ50_RS03910;IUJ50_RS04650;IUJ50_RS04795;IUJ50_RS04800;IUJ50_RS04805;IUJ50_RS04810;IUJ50_RS04815;IUJ50_RS07225;IUJ50_RS07740;IUJ50_RS07980;IUJ50_RS08690;IUJ50_RS09205;IUJ50_RS10190;IUJ50_RS10195;IUJ50_RS10200;IUJ50_RS12595;IUJ50_R…
GO:0006598	polyamine catabolic process	8	16	1.49382e-06	IUJ50_RS02310;IUJ50_RS03780;IUJ50_RS04815;IUJ50_RS07225;IUJ50_RS10195;IUJ50_RS16785;IUJ50_RS17180;IUJ50_RS18495
GO:0006526	arginine biosynthetic process	9	22	2.60269e-06	IUJ50_RS04815;IUJ50_RS10195;IUJ50_RS11290;IUJ50_RS11295;IUJ50_RS12595;IUJ50_RS16785;IUJ50_RS17180;IUJ50_RS18085;IUJ50_RS20110
GO:0006805	xenobiotic metabolic process	21	117	5.73902e-06	IUJ50_RS01320;IUJ50_RS03735;IUJ50_RS03770;IUJ50_RS03855;IUJ50_RS03860;IUJ50_RS03865;IUJ50_RS03870;IUJ50_RS03875;IUJ50_RS03880;IUJ50_RS03885;IUJ50_RS03890;IUJ50_RS03895;IUJ50_RS03900;IUJ50_RS03905;IUJ50_RS03910;IUJ50_RS04805;IUJ50_RS05705;IUJ50_RS10190;IUJ50_RS11910;IUJ50_RS21260;IUJ50_RS24565
GO:0009410	response to xenobiotic stimulus	21	117	5.73902e-06	IUJ50_RS01320;IUJ50_RS03735;IUJ50_RS03770;IUJ50_RS03855;IUJ50_RS03860;IUJ50_RS03865;IUJ50_RS03870;IUJ50_RS03875;IUJ50_RS03880;IUJ50_RS03885;IUJ50_RS03890;IUJ50_RS03895;IUJ50_RS03900;IUJ50_RS03905;IUJ50_RS03910;IUJ50_RS04805;IUJ50_RS05705;IUJ50_RS10190;IUJ50_RS11910;IUJ50_RS21260;IUJ50_RS24565
GO:0071466	cellular response to xenobiotic stimulus	21	117	5.73902e-06	IUJ50_RS01320;IUJ50_RS03735;IUJ50_RS03770;IUJ50_RS03855;IUJ50_RS03860;IUJ50_RS03865;IUJ50_RS03870;IUJ50_RS03875;IUJ50_RS03880;IUJ50_RS03885;IUJ50_RS03890;IUJ50_RS03895;IUJ50_RS03900;IUJ50_RS03905;IUJ50_RS03910;IUJ50_RS04805;IUJ50_RS05705;IUJ50_RS10190;IUJ50_RS11910;IUJ50_RS21260;IUJ50_RS24565
GO:0072329	monocarboxylic acid catabolic process	36	274	6.57984e-06	IUJ50_RS00890;IUJ50_RS02310;IUJ50_RS02460;IUJ50_RS03735;IUJ50_RS03755;IUJ50_RS03770;IUJ50_RS03780;IUJ50_RS03855;IUJ50_RS03860;IUJ50_RS03865;IUJ50_RS03870;IUJ50_RS03875;IUJ50_RS03880;IUJ50_RS03885;IUJ50_RS03890;IUJ50_RS03895;IUJ50_RS03900;IUJ50_RS03905;IUJ50_RS03910;IUJ50_RS04805;IUJ50_RS04815;IUJ50_RS07225;IUJ50_RS07980;IUJ50_RS10190;IUJ50_RS10195;IUJ50_RS10200;IUJ50_RS11815;IUJ50_RS11910;IUJ50_R…
GO:0065008	regulation of biological quality	38	300	8.57589e-06	IUJ50_RS01070;IUJ50_RS03735;IUJ50_RS03855;IUJ50_RS03860;IUJ50_RS03865;IUJ50_RS03870;IUJ50_RS03875;IUJ50_RS03880;IUJ50_RS03885;IUJ50_RS03890;IUJ50_RS03895;IUJ50_RS03900;IUJ50_RS03905;IUJ50_RS03910;IUJ50_RS03945;IUJ50_RS05670;IUJ50_RS05705;IUJ50_RS08955;IUJ50_RS10185;IUJ50_RS10190;IUJ50_RS10195;IUJ50_RS10200;IUJ50_RS11290;IUJ50_RS11420;IUJ50_RS11430;IUJ50_RS11910;IUJ50_RS13185;IUJ50_RS13205;IUJ50_R…
GO:0006595	polyamine metabolic process	10	31	8.81853e-06	IUJ50_RS02310;IUJ50_RS03780;IUJ50_RS04815;IUJ50_RS07225;IUJ50_RS10195;IUJ50_RS12595;IUJ50_RS16785;IUJ50_RS17180;IUJ50_RS18495;IUJ50_RS19000
GO:0006457	protein folding	15	68	1.00383e-05	IUJ50_RS08955;IUJ50_RS09030;IUJ50_RS10590;IUJ50_RS11430;IUJ50_RS13185;IUJ50_RS13205;IUJ50_RS13210;IUJ50_RS14725;IUJ50_RS18375;IUJ50_RS21435;IUJ50_RS21545;IUJ50_RS21825;IUJ50_RS21830;IUJ50_RS25440;IUJ50_RS26240
GO:0019491	ectoine biosynthetic process	8	20	1.17793e-05	IUJ50_RS02310;IUJ50_RS03780;IUJ50_RS04815;IUJ50_RS07225;IUJ50_RS10195;IUJ50_RS16785;IUJ50_RS17180;IUJ50_RS18495
GO:0000050	urea cycle	4	4	1.37898e-05	IUJ50_RS11290;IUJ50_RS11295;IUJ50_RS12595;IUJ50_RS18085
GO:0006986	response to unfolded protein	4	4	1.37898e-05	IUJ50_RS11430;IUJ50_RS13210;IUJ50_RS21545;IUJ50_RS21830
GO:1901606	alpha-amino acid catabolic process	28	200	2.37304e-05	IUJ50_RS01750;IUJ50_RS03735;IUJ50_RS03760;IUJ50_RS03765;IUJ50_RS03770;IUJ50_RS03775;IUJ50_RS03780;IUJ50_RS03790;IUJ50_RS03870;IUJ50_RS03910;IUJ50_RS04650;IUJ50_RS04795;IUJ50_RS04800;IUJ50_RS04805;IUJ50_RS04810;IUJ50_RS04815;IUJ50_RS08690;IUJ50_RS09205;IUJ50_RS10190;IUJ50_RS10195;IUJ50_RS12595;IUJ50_RS13185;IUJ50_RS15740;IUJ50_RS21260;IUJ50_RS21375;IUJ50_RS21810;IUJ50_RS24640;IUJ50_RS25370
GO:0044248	cellular catabolic process	75	797	2.9246e-05	IUJ50_RS00890;IUJ50_RS01320;IUJ50_RS01750;IUJ50_RS02310;IUJ50_RS02460;IUJ50_RS03170;IUJ50_RS03735;IUJ50_RS03755;IUJ50_RS03760;IUJ50_RS03765;IUJ50_RS03770;IUJ50_RS03775;IUJ50_RS03780;IUJ50_RS03790;IUJ50_RS03855;IUJ50_RS03860;IUJ50_RS03865;IUJ50_RS03870;IUJ50_RS03875;IUJ50_RS03880;IUJ50_RS03885;IUJ50_RS03890;IUJ50_RS03895;IUJ50_RS03900;IUJ50_RS03905;IUJ50_RS03910;IUJ50_RS04080;IUJ50_RS04650;IUJ50_R…
GO:0098754	detoxification	15	74	2.95594e-05	IUJ50_RS03855;IUJ50_RS03860;IUJ50_RS03865;IUJ50_RS03870;IUJ50_RS03875;IUJ50_RS03880;IUJ50_RS03885;IUJ50_RS03890;IUJ50_RS03895;IUJ50_RS03900;IUJ50_RS03905;IUJ50_RS03910;IUJ50_RS04650;IUJ50_RS11910;IUJ50_RS15740
GO:0044282	small molecule catabolic process	65	663	3.3733e-05	IUJ50_RS00890;IUJ50_RS00955;IUJ50_RS01750;IUJ50_RS02310;IUJ50_RS02460;IUJ50_RS03735;IUJ50_RS03755;IUJ50_RS03760;IUJ50_RS03765;IUJ50_RS03770;IUJ50_RS03775;IUJ50_RS03780;IUJ50_RS03790;IUJ50_RS03855;IUJ50_RS03860;IUJ50_RS03865;IUJ50_RS03870;IUJ50_RS03875;IUJ50_RS03880;IUJ50_RS03885;IUJ50_RS03890;IUJ50_RS03895;IUJ50_RS03900;IUJ50_RS03905;IUJ50_RS03910;IUJ50_RS04080;IUJ50_RS04650;IUJ50_RS04795;IUJ50_R…
GO:0044712	single-organism catabolic process	75	801	3.50627e-05	IUJ50_RS00890;IUJ50_RS00955;IUJ50_RS01750;IUJ50_RS02310;IUJ50_RS02460;IUJ50_RS03170;IUJ50_RS03735;IUJ50_RS03755;IUJ50_RS03760;IUJ50_RS03765;IUJ50_RS03770;IUJ50_RS03775;IUJ50_RS03780;IUJ50_RS03790;IUJ50_RS03855;IUJ50_RS03860;IUJ50_RS03865;IUJ50_RS03870;IUJ50_RS03875;IUJ50_RS03880;IUJ50_RS03885;IUJ50_RS03890;IUJ50_RS03895;IUJ50_RS03900;IUJ50_RS03905;IUJ50_RS03910;IUJ50_RS03945;IUJ50_RS04080;IUJ50_R…
GO:0065007	biological regulation	102	1196	4.3561e-05	IUJ50_RS00545;IUJ50_RS00890;IUJ50_RS01070;IUJ50_RS01150;IUJ50_RS01155;IUJ50_RS01180;IUJ50_RS01205;IUJ50_RS03735;IUJ50_RS03855;IUJ50_RS03860;IUJ50_RS03865;IUJ50_RS03870;IUJ50_RS03875;IUJ50_RS03880;IUJ50_RS03885;IUJ50_RS03890;IUJ50_RS03895;IUJ50_RS03900;IUJ50_RS03905;IUJ50_RS03910;IUJ50_RS03945;IUJ50_RS04075;IUJ50_RS04965;IUJ50_RS05605;IUJ50_RS05625;IUJ50_RS05670;IUJ50_RS05705;IUJ50_RS06305;IUJ50_R…
GO:0042450	arginine biosynthetic process via ornithine	6	13	5.94689e-05	IUJ50_RS04815;IUJ50_RS10195;IUJ50_RS12595;IUJ50_RS16785;IUJ50_RS17180;IUJ50_RS18085
GO:0035966	response to topologically incorrect protein	4	5	6.56191e-05	IUJ50_RS11430;IUJ50_RS13210;IUJ50_RS21545;IUJ50_RS21830
GO:0019748	secondary metabolic process	15	79	6.61716e-05	IUJ50_RS03855;IUJ50_RS03860;IUJ50_RS03865;IUJ50_RS03870;IUJ50_RS03875;IUJ50_RS03880;IUJ50_RS03885;IUJ50_RS03890;IUJ50_RS03895;IUJ50_RS03900;IUJ50_RS03905;IUJ50_RS03910;IUJ50_RS06220;IUJ50_RS11910;IUJ50_RS15740
GO:1901575	organic substance catabolic process	86	977	8.04997e-05	IUJ50_RS00890;IUJ50_RS00955;IUJ50_RS01210;IUJ50_RS01320;IUJ50_RS01750;IUJ50_RS02100;IUJ50_RS02310;IUJ50_RS02460;IUJ50_RS03170;IUJ50_RS03735;IUJ50_RS03755;IUJ50_RS03760;IUJ50_RS03765;IUJ50_RS03770;IUJ50_RS03775;IUJ50_RS03780;IUJ50_RS03790;IUJ50_RS03855;IUJ50_RS03860;IUJ50_RS03865;IUJ50_RS03870;IUJ50_RS03875;IUJ50_RS03880;IUJ50_RS03885;IUJ50_RS03890;IUJ50_RS03895;IUJ50_RS03900;IUJ50_RS03905;IUJ50_R…
GO:0070887	cellular response to chemical stimulus	27	206	0.000108356	IUJ50_RS00195;IUJ50_RS01320;IUJ50_RS03735;IUJ50_RS03770;IUJ50_RS03855;IUJ50_RS03860;IUJ50_RS03865;IUJ50_RS03870;IUJ50_RS03875;IUJ50_RS03880;IUJ50_RS03885;IUJ50_RS03890;IUJ50_RS03895;IUJ50_RS03900;IUJ50_RS03905;IUJ50_RS03910;IUJ50_RS04805;IUJ50_RS05705;IUJ50_RS09030;IUJ50_RS10190;IUJ50_RS11430;IUJ50_RS11910;IUJ50_RS20820;IUJ50_RS21185;IUJ50_RS21260;IUJ50_RS21830;IUJ50_RS24565
GO:0009056	catabolic process	87	1007	0.000145858	IUJ50_RS00890;IUJ50_RS00955;IUJ50_RS01210;IUJ50_RS01320;IUJ50_RS01750;IUJ50_RS02100;IUJ50_RS02310;IUJ50_RS02460;IUJ50_RS03170;IUJ50_RS03735;IUJ50_RS03755;IUJ50_RS03760;IUJ50_RS03765;IUJ50_RS03770;IUJ50_RS03775;IUJ50_RS03780;IUJ50_RS03790;IUJ50_RS03855;IUJ50_RS03860;IUJ50_RS03865;IUJ50_RS03870;IUJ50_RS03875;IUJ50_RS03880;IUJ50_RS03885;IUJ50_RS03890;IUJ50_RS03895;IUJ50_RS03900;IUJ50_RS03905;IUJ50_R…
GO:0042537	benzene-containing compound metabolic process	27	211	0.000163645	IUJ50_RS00890;IUJ50_RS01320;IUJ50_RS03735;IUJ50_RS03770;IUJ50_RS03855;IUJ50_RS03860;IUJ50_RS03865;IUJ50_RS03870;IUJ50_RS03875;IUJ50_RS03880;IUJ50_RS03885;IUJ50_RS03890;IUJ50_RS03895;IUJ50_RS03900;IUJ50_RS03905;IUJ50_RS03910;IUJ50_RS04805;IUJ50_RS07980;IUJ50_RS08630;IUJ50_RS10190;IUJ50_RS11910;IUJ50_RS11915;IUJ50_RS19440;IUJ50_RS21260;IUJ50_RS21390;IUJ50_RS21810;IUJ50_RS24140
GO:0051084	'de novo' posttranslational protein folding	4	6	0.000187368	IUJ50_RS11430;IUJ50_RS13205;IUJ50_RS13210;IUJ50_RS21830
GO:0051085	chaperone mediated protein folding requiring cofactor	4	6	0.000187368	IUJ50_RS11430;IUJ50_RS13205;IUJ50_RS13210;IUJ50_RS21830
GO:1901565	organonitrogen compound catabolic process	50	498	0.000192461	IUJ50_RS00890;IUJ50_RS01750;IUJ50_RS02310;IUJ50_RS03170;IUJ50_RS03735;IUJ50_RS03755;IUJ50_RS03760;IUJ50_RS03765;IUJ50_RS03770;IUJ50_RS03775;IUJ50_RS03780;IUJ50_RS03790;IUJ50_RS03870;IUJ50_RS03910;IUJ50_RS04650;IUJ50_RS04795;IUJ50_RS04800;IUJ50_RS04805;IUJ50_RS04810;IUJ50_RS04815;IUJ50_RS06220;IUJ50_RS07225;IUJ50_RS07740;IUJ50_RS07980;IUJ50_RS08630;IUJ50_RS08690;IUJ50_RS09205;IUJ50_RS10190;IUJ50_R…
GO:0006536	glutamate metabolic process	12	60	0.000214894	IUJ50_RS03735;IUJ50_RS03760;IUJ50_RS03790;IUJ50_RS03870;IUJ50_RS03945;IUJ50_RS04795;IUJ50_RS05705;IUJ50_RS10190;IUJ50_RS12200;IUJ50_RS21930;IUJ50_RS23955;IUJ50_RS25370
GO:0019627	urea metabolic process	9	37	0.000288151	IUJ50_RS01750;IUJ50_RS11290;IUJ50_RS11295;IUJ50_RS12595;IUJ50_RS13185;IUJ50_RS18085;IUJ50_RS24555;IUJ50_RS24580;IUJ50_RS24640
GO:0043648	dicarboxylic acid metabolic process	26	215	0.000537457	IUJ50_RS03735;IUJ50_RS03760;IUJ50_RS03765;IUJ50_RS03770;IUJ50_RS03775;IUJ50_RS03780;IUJ50_RS03790;IUJ50_RS03870;IUJ50_RS03945;IUJ50_RS04650;IUJ50_RS04795;IUJ50_RS04800;IUJ50_RS04805;IUJ50_RS04810;IUJ50_RS04815;IUJ50_RS05705;IUJ50_RS08690;IUJ50_RS09205;IUJ50_RS10190;IUJ50_RS11490;IUJ50_RS12200;IUJ50_RS15740;IUJ50_RS17180;IUJ50_RS21930;IUJ50_RS23955;IUJ50_RS25370
GO:0006768	biotin metabolic process	14	86	0.000619761	IUJ50_RS02310;IUJ50_RS03780;IUJ50_RS04815;IUJ50_RS07220;IUJ50_RS07225;IUJ50_RS09205;IUJ50_RS10195;IUJ50_RS16215;IUJ50_RS16785;IUJ50_RS17180;IUJ50_RS18495;IUJ50_RS19000;IUJ50_RS23515;IUJ50_RS26720
GO:0042399	ectoine metabolic process	8	33	0.000645476	IUJ50_RS02310;IUJ50_RS03780;IUJ50_RS04815;IUJ50_RS07225;IUJ50_RS10195;IUJ50_RS16785;IUJ50_RS17180;IUJ50_RS18495
GO:0006313	transposition, DNA-mediated	10	50	0.00072393	IUJ50_RS03890;IUJ50_RS08745;IUJ50_RS10015;IUJ50_RS16180;IUJ50_RS18960;IUJ50_RS20725;IUJ50_RS24660;IUJ50_RS25440;IUJ50_RS26240;IUJ50_RS26250
GO:0032196	transposition	10	53	0.00116751	IUJ50_RS03890;IUJ50_RS08745;IUJ50_RS10015;IUJ50_RS16180;IUJ50_RS18960;IUJ50_RS20725;IUJ50_RS24660;IUJ50_RS25440;IUJ50_RS26240;IUJ50_RS26250
GO:0061077	chaperone-mediated protein folding	6	21	0.00123892	IUJ50_RS08955;IUJ50_RS10590;IUJ50_RS11430;IUJ50_RS13205;IUJ50_RS13210;IUJ50_RS21830
GO:0006520	cellular amino acid metabolic process	67	779	0.00134759	IUJ50_RS00890;IUJ50_RS01320;IUJ50_RS01750;IUJ50_RS02310;IUJ50_RS03735;IUJ50_RS03755;IUJ50_RS03760;IUJ50_RS03765;IUJ50_RS03770;IUJ50_RS03775;IUJ50_RS03780;IUJ50_RS03790;IUJ50_RS03870;IUJ50_RS03910;IUJ50_RS03945;IUJ50_RS04080;IUJ50_RS04650;IUJ50_RS04795;IUJ50_RS04800;IUJ50_RS04805;IUJ50_RS04810;IUJ50_RS04815;IUJ50_RS05705;IUJ50_RS07220;IUJ50_RS07225;IUJ50_RS07270;IUJ50_RS07740;IUJ50_RS07980;IUJ50_R…
GO:0006458	'de novo' protein folding	4	9	0.00135789	IUJ50_RS11430;IUJ50_RS13205;IUJ50_RS13210;IUJ50_RS21830
GO:0045786	negative regulation of cell cycle	4	9	0.00135789	IUJ50_RS15905;IUJ50_RS20725;IUJ50_RS26685;IUJ50_RS26760
GO:0009102	biotin biosynthetic process	12	73	0.00138228	IUJ50_RS02310;IUJ50_RS03780;IUJ50_RS04815;IUJ50_RS07220;IUJ50_RS07225;IUJ50_RS10195;IUJ50_RS16785;IUJ50_RS17180;IUJ50_RS18495;IUJ50_RS19000;IUJ50_RS23515;IUJ50_RS26720
GO:0042135	neurotransmitter catabolic process	5	15	0.00149977	IUJ50_RS03735;IUJ50_RS10190;IUJ50_RS10195;IUJ50_RS10200;IUJ50_RS16785
GO:0006591	ornithine metabolic process	9	46	0.00156977	IUJ50_RS03780;IUJ50_RS04815;IUJ50_RS10195;IUJ50_RS12595;IUJ50_RS16785;IUJ50_RS17180;IUJ50_RS18085;IUJ50_RS19000;IUJ50_RS20110
GO:0006562	proline catabolic process	6	22	0.00161735	IUJ50_RS03735;IUJ50_RS03770;IUJ50_RS03910;IUJ50_RS04805;IUJ50_RS10190;IUJ50_RS21260
GO:1901605	alpha-amino acid metabolic process	53	587	0.00166778	IUJ50_RS01320;IUJ50_RS01750;IUJ50_RS03735;IUJ50_RS03760;IUJ50_RS03765;IUJ50_RS03770;IUJ50_RS03775;IUJ50_RS03780;IUJ50_RS03790;IUJ50_RS03870;IUJ50_RS03910;IUJ50_RS03945;IUJ50_RS04080;IUJ50_RS04650;IUJ50_RS04795;IUJ50_RS04800;IUJ50_RS04805;IUJ50_RS04810;IUJ50_RS04815;IUJ50_RS05705;IUJ50_RS07270;IUJ50_RS07740;IUJ50_RS08690;IUJ50_RS09205;IUJ50_RS10190;IUJ50_RS10195;IUJ50_RS11290;IUJ50_RS11295;IUJ50_R…
GO:0042402	cellular biogenic amine catabolic process	13	85	0.00175103	IUJ50_RS02310;IUJ50_RS03780;IUJ50_RS04815;IUJ50_RS06220;IUJ50_RS07225;IUJ50_RS10195;IUJ50_RS14915;IUJ50_RS16785;IUJ50_RS17180;IUJ50_RS18495;IUJ50_RS21810;IUJ50_RS22390;IUJ50_RS24580
GO:0006574	valine catabolic process	7	30	0.00179669	IUJ50_RS03735;IUJ50_RS03770;IUJ50_RS03870;IUJ50_RS03910;IUJ50_RS04805;IUJ50_RS10190;IUJ50_RS21260
GO:0009083	branched-chain amino acid catabolic process	7	30	0.00179669	IUJ50_RS03735;IUJ50_RS03770;IUJ50_RS03870;IUJ50_RS03910;IUJ50_RS04805;IUJ50_RS10190;IUJ50_RS21260
GO:0019439	aromatic compound catabolic process	41	426	0.00185067	IUJ50_RS00890;IUJ50_RS01320;IUJ50_RS01750;IUJ50_RS03735;IUJ50_RS03770;IUJ50_RS03855;IUJ50_RS03860;IUJ50_RS03865;IUJ50_RS03870;IUJ50_RS03875;IUJ50_RS03880;IUJ50_RS03885;IUJ50_RS03890;IUJ50_RS03895;IUJ50_RS03900;IUJ50_RS03905;IUJ50_RS03910;IUJ50_RS04650;IUJ50_RS04805;IUJ50_RS07935;IUJ50_RS07980;IUJ50_RS08630;IUJ50_RS08690;IUJ50_RS09205;IUJ50_RS10190;IUJ50_RS11910;IUJ50_RS11915;IUJ50_RS13415;IUJ50_R…
GO:0006538	glutamate catabolic process	3	5	0.00207375	IUJ50_RS03735;IUJ50_RS03790;IUJ50_RS10190
GO:0009310	amine catabolic process	13	87	0.00217272	IUJ50_RS02310;IUJ50_RS03780;IUJ50_RS04815;IUJ50_RS06220;IUJ50_RS07225;IUJ50_RS10195;IUJ50_RS14915;IUJ50_RS16785;IUJ50_RS17180;IUJ50_RS18495;IUJ50_RS21810;IUJ50_RS22390;IUJ50_RS24580
GO:0019752	carboxylic acid metabolic process	93	1184	0.0025191	IUJ50_RS00890;IUJ50_RS01210;IUJ50_RS01320;IUJ50_RS01750;IUJ50_RS02100;IUJ50_RS02310;IUJ50_RS02460;IUJ50_RS03735;IUJ50_RS03755;IUJ50_RS03760;IUJ50_RS03765;IUJ50_RS03770;IUJ50_RS03775;IUJ50_RS03780;IUJ50_RS03790;IUJ50_RS03855;IUJ50_RS03860;IUJ50_RS03865;IUJ50_RS03870;IUJ50_RS03875;IUJ50_RS03880;IUJ50_RS03885;IUJ50_RS03890;IUJ50_RS03895;IUJ50_RS03900;IUJ50_RS03905;IUJ50_RS03910;IUJ50_RS03945;IUJ50_R…
GO:0006560	proline metabolic process	7	32	0.00267367	IUJ50_RS03735;IUJ50_RS03770;IUJ50_RS03910;IUJ50_RS04805;IUJ50_RS10190;IUJ50_RS11490;IUJ50_RS21260
GO:0051726	regulation of cell cycle	4	11	0.00322468	IUJ50_RS15905;IUJ50_RS20725;IUJ50_RS26685;IUJ50_RS26760
GO:0006593	ornithine catabolic process	2	2	0.00374119	IUJ50_RS03780;IUJ50_RS04815
GO:0018973	trinitrotoluene metabolic process	2	2	0.00374119	IUJ50_RS01320;IUJ50_RS08630
GO:0018974	2,4,6-trinitrotoluene metabolic process	2	2	0.00374119	IUJ50_RS01320;IUJ50_RS08630
GO:0019326	nitrotoluene metabolic process	2	2	0.00374119	IUJ50_RS01320;IUJ50_RS08630
GO:0019544	arginine catabolic process to glutamate	2	2	0.00374119	IUJ50_RS03760;IUJ50_RS04795
GO:0034620	cellular response to unfolded protein	2	2	0.00374119	IUJ50_RS11430;IUJ50_RS21830
GO:0046256	2,4,6-trinitrotoluene catabolic process	2	2	0.00374119	IUJ50_RS01320;IUJ50_RS08630
GO:0046260	trinitrotoluene catabolic process	2	2	0.00374119	IUJ50_RS01320;IUJ50_RS08630
GO:0046263	nitrotoluene catabolic process	2	2	0.00374119	IUJ50_RS01320;IUJ50_RS08630
GO:0043436	oxoacid metabolic process	93	1201	0.00400827	IUJ50_RS00890;IUJ50_RS01210;IUJ50_RS01320;IUJ50_RS01750;IUJ50_RS02100;IUJ50_RS02310;IUJ50_RS02460;IUJ50_RS03735;IUJ50_RS03755;IUJ50_RS03760;IUJ50_RS03765;IUJ50_RS03770;IUJ50_RS03775;IUJ50_RS03780;IUJ50_RS03790;IUJ50_RS03855;IUJ50_RS03860;IUJ50_RS03865;IUJ50_RS03870;IUJ50_RS03875;IUJ50_RS03880;IUJ50_RS03885;IUJ50_RS03890;IUJ50_RS03895;IUJ50_RS03900;IUJ50_RS03905;IUJ50_RS03910;IUJ50_RS03945;IUJ50_R…
GO:0044106	cellular amine metabolic process	20	173	0.00403483	IUJ50_RS02310;IUJ50_RS03170;IUJ50_RS03780;IUJ50_RS03955;IUJ50_RS04815;IUJ50_RS06220;IUJ50_RS07225;IUJ50_RS10195;IUJ50_RS11295;IUJ50_RS12595;IUJ50_RS14915;IUJ50_RS16785;IUJ50_RS17180;IUJ50_RS18495;IUJ50_RS19000;IUJ50_RS21545;IUJ50_RS21810;IUJ50_RS21935;IUJ50_RS22390;IUJ50_RS24580
GO:0009308	amine metabolic process	20	175	0.00460452	IUJ50_RS02310;IUJ50_RS03170;IUJ50_RS03780;IUJ50_RS03955;IUJ50_RS04815;IUJ50_RS06220;IUJ50_RS07225;IUJ50_RS10195;IUJ50_RS11295;IUJ50_RS12595;IUJ50_RS14915;IUJ50_RS16785;IUJ50_RS17180;IUJ50_RS18495;IUJ50_RS19000;IUJ50_RS21545;IUJ50_RS21810;IUJ50_RS21935;IUJ50_RS22390;IUJ50_RS24580
GO:0006082	organic acid metabolic process	93	1209	0.0049457	IUJ50_RS00890;IUJ50_RS01210;IUJ50_RS01320;IUJ50_RS01750;IUJ50_RS02100;IUJ50_RS02310;IUJ50_RS02460;IUJ50_RS03735;IUJ50_RS03755;IUJ50_RS03760;IUJ50_RS03765;IUJ50_RS03770;IUJ50_RS03775;IUJ50_RS03780;IUJ50_RS03790;IUJ50_RS03855;IUJ50_RS03860;IUJ50_RS03865;IUJ50_RS03870;IUJ50_RS03875;IUJ50_RS03880;IUJ50_RS03885;IUJ50_RS03890;IUJ50_RS03895;IUJ50_RS03900;IUJ50_RS03905;IUJ50_RS03910;IUJ50_RS03945;IUJ50_R…
GO:1901361	organic cyclic compound catabolic process	38	409	0.00508469	IUJ50_RS00890;IUJ50_RS01320;IUJ50_RS01750;IUJ50_RS03170;IUJ50_RS03735;IUJ50_RS03770;IUJ50_RS03855;IUJ50_RS03860;IUJ50_RS03865;IUJ50_RS03870;IUJ50_RS03875;IUJ50_RS03880;IUJ50_RS03885;IUJ50_RS03890;IUJ50_RS03895;IUJ50_RS03900;IUJ50_RS03905;IUJ50_RS03910;IUJ50_RS04805;IUJ50_RS07935;IUJ50_RS07980;IUJ50_RS08630;IUJ50_RS08690;IUJ50_RS09205;IUJ50_RS10190;IUJ50_RS11910;IUJ50_RS13415;IUJ50_RS18375;IUJ50_R…
GO:0015809	arginine transport	6	28	0.00598882	IUJ50_RS06730;IUJ50_RS12095;IUJ50_RS15090;IUJ50_RS24555;IUJ50_RS24580;IUJ50_RS26260
GO:0010948	negative regulation of cell cycle process	3	7	0.0066181	IUJ50_RS20725;IUJ50_RS26685;IUJ50_RS26760
GO:0032787	monocarboxylic acid metabolic process	59	714	0.00707982	IUJ50_RS00890;IUJ50_RS01210;IUJ50_RS02100;IUJ50_RS02310;IUJ50_RS02460;IUJ50_RS03735;IUJ50_RS03755;IUJ50_RS03770;IUJ50_RS03780;IUJ50_RS03855;IUJ50_RS03860;IUJ50_RS03865;IUJ50_RS03870;IUJ50_RS03875;IUJ50_RS03880;IUJ50_RS03885;IUJ50_RS03890;IUJ50_RS03895;IUJ50_RS03900;IUJ50_RS03905;IUJ50_RS03910;IUJ50_RS03945;IUJ50_RS04805;IUJ50_RS04815;IUJ50_RS05705;IUJ50_RS06215;IUJ50_RS07220;IUJ50_RS07225;IUJ50_R…
GO:0006779	porphyrin-containing compound biosynthetic process	19	170	0.00724819	IUJ50_RS01210;IUJ50_RS02100;IUJ50_RS02310;IUJ50_RS03780;IUJ50_RS03945;IUJ50_RS04815;IUJ50_RS05705;IUJ50_RS07225;IUJ50_RS10185;IUJ50_RS10195;IUJ50_RS12200;IUJ50_RS16785;IUJ50_RS17180;IUJ50_RS18495;IUJ50_RS23515;IUJ50_RS23955;IUJ50_RS24565;IUJ50_RS25370;IUJ50_RS26765
GO:0006576	cellular biogenic amine metabolic process	19	172	0.00820296	IUJ50_RS02310;IUJ50_RS03780;IUJ50_RS03955;IUJ50_RS04815;IUJ50_RS06220;IUJ50_RS07225;IUJ50_RS10195;IUJ50_RS11295;IUJ50_RS12595;IUJ50_RS14915;IUJ50_RS16785;IUJ50_RS17180;IUJ50_RS18495;IUJ50_RS19000;IUJ50_RS21545;IUJ50_RS21810;IUJ50_RS21935;IUJ50_RS22390;IUJ50_RS24580
GO:0072528	pyrimidine-containing compound biosynthetic process	19	172	0.00820296	IUJ50_RS01750;IUJ50_RS02310;IUJ50_RS03780;IUJ50_RS03945;IUJ50_RS04815;IUJ50_RS07220;IUJ50_RS07225;IUJ50_RS10195;IUJ50_RS11290;IUJ50_RS11295;IUJ50_RS12595;IUJ50_RS16785;IUJ50_RS17180;IUJ50_RS18495;IUJ50_RS21935;IUJ50_RS23955;IUJ50_RS24565;IUJ50_RS24640;IUJ50_RS25370
GO:0006537	glutamate biosynthetic process	7	39	0.00846559	IUJ50_RS03870;IUJ50_RS03945;IUJ50_RS05705;IUJ50_RS12200;IUJ50_RS21930;IUJ50_RS23955;IUJ50_RS25370
GO:0051252	regulation of RNA metabolic process	54	648	0.00860977	IUJ50_RS00545;IUJ50_RS00890;IUJ50_RS01155;IUJ50_RS01180;IUJ50_RS01205;IUJ50_RS04075;IUJ50_RS04965;IUJ50_RS05625;IUJ50_RS07935;IUJ50_RS07980;IUJ50_RS08135;IUJ50_RS08690;IUJ50_RS08730;IUJ50_RS09205;IUJ50_RS09885;IUJ50_RS10015;IUJ50_RS11430;IUJ50_RS12375;IUJ50_RS12800;IUJ50_RS13150;IUJ50_RS13365;IUJ50_RS14725;IUJ50_RS14750;IUJ50_RS14935;IUJ50_RS16115;IUJ50_RS16215;IUJ50_RS18230;IUJ50_RS18260;IUJ50_R…
GO:0006778	porphyrin-containing compound metabolic process	19	174	0.00925722	IUJ50_RS01210;IUJ50_RS02100;IUJ50_RS02310;IUJ50_RS03780;IUJ50_RS03945;IUJ50_RS04815;IUJ50_RS05705;IUJ50_RS07225;IUJ50_RS10185;IUJ50_RS10195;IUJ50_RS12200;IUJ50_RS16785;IUJ50_RS17180;IUJ50_RS18495;IUJ50_RS23515;IUJ50_RS23955;IUJ50_RS24565;IUJ50_RS25370;IUJ50_RS26765
GO:0033014	tetrapyrrole biosynthetic process	25	251	0.00976814	IUJ50_RS01210;IUJ50_RS02100;IUJ50_RS02310;IUJ50_RS03780;IUJ50_RS03945;IUJ50_RS04815;IUJ50_RS05705;IUJ50_RS07225;IUJ50_RS08630;IUJ50_RS08690;IUJ50_RS09205;IUJ50_RS10185;IUJ50_RS10195;IUJ50_RS12200;IUJ50_RS16785;IUJ50_RS17180;IUJ50_RS18495;IUJ50_RS23515;IUJ50_RS23955;IUJ50_RS24555;IUJ50_RS24565;IUJ50_RS24580;IUJ50_RS25370;IUJ50_RS26260;IUJ50_RS26765
GO:1903506	regulation of nucleic acid-templated transcription	53	638	0.00987465	IUJ50_RS00545;IUJ50_RS00890;IUJ50_RS01155;IUJ50_RS01180;IUJ50_RS01205;IUJ50_RS04075;IUJ50_RS04965;IUJ50_RS05625;IUJ50_RS07935;IUJ50_RS07980;IUJ50_RS08135;IUJ50_RS08690;IUJ50_RS08730;IUJ50_RS09205;IUJ50_RS09885;IUJ50_RS10015;IUJ50_RS11430;IUJ50_RS12375;IUJ50_RS12800;IUJ50_RS13150;IUJ50_RS13365;IUJ50_RS14725;IUJ50_RS14750;IUJ50_RS14935;IUJ50_RS16115;IUJ50_RS16215;IUJ50_RS18230;IUJ50_RS18260;IUJ50_R…
GO:2001141	regulation of RNA biosynthetic process	53	638	0.00987465	IUJ50_RS00545;IUJ50_RS00890;IUJ50_RS01155;IUJ50_RS01180;IUJ50_RS01205;IUJ50_RS04075;IUJ50_RS04965;IUJ50_RS05625;IUJ50_RS07935;IUJ50_RS07980;IUJ50_RS08135;IUJ50_RS08690;IUJ50_RS08730;IUJ50_RS09205;IUJ50_RS09885;IUJ50_RS10015;IUJ50_RS11430;IUJ50_RS12375;IUJ50_RS12800;IUJ50_RS13150;IUJ50_RS13365;IUJ50_RS14725;IUJ50_RS14750;IUJ50_RS14935;IUJ50_RS16115;IUJ50_RS16215;IUJ50_RS18230;IUJ50_RS18260;IUJ50_R…
GO:0006529	asparagine biosynthetic process	3	8	0.0101135	IUJ50_RS07740;IUJ50_RS21935;IUJ50_RS26680
GO:0097428	protein maturation by iron-sulfur cluster transfer	3	8	0.0101135	IUJ50_RS21815;IUJ50_RS21825;IUJ50_RS21830
GO:0000075	cell cycle checkpoint	2	3	0.0107685	IUJ50_RS15905;IUJ50_RS20725
GO:0006540	glutamate decarboxylation to succinate	2	3	0.0107685	IUJ50_RS03735;IUJ50_RS10190
GO:0007093	mitotic cell cycle checkpoint	2	3	0.0107685	IUJ50_RS15905;IUJ50_RS20725
GO:0035967	cellular response to topologically incorrect protein	2	3	0.0107685	IUJ50_RS11430;IUJ50_RS21830
GO:0072490	toluene-containing compound metabolic process	2	3	0.0107685	IUJ50_RS01320;IUJ50_RS08630
GO:0072491	toluene-containing compound catabolic process	2	3	0.0107685	IUJ50_RS01320;IUJ50_RS08630
GO:0033013	tetrapyrrole metabolic process	25	254	0.0112868	IUJ50_RS01210;IUJ50_RS02100;IUJ50_RS02310;IUJ50_RS03780;IUJ50_RS03945;IUJ50_RS04815;IUJ50_RS05705;IUJ50_RS07225;IUJ50_RS08630;IUJ50_RS08690;IUJ50_RS09205;IUJ50_RS10185;IUJ50_RS10195;IUJ50_RS12200;IUJ50_RS16785;IUJ50_RS17180;IUJ50_RS18495;IUJ50_RS23515;IUJ50_RS23955;IUJ50_RS24555;IUJ50_RS24565;IUJ50_RS24580;IUJ50_RS25370;IUJ50_RS26260;IUJ50_RS26765
GO:0050794	regulation of cellular process	77	998	0.0113081	IUJ50_RS00545;IUJ50_RS00890;IUJ50_RS01070;IUJ50_RS01150;IUJ50_RS01155;IUJ50_RS01180;IUJ50_RS01205;IUJ50_RS03945;IUJ50_RS04075;IUJ50_RS04965;IUJ50_RS05605;IUJ50_RS05625;IUJ50_RS05670;IUJ50_RS05705;IUJ50_RS06305;IUJ50_RS06730;IUJ50_RS07935;IUJ50_RS07980;IUJ50_RS08135;IUJ50_RS08690;IUJ50_RS08730;IUJ50_RS08955;IUJ50_RS09205;IUJ50_RS09885;IUJ50_RS10015;IUJ50_RS10185;IUJ50_RS11430;IUJ50_RS12095;IUJ50_R…
GO:0015822	ornithine transport	5	24	0.0134903	IUJ50_RS12095;IUJ50_RS15090;IUJ50_RS24555;IUJ50_RS24580;IUJ50_RS26260
GO:0015802	basic amino acid transport	6	33	0.0136209	IUJ50_RS06730;IUJ50_RS12095;IUJ50_RS15090;IUJ50_RS24555;IUJ50_RS24580;IUJ50_RS26260
GO:0051186	cofactor metabolic process	58	722	0.0137123	IUJ50_RS01210;IUJ50_RS02100;IUJ50_RS02310;IUJ50_RS03780;IUJ50_RS03855;IUJ50_RS03875;IUJ50_RS03880;IUJ50_RS03945;IUJ50_RS03955;IUJ50_RS04815;IUJ50_RS05165;IUJ50_RS05590;IUJ50_RS05595;IUJ50_RS05615;IUJ50_RS05705;IUJ50_RS06215;IUJ50_RS07220;IUJ50_RS07225;IUJ50_RS07740;IUJ50_RS08630;IUJ50_RS09205;IUJ50_RS10185;IUJ50_RS10195;IUJ50_RS11820;IUJ50_RS12200;IUJ50_RS12270;IUJ50_RS13185;IUJ50_RS13490;IUJ50_R…
GO:0002949	tRNA threonylcarbamoyladenosine modification	8	53	0.0142419	IUJ50_RS01070;IUJ50_RS13190;IUJ50_RS14725;IUJ50_RS15090;IUJ50_RS21545;IUJ50_RS24555;IUJ50_RS24580;IUJ50_RS26260
GO:0070525	tRNA threonylcarbamoyladenosine metabolic process	8	53	0.0142419	IUJ50_RS01070;IUJ50_RS13190;IUJ50_RS14725;IUJ50_RS15090;IUJ50_RS21545;IUJ50_RS24555;IUJ50_RS24580;IUJ50_RS26260
GO:0006836	neurotransmitter transport	3	9	0.0144914	IUJ50_RS03405;IUJ50_RS03410;IUJ50_RS10200
GO:0010564	regulation of cell cycle process	3	9	0.0144914	IUJ50_RS20725;IUJ50_RS26685;IUJ50_RS26760
GO:0071792	bacillithiol metabolic process	3	9	0.0144914	IUJ50_RS12270;IUJ50_RS16935;IUJ50_RS23965
GO:0071793	bacillithiol biosynthetic process	3	9	0.0144914	IUJ50_RS12270;IUJ50_RS16935;IUJ50_RS23965
GO:0010556	regulation of macromolecule biosynthetic process	58	725	0.0149006	IUJ50_RS00545;IUJ50_RS00890;IUJ50_RS01070;IUJ50_RS01155;IUJ50_RS01180;IUJ50_RS01205;IUJ50_RS04075;IUJ50_RS04965;IUJ50_RS05625;IUJ50_RS06305;IUJ50_RS07935;IUJ50_RS07980;IUJ50_RS08135;IUJ50_RS08690;IUJ50_RS08730;IUJ50_RS09205;IUJ50_RS09885;IUJ50_RS10015;IUJ50_RS11430;IUJ50_RS12095;IUJ50_RS12375;IUJ50_RS12800;IUJ50_RS13150;IUJ50_RS13365;IUJ50_RS14725;IUJ50_RS14750;IUJ50_RS14935;IUJ50_RS16115;IUJ50_R…
GO:0044281	small molecule metabolic process	121	1696	0.0149246	IUJ50_RS00045;IUJ50_RS00890;IUJ50_RS00955;IUJ50_RS01210;IUJ50_RS01320;IUJ50_RS01635;IUJ50_RS01750;IUJ50_RS02100;IUJ50_RS02310;IUJ50_RS02460;IUJ50_RS03170;IUJ50_RS03735;IUJ50_RS03755;IUJ50_RS03760;IUJ50_RS03765;IUJ50_RS03770;IUJ50_RS03775;IUJ50_RS03780;IUJ50_RS03790;IUJ50_RS03855;IUJ50_RS03860;IUJ50_RS03865;IUJ50_RS03870;IUJ50_RS03875;IUJ50_RS03880;IUJ50_RS03885;IUJ50_RS03890;IUJ50_RS03895;IUJ50_R…
GO:0009628	response to abiotic stimulus	21	208	0.0150159	IUJ50_RS04015;IUJ50_RS04075;IUJ50_RS07335;IUJ50_RS07935;IUJ50_RS09030;IUJ50_RS10190;IUJ50_RS10590;IUJ50_RS11430;IUJ50_RS13205;IUJ50_RS13210;IUJ50_RS14720;IUJ50_RS14725;IUJ50_RS18230;IUJ50_RS18280;IUJ50_RS21435;IUJ50_RS21525;IUJ50_RS21545;IUJ50_RS21825;IUJ50_RS21830;IUJ50_RS21930;IUJ50_RS25175
GO:0031326	regulation of cellular biosynthetic process	58	727	0.0157393	IUJ50_RS00545;IUJ50_RS00890;IUJ50_RS01070;IUJ50_RS01155;IUJ50_RS01180;IUJ50_RS01205;IUJ50_RS04075;IUJ50_RS04965;IUJ50_RS05625;IUJ50_RS06305;IUJ50_RS07935;IUJ50_RS07980;IUJ50_RS08135;IUJ50_RS08690;IUJ50_RS08730;IUJ50_RS09205;IUJ50_RS09885;IUJ50_RS10015;IUJ50_RS11430;IUJ50_RS12095;IUJ50_RS12375;IUJ50_RS12800;IUJ50_RS13150;IUJ50_RS13365;IUJ50_RS14725;IUJ50_RS14750;IUJ50_RS14935;IUJ50_RS16115;IUJ50_R…
GO:0097164	ammonium ion metabolic process	14	122	0.0161085	IUJ50_RS02310;IUJ50_RS03780;IUJ50_RS04815;IUJ50_RS06220;IUJ50_RS07225;IUJ50_RS10195;IUJ50_RS12595;IUJ50_RS14915;IUJ50_RS16785;IUJ50_RS17180;IUJ50_RS18495;IUJ50_RS19000;IUJ50_RS22390;IUJ50_RS24580
GO:0009889	regulation of biosynthetic process	58	728	0.0161732	IUJ50_RS00545;IUJ50_RS00890;IUJ50_RS01070;IUJ50_RS01155;IUJ50_RS01180;IUJ50_RS01205;IUJ50_RS04075;IUJ50_RS04965;IUJ50_RS05625;IUJ50_RS06305;IUJ50_RS07935;IUJ50_RS07980;IUJ50_RS08135;IUJ50_RS08690;IUJ50_RS08730;IUJ50_RS09205;IUJ50_RS09885;IUJ50_RS10015;IUJ50_RS11430;IUJ50_RS12095;IUJ50_RS12375;IUJ50_RS12800;IUJ50_RS13150;IUJ50_RS13365;IUJ50_RS14725;IUJ50_RS14750;IUJ50_RS14935;IUJ50_RS16115;IUJ50_R…
GO:0019219	regulation of nucleobase-containing compound metabolic process	55	686	0.0171399	IUJ50_RS00545;IUJ50_RS00890;IUJ50_RS01070;IUJ50_RS01155;IUJ50_RS01180;IUJ50_RS01205;IUJ50_RS04075;IUJ50_RS04965;IUJ50_RS05625;IUJ50_RS07935;IUJ50_RS07980;IUJ50_RS08135;IUJ50_RS08690;IUJ50_RS08730;IUJ50_RS09205;IUJ50_RS09885;IUJ50_RS10015;IUJ50_RS11430;IUJ50_RS12375;IUJ50_RS12800;IUJ50_RS13150;IUJ50_RS13365;IUJ50_RS14725;IUJ50_RS14750;IUJ50_RS14935;IUJ50_RS16115;IUJ50_RS16215;IUJ50_RS18230;IUJ50_R…
GO:0001505	regulation of neurotransmitter levels	5	26	0.0188946	IUJ50_RS03735;IUJ50_RS10190;IUJ50_RS10195;IUJ50_RS10200;IUJ50_RS16785
GO:0015819	lysine transport	5	26	0.0188946	IUJ50_RS12095;IUJ50_RS15090;IUJ50_RS24555;IUJ50_RS24580;IUJ50_RS26260
GO:0042133	neurotransmitter metabolic process	5	26	0.0188946	IUJ50_RS03735;IUJ50_RS10190;IUJ50_RS10195;IUJ50_RS10200;IUJ50_RS16785
GO:0031323	regulation of cellular metabolic process	60	764	0.0191672	IUJ50_RS00545;IUJ50_RS00890;IUJ50_RS01070;IUJ50_RS01155;IUJ50_RS01180;IUJ50_RS01205;IUJ50_RS04075;IUJ50_RS04965;IUJ50_RS05625;IUJ50_RS06305;IUJ50_RS07935;IUJ50_RS07980;IUJ50_RS08135;IUJ50_RS08690;IUJ50_RS08730;IUJ50_RS09205;IUJ50_RS09885;IUJ50_RS10015;IUJ50_RS11430;IUJ50_RS12095;IUJ50_RS12375;IUJ50_RS12800;IUJ50_RS13150;IUJ50_RS13365;IUJ50_RS14725;IUJ50_RS14750;IUJ50_RS14935;IUJ50_RS16115;IUJ50_R…
GO:0051171	regulation of nitrogen compound metabolic process	59	750	0.0195893	IUJ50_RS00545;IUJ50_RS00890;IUJ50_RS01070;IUJ50_RS01155;IUJ50_RS01180;IUJ50_RS01205;IUJ50_RS04075;IUJ50_RS04965;IUJ50_RS05625;IUJ50_RS06305;IUJ50_RS07935;IUJ50_RS07980;IUJ50_RS08135;IUJ50_RS08690;IUJ50_RS08730;IUJ50_RS09205;IUJ50_RS09885;IUJ50_RS10015;IUJ50_RS11430;IUJ50_RS12095;IUJ50_RS12375;IUJ50_RS12800;IUJ50_RS13150;IUJ50_RS13365;IUJ50_RS14725;IUJ50_RS14750;IUJ50_RS14935;IUJ50_RS16115;IUJ50_R…
GO:0080090	regulation of primary metabolic process	60	765	0.0196688	IUJ50_RS00545;IUJ50_RS00890;IUJ50_RS01070;IUJ50_RS01155;IUJ50_RS01180;IUJ50_RS01205;IUJ50_RS04075;IUJ50_RS04965;IUJ50_RS05625;IUJ50_RS06305;IUJ50_RS07935;IUJ50_RS07980;IUJ50_RS08135;IUJ50_RS08690;IUJ50_RS08730;IUJ50_RS09205;IUJ50_RS09885;IUJ50_RS10015;IUJ50_RS11430;IUJ50_RS12095;IUJ50_RS12375;IUJ50_RS12800;IUJ50_RS13150;IUJ50_RS13365;IUJ50_RS14725;IUJ50_RS14750;IUJ50_RS14935;IUJ50_RS16115;IUJ50_R…
GO:0006528	asparagine metabolic process	3	10	0.0197784	IUJ50_RS07740;IUJ50_RS21935;IUJ50_RS26680
GO:0051782	negative regulation of cell division	3	10	0.0197784	IUJ50_RS20725;IUJ50_RS26685;IUJ50_RS26760
GO:0015887	pantothenate transmembrane transport	2	4	0.020668	IUJ50_RS11820;IUJ50_RS13490
GO:0019477	L-lysine catabolic process	2	4	0.020668	IUJ50_RS10190;IUJ50_RS10195
GO:0030541	plasmid partitioning	2	4	0.020668	IUJ50_RS26470;IUJ50_RS26765
GO:0045930	negative regulation of mitotic cell cycle	2	4	0.020668	IUJ50_RS15905;IUJ50_RS20725
GO:0006355	regulation of transcription, DNA-templated	51	635	0.0211427	IUJ50_RS00545;IUJ50_RS00890;IUJ50_RS01155;IUJ50_RS01180;IUJ50_RS01205;IUJ50_RS04075;IUJ50_RS04965;IUJ50_RS05625;IUJ50_RS07935;IUJ50_RS07980;IUJ50_RS08135;IUJ50_RS08690;IUJ50_RS08730;IUJ50_RS09205;IUJ50_RS09885;IUJ50_RS10015;IUJ50_RS12375;IUJ50_RS12800;IUJ50_RS13150;IUJ50_RS13365;IUJ50_RS14725;IUJ50_RS14750;IUJ50_RS14935;IUJ50_RS16115;IUJ50_RS16215;IUJ50_RS18230;IUJ50_RS18260;IUJ50_RS18280;IUJ50_R…
GO:0060255	regulation of macromolecule metabolic process	60	768	0.0212384	IUJ50_RS00545;IUJ50_RS00890;IUJ50_RS01070;IUJ50_RS01155;IUJ50_RS01180;IUJ50_RS01205;IUJ50_RS04075;IUJ50_RS04965;IUJ50_RS05625;IUJ50_RS06305;IUJ50_RS07935;IUJ50_RS07980;IUJ50_RS08135;IUJ50_RS08690;IUJ50_RS08730;IUJ50_RS09205;IUJ50_RS09885;IUJ50_RS10015;IUJ50_RS11430;IUJ50_RS12095;IUJ50_RS12375;IUJ50_RS12800;IUJ50_RS13150;IUJ50_RS13365;IUJ50_RS14725;IUJ50_RS14750;IUJ50_RS14935;IUJ50_RS16115;IUJ50_R…
GO:0006402	mRNA catabolic process	4	18	0.021298	IUJ50_RS13415;IUJ50_RS18375;IUJ50_RS21070;IUJ50_RS23970
GO:0071941	nitrogen cycle metabolic process	10	80	0.0230136	IUJ50_RS01750;IUJ50_RS11290;IUJ50_RS11295;IUJ50_RS12595;IUJ50_RS13185;IUJ50_RS18085;IUJ50_RS21815;IUJ50_RS24555;IUJ50_RS24580;IUJ50_RS24640
GO:0050789	regulation of biological process	79	1059	0.0232264	IUJ50_RS00545;IUJ50_RS00890;IUJ50_RS01070;IUJ50_RS01150;IUJ50_RS01155;IUJ50_RS01180;IUJ50_RS01205;IUJ50_RS03945;IUJ50_RS04075;IUJ50_RS04965;IUJ50_RS05605;IUJ50_RS05625;IUJ50_RS05670;IUJ50_RS05705;IUJ50_RS06305;IUJ50_RS06730;IUJ50_RS07935;IUJ50_RS07980;IUJ50_RS08135;IUJ50_RS08690;IUJ50_RS08730;IUJ50_RS08955;IUJ50_RS09205;IUJ50_RS09885;IUJ50_RS10015;IUJ50_RS10185;IUJ50_RS11430;IUJ50_RS12095;IUJ50_R…
GO:0019222	regulation of metabolic process	63	819	0.024743	IUJ50_RS00545;IUJ50_RS00890;IUJ50_RS01070;IUJ50_RS01155;IUJ50_RS01180;IUJ50_RS01205;IUJ50_RS04075;IUJ50_RS04965;IUJ50_RS05625;IUJ50_RS06305;IUJ50_RS07935;IUJ50_RS07980;IUJ50_RS08135;IUJ50_RS08690;IUJ50_RS08730;IUJ50_RS09205;IUJ50_RS09885;IUJ50_RS10015;IUJ50_RS11430;IUJ50_RS12095;IUJ50_RS12375;IUJ50_RS12800;IUJ50_RS13150;IUJ50_RS13365;IUJ50_RS14725;IUJ50_RS14750;IUJ50_RS14935;IUJ50_RS16115;IUJ50_R…
GO:0006259	DNA metabolic process	45	557	0.0275435	IUJ50_RS00545;IUJ50_RS01070;IUJ50_RS03890;IUJ50_RS03955;IUJ50_RS04075;IUJ50_RS05625;IUJ50_RS08745;IUJ50_RS09205;IUJ50_RS09885;IUJ50_RS10015;IUJ50_RS10180;IUJ50_RS11430;IUJ50_RS12095;IUJ50_RS12330;IUJ50_RS12385;IUJ50_RS12390;IUJ50_RS13190;IUJ50_RS14725;IUJ50_RS15090;IUJ50_RS16180;IUJ50_RS18230;IUJ50_RS18280;IUJ50_RS18375;IUJ50_RS18960;IUJ50_RS19440;IUJ50_RS20725;IUJ50_RS21175;IUJ50_RS21180;IUJ50_R…
GO:0071704	organic substance metabolic process	192	2907	0.0277405	IUJ50_RS00045;IUJ50_RS00120;IUJ50_RS00545;IUJ50_RS00890;IUJ50_RS00955;IUJ50_RS01070;IUJ50_RS01150;IUJ50_RS01210;IUJ50_RS01320;IUJ50_RS01635;IUJ50_RS01750;IUJ50_RS02100;IUJ50_RS02310;IUJ50_RS02460;IUJ50_RS03170;IUJ50_RS03735;IUJ50_RS03755;IUJ50_RS03760;IUJ50_RS03765;IUJ50_RS03770;IUJ50_RS03775;IUJ50_RS03780;IUJ50_RS03790;IUJ50_RS03855;IUJ50_RS03860;IUJ50_RS03865;IUJ50_RS03870;IUJ50_RS03875;IUJ50_R…
GO:0045454	cell redox homeostasis	8	60	0.0284688	IUJ50_RS03945;IUJ50_RS05705;IUJ50_RS08955;IUJ50_RS10185;IUJ50_RS21190;IUJ50_RS23955;IUJ50_RS24565;IUJ50_RS25370
GO:0010468	regulation of gene expression	55	706	0.0289923	IUJ50_RS00545;IUJ50_RS00890;IUJ50_RS01155;IUJ50_RS01180;IUJ50_RS01205;IUJ50_RS04075;IUJ50_RS04965;IUJ50_RS05625;IUJ50_RS06305;IUJ50_RS07935;IUJ50_RS07980;IUJ50_RS08135;IUJ50_RS08690;IUJ50_RS08730;IUJ50_RS09205;IUJ50_RS09885;IUJ50_RS10015;IUJ50_RS12095;IUJ50_RS12375;IUJ50_RS12800;IUJ50_RS13150;IUJ50_RS13365;IUJ50_RS14725;IUJ50_RS14750;IUJ50_RS14935;IUJ50_RS16115;IUJ50_RS16215;IUJ50_RS18230;IUJ50_R…
GO:0005977	glycogen metabolic process	5	29	0.0293874	IUJ50_RS12270;IUJ50_RS16930;IUJ50_RS16935;IUJ50_RS16940;IUJ50_RS23965
GO:1901607	alpha-amino acid biosynthetic process	36	430	0.0296928	IUJ50_RS01320;IUJ50_RS03735;IUJ50_RS03870;IUJ50_RS03945;IUJ50_RS04080;IUJ50_RS04650;IUJ50_RS04815;IUJ50_RS05705;IUJ50_RS07270;IUJ50_RS07740;IUJ50_RS08690;IUJ50_RS09205;IUJ50_RS10195;IUJ50_RS11290;IUJ50_RS11295;IUJ50_RS11490;IUJ50_RS12200;IUJ50_RS12595;IUJ50_RS15740;IUJ50_RS16175;IUJ50_RS16785;IUJ50_RS17180;IUJ50_RS18085;IUJ50_RS20110;IUJ50_RS21130;IUJ50_RS21260;IUJ50_RS21810;IUJ50_RS21830;IUJ50_R…
GO:2000112	regulation of cellular macromolecule biosynthetic process	56	722	0.0298122	IUJ50_RS00545;IUJ50_RS00890;IUJ50_RS01070;IUJ50_RS01155;IUJ50_RS01180;IUJ50_RS01205;IUJ50_RS04075;IUJ50_RS04965;IUJ50_RS05625;IUJ50_RS06305;IUJ50_RS07935;IUJ50_RS07980;IUJ50_RS08135;IUJ50_RS08690;IUJ50_RS08730;IUJ50_RS09205;IUJ50_RS09885;IUJ50_RS10015;IUJ50_RS12095;IUJ50_RS12375;IUJ50_RS12800;IUJ50_RS13150;IUJ50_RS13365;IUJ50_RS14725;IUJ50_RS14750;IUJ50_RS14935;IUJ50_RS16115;IUJ50_RS16215;IUJ50_R…
GO:0006743	ubiquinone metabolic process	9	72	0.0302783	IUJ50_RS03945;IUJ50_RS05165;IUJ50_RS05705;IUJ50_RS10185;IUJ50_RS12200;IUJ50_RS23515;IUJ50_RS23955;IUJ50_RS24565;IUJ50_RS25370
GO:0006744	ubiquinone biosynthetic process	9	72	0.0302783	IUJ50_RS03945;IUJ50_RS05165;IUJ50_RS05705;IUJ50_RS10185;IUJ50_RS12200;IUJ50_RS23515;IUJ50_RS23955;IUJ50_RS24565;IUJ50_RS25370
GO:0016042	lipid catabolic process	6	40	0.0330528	IUJ50_RS02460;IUJ50_RS03860;IUJ50_RS03870;IUJ50_RS03875;IUJ50_RS03880;IUJ50_RS25655
GO:0015752	D-ribose transport	2	5	0.0330642	IUJ50_RS15085;IUJ50_RS15090
GO:0015824	proline transport	2	5	0.0330642	IUJ50_RS11820;IUJ50_RS13490
GO:0019324	L-lyxose metabolic process	2	5	0.0330642	IUJ50_RS16175;IUJ50_RS16180
GO:0046440	L-lysine metabolic process	2	5	0.0330642	IUJ50_RS10190;IUJ50_RS10195
GO:1903711	spermidine transmembrane transport	2	5	0.0330642	IUJ50_RS03405;IUJ50_RS03410
GO:0009062	fatty acid catabolic process	5	30	0.0335616	IUJ50_RS02460;IUJ50_RS03860;IUJ50_RS03870;IUJ50_RS03875;IUJ50_RS03880
GO:0006573	valine metabolic process	7	52	0.0375261	IUJ50_RS03735;IUJ50_RS03770;IUJ50_RS03870;IUJ50_RS03910;IUJ50_RS04805;IUJ50_RS10190;IUJ50_RS21260
GO:0051188	cofactor biosynthetic process	46	585	0.0394171	IUJ50_RS01210;IUJ50_RS02100;IUJ50_RS02310;IUJ50_RS03780;IUJ50_RS03855;IUJ50_RS03875;IUJ50_RS03880;IUJ50_RS03945;IUJ50_RS03955;IUJ50_RS04815;IUJ50_RS05165;IUJ50_RS05615;IUJ50_RS05705;IUJ50_RS06215;IUJ50_RS07220;IUJ50_RS07225;IUJ50_RS07740;IUJ50_RS10185;IUJ50_RS10195;IUJ50_RS11820;IUJ50_RS12200;IUJ50_RS12270;IUJ50_RS13185;IUJ50_RS13490;IUJ50_RS14725;IUJ50_RS16785;IUJ50_RS16935;IUJ50_RS17180;IUJ50_R…
GO:0006813	potassium ion transport	8	64	0.0399649	IUJ50_RS00255;IUJ50_RS03870;IUJ50_RS03945;IUJ50_RS05705;IUJ50_RS07270;IUJ50_RS15740;IUJ50_RS24565;IUJ50_RS25370
GO:0006401	RNA catabolic process	6	42	0.0408262	IUJ50_RS07935;IUJ50_RS13415;IUJ50_RS18375;IUJ50_RS21070;IUJ50_RS23970;IUJ50_RS25490
GO:0015697	quaternary ammonium group transport	3	13	0.041145	IUJ50_RS03405;IUJ50_RS03410;IUJ50_RS25620
GO:0072337	modified amino acid transport	4	22	0.0420442	IUJ50_RS03405;IUJ50_RS03410;IUJ50_RS11820;IUJ50_RS13490
GO:0016108	tetraterpenoid metabolic process	5	32	0.0429675	IUJ50_RS03945;IUJ50_RS10185;IUJ50_RS12200;IUJ50_RS23955;IUJ50_RS25370
GO:0016109	tetraterpenoid biosynthetic process	5	32	0.0429675	IUJ50_RS03945;IUJ50_RS10185;IUJ50_RS12200;IUJ50_RS23955;IUJ50_RS25370
GO:0016116	carotenoid metabolic process	5	32	0.0429675	IUJ50_RS03945;IUJ50_RS10185;IUJ50_RS12200;IUJ50_RS23955;IUJ50_RS25370
GO:0016117	carotenoid biosynthetic process	5	32	0.0429675	IUJ50_RS03945;IUJ50_RS10185;IUJ50_RS12200;IUJ50_RS23955;IUJ50_RS25370
GO:0006073	cellular glucan metabolic process	7	54	0.0448237	IUJ50_RS12270;IUJ50_RS16930;IUJ50_RS16935;IUJ50_RS16940;IUJ50_RS23965;IUJ50_RS26470;IUJ50_RS26765
GO:0007346	regulation of mitotic cell cycle	2	6	0.0476163	IUJ50_RS15905;IUJ50_RS20725
GO:0015848	spermidine transport	2	6	0.0476163	IUJ50_RS03405;IUJ50_RS03410
GO:0032466	negative regulation of cytokinesis	2	6	0.0476163	IUJ50_RS26685;IUJ50_RS26760
GO:0034214	protein hexamerization	2	6	0.0476163	IUJ50_RS14720;IUJ50_RS14725
GO:0045947	negative regulation of translational initiation	2	6	0.0476163	IUJ50_RS21070;IUJ50_RS21525
GO:0046373	L-arabinose metabolic process	2	6	0.0476163	IUJ50_RS01635;IUJ50_RS16175
GO:0051182	coenzyme transport	2	6	0.0476163	IUJ50_RS11820;IUJ50_RS13490
GO:0044710	single-organism metabolic process	160	2397	0.0484059	IUJ50_RS00045;IUJ50_RS00890;IUJ50_RS00955;IUJ50_RS01070;IUJ50_RS01150;IUJ50_RS01210;IUJ50_RS01320;IUJ50_RS01635;IUJ50_RS01750;IUJ50_RS02100;IUJ50_RS02310;IUJ50_RS02460;IUJ50_RS03170;IUJ50_RS03735;IUJ50_RS03755;IUJ50_RS03760;IUJ50_RS03765;IUJ50_RS03770;IUJ50_RS03775;IUJ50_RS03780;IUJ50_RS03790;IUJ50_RS03855;IUJ50_RS03860;IUJ50_RS03865;IUJ50_RS03870;IUJ50_RS03875;IUJ50_RS03880;IUJ50_RS03885;IUJ50_R…
GO:0044042	glucan metabolic process	7	55	0.0487924	IUJ50_RS12270;IUJ50_RS16930;IUJ50_RS16935;IUJ50_RS16940;IUJ50_RS23965;IUJ50_RS26470;IUJ50_RS26765
GO:0006635	fatty acid beta-oxidation	3	14	0.0500612	IUJ50_RS03870;IUJ50_RS03875;IUJ50_RS03880
GO:0006814	sodium ion transport	8	67	0.0503815	IUJ50_RS00255;IUJ50_RS03885;IUJ50_RS11420;IUJ50_RS11820;IUJ50_RS13185;IUJ50_RS13490;IUJ50_RS21130;IUJ50_RS21375
GO:0008652	cellular amino acid biosynthetic process	37	463	0.0510236	IUJ50_RS01320;IUJ50_RS03735;IUJ50_RS03870;IUJ50_RS03945;IUJ50_RS04080;IUJ50_RS04650;IUJ50_RS04815;IUJ50_RS05705;IUJ50_RS07220;IUJ50_RS07270;IUJ50_RS07740;IUJ50_RS08690;IUJ50_RS09205;IUJ50_RS10195;IUJ50_RS11290;IUJ50_RS11295;IUJ50_RS11490;IUJ50_RS12200;IUJ50_RS12595;IUJ50_RS15740;IUJ50_RS16175;IUJ50_RS16785;IUJ50_RS17180;IUJ50_RS18085;IUJ50_RS20110;IUJ50_RS21130;IUJ50_RS21260;IUJ50_RS21810;IUJ50_R…
GO:0046394	carboxylic acid biosynthetic process	51	670	0.0511037	IUJ50_RS01210;IUJ50_RS01320;IUJ50_RS02100;IUJ50_RS02310;IUJ50_RS02460;IUJ50_RS03735;IUJ50_RS03780;IUJ50_RS03860;IUJ50_RS03870;IUJ50_RS03945;IUJ50_RS04080;IUJ50_RS04650;IUJ50_RS04815;IUJ50_RS05705;IUJ50_RS07220;IUJ50_RS07225;IUJ50_RS07270;IUJ50_RS07740;IUJ50_RS08690;IUJ50_RS09205;IUJ50_RS10195;IUJ50_RS11290;IUJ50_RS11295;IUJ50_RS11490;IUJ50_RS12200;IUJ50_RS12270;IUJ50_RS12595;IUJ50_RS15740;IUJ50_R…
GO:0006725	cellular aromatic compound metabolic process	130	1908	0.0512481	IUJ50_RS00545;IUJ50_RS00890;IUJ50_RS01070;IUJ50_RS01210;IUJ50_RS01320;IUJ50_RS01750;IUJ50_RS02100;IUJ50_RS02310;IUJ50_RS03735;IUJ50_RS03770;IUJ50_RS03780;IUJ50_RS03855;IUJ50_RS03860;IUJ50_RS03865;IUJ50_RS03870;IUJ50_RS03875;IUJ50_RS03880;IUJ50_RS03885;IUJ50_RS03890;IUJ50_RS03895;IUJ50_RS03900;IUJ50_RS03905;IUJ50_RS03910;IUJ50_RS03945;IUJ50_RS03955;IUJ50_RS04075;IUJ50_RS04650;IUJ50_RS04805;IUJ50_R…
GO:0016053	organic acid biosynthetic process	51	671	0.0522843	IUJ50_RS01210;IUJ50_RS01320;IUJ50_RS02100;IUJ50_RS02310;IUJ50_RS02460;IUJ50_RS03735;IUJ50_RS03780;IUJ50_RS03860;IUJ50_RS03870;IUJ50_RS03945;IUJ50_RS04080;IUJ50_RS04650;IUJ50_RS04815;IUJ50_RS05705;IUJ50_RS07220;IUJ50_RS07225;IUJ50_RS07270;IUJ50_RS07740;IUJ50_RS08690;IUJ50_RS09205;IUJ50_RS10195;IUJ50_RS11290;IUJ50_RS11295;IUJ50_RS11490;IUJ50_RS12200;IUJ50_RS12270;IUJ50_RS12595;IUJ50_RS15740;IUJ50_R…
GO:0044242	cellular lipid catabolic process	5	34	0.0538101	IUJ50_RS02460;IUJ50_RS03860;IUJ50_RS03870;IUJ50_RS03875;IUJ50_RS03880
GO:0006643	membrane lipid metabolic process	6	45	0.0544975	IUJ50_RS05100;IUJ50_RS07175;IUJ50_RS12270;IUJ50_RS16385;IUJ50_RS23960;IUJ50_RS23970
GO:0006664	glycolipid metabolic process	6	45	0.0544975	IUJ50_RS05100;IUJ50_RS07175;IUJ50_RS12270;IUJ50_RS16385;IUJ50_RS23960;IUJ50_RS23970
GO:0009247	glycolipid biosynthetic process	6	45	0.0544975	IUJ50_RS05100;IUJ50_RS07175;IUJ50_RS12270;IUJ50_RS16385;IUJ50_RS23960;IUJ50_RS23970
GO:0046467	membrane lipid biosynthetic process	6	45	0.0544975	IUJ50_RS05100;IUJ50_RS07175;IUJ50_RS12270;IUJ50_RS16385;IUJ50_RS23960;IUJ50_RS23970
GO:0005978	glycogen biosynthetic process	4	24	0.0555402	IUJ50_RS12270;IUJ50_RS16930;IUJ50_RS16935;IUJ50_RS23965
GO:0008152	metabolic process	203	3138	0.0595164	IUJ50_RS00045;IUJ50_RS00120;IUJ50_RS00545;IUJ50_RS00890;IUJ50_RS00955;IUJ50_RS01070;IUJ50_RS01150;IUJ50_RS01155;IUJ50_RS01210;IUJ50_RS01320;IUJ50_RS01635;IUJ50_RS01750;IUJ50_RS02100;IUJ50_RS02310;IUJ50_RS02460;IUJ50_RS03170;IUJ50_RS03735;IUJ50_RS03755;IUJ50_RS03760;IUJ50_RS03765;IUJ50_RS03770;IUJ50_RS03775;IUJ50_RS03780;IUJ50_RS03790;IUJ50_RS03855;IUJ50_RS03860;IUJ50_RS03865;IUJ50_RS03870;IUJ50_R…
GO:0019395	fatty acid oxidation	3	15	0.0598314	IUJ50_RS03870;IUJ50_RS03875;IUJ50_RS03880
GO:0034440	lipid oxidation	3	15	0.0598314	IUJ50_RS03870;IUJ50_RS03875;IUJ50_RS03880
GO:0000053	argininosuccinate metabolic process	1	1	0.0612786	IUJ50_RS18085
GO:0005979	regulation of glycogen biosynthetic process	1	1	0.0612786	IUJ50_RS21070
GO:0006847	plasma membrane acetate transport	1	1	0.0612786	IUJ50_RS13490
GO:0007021	tubulin complex assembly	1	1	0.0612786	IUJ50_RS13185
GO:0007023	post-chaperonin tubulin folding pathway	1	1	0.0612786	IUJ50_RS13185
GO:0007088	regulation of mitotic nuclear division	1	1	0.0612786	IUJ50_RS20725
GO:0007094	mitotic spindle assembly checkpoint	1	1	0.0612786	IUJ50_RS20725
GO:0007264	small GTPase mediated signal transduction	1	1	0.0612786	IUJ50_RS25370
GO:0007268	synaptic transmission	1	1	0.0612786	IUJ50_RS05615
GO:0009657	plastid organization	1	1	0.0612786	IUJ50_RS02460
GO:0009668	plastid membrane organization	1	1	0.0612786	IUJ50_RS02460
GO:0009967	positive regulation of signal transduction	1	1	0.0612786	IUJ50_RS13205
GO:0010027	thylakoid membrane organization	1	1	0.0612786	IUJ50_RS02460
GO:0010677	negative regulation of cellular carbohydrate metabolic process	1	1	0.0612786	IUJ50_RS21070
GO:0010965	regulation of mitotic sister chromatid separation	1	1	0.0612786	IUJ50_RS20725
GO:0015710	tellurite transport	1	1	0.0612786	IUJ50_RS13490
GO:0015812	gamma-aminobutyric acid transport	1	1	0.0612786	IUJ50_RS10200
GO:0018937	nitroglycerin metabolic process	1	1	0.0612786	IUJ50_RS01320
GO:0019551	glutamate catabolic process to 2-oxoglutarate	1	1	0.0612786	IUJ50_RS03790
GO:0023056	positive regulation of signaling	1	1	0.0612786	IUJ50_RS13205
GO:0030071	regulation of mitotic metaphase/anaphase transition	1	1	0.0612786	IUJ50_RS20725
GO:0030474	spindle pole body duplication	1	1	0.0612786	IUJ50_RS23970
GO:0030653	beta-lactam antibiotic metabolic process	1	1	0.0612786	IUJ50_RS03170
GO:0030655	beta-lactam antibiotic catabolic process	1	1	0.0612786	IUJ50_RS03170
GO:0031023	microtubule organizing center organization	1	1	0.0612786	IUJ50_RS23970
GO:0031396	regulation of protein ubiquitination	1	1	0.0612786	IUJ50_RS20725
GO:0031397	negative regulation of protein ubiquitination	1	1	0.0612786	IUJ50_RS20725
GO:0031577	spindle checkpoint	1	1	0.0612786	IUJ50_RS20725
GO:0032055	negative regulation of translation in response to stress	1	1	0.0612786	IUJ50_RS06305
GO:0032434	regulation of proteasomal ubiquitin-dependent protein catabolic process	1	1	0.0612786	IUJ50_RS20725
GO:0032435	negative regulation of proteasomal ubiquitin-dependent protein catabolic process	1	1	0.0612786	IUJ50_RS20725
GO:0033045	regulation of sister chromatid segregation	1	1	0.0612786	IUJ50_RS20725
GO:0033046	negative regulation of sister chromatid segregation	1	1	0.0612786	IUJ50_RS20725
GO:0033047	regulation of mitotic sister chromatid segregation	1	1	0.0612786	IUJ50_RS20725
GO:0033048	negative regulation of mitotic sister chromatid segregation	1	1	0.0612786	IUJ50_RS20725
GO:0033387	putrescine biosynthetic process from ornithine	1	1	0.0612786	IUJ50_RS19000
GO:0038166	angiotensin-activated signaling pathway	1	1	0.0612786	IUJ50_RS05605
GO:0042618	poly-hydroxybutyrate metabolic process	1	1	0.0612786	IUJ50_RS01635
GO:0042619	poly-hydroxybutyrate biosynthetic process	1	1	0.0612786	IUJ50_RS01635
GO:0042919	benzoate transport	1	1	0.0612786	IUJ50_RS01585
GO:0043903	regulation of symbiosis, encompassing mutualism through parasitism	1	1	0.0612786	IUJ50_RS13205
GO:0044380	protein localization to cytoskeleton	1	1	0.0612786	IUJ50_RS23970
GO:0044571	[2Fe-2S] cluster assembly	1	1	0.0612786	IUJ50_RS21810
GO:0045719	negative regulation of glycogen biosynthetic process	1	1	0.0612786	IUJ50_RS21070
GO:0045839	negative regulation of mitotic nuclear division	1	1	0.0612786	IUJ50_RS20725
GO:0045841	negative regulation of mitotic metaphase/anaphase transition	1	1	0.0612786	IUJ50_RS20725
GO:0046411	2-keto-3-deoxygluconate transport	1	1	0.0612786	IUJ50_RS05605
GO:0050845	teichuronic acid biosynthetic process	1	1	0.0612786	IUJ50_RS12270
GO:0050846	teichuronic acid metabolic process	1	1	0.0612786	IUJ50_RS12270
GO:0051300	spindle pole body organization	1	1	0.0612786	IUJ50_RS23970
GO:0051340	regulation of ligase activity	1	1	0.0612786	IUJ50_RS20725
GO:0051352	negative regulation of ligase activity	1	1	0.0612786	IUJ50_RS20725
GO:0051436	negative regulation of ubiquitin-protein ligase activity involved in mitotic cell cycle	1	1	0.0612786	IUJ50_RS20725
GO:0051438	regulation of ubiquitin-protein transferase activity	1	1	0.0612786	IUJ50_RS20725
GO:0051439	regulation of ubiquitin-protein ligase activity involved in mitotic cell cycle	1	1	0.0612786	IUJ50_RS20725
GO:0051444	negative regulation of ubiquitin-protein transferase activity	1	1	0.0612786	IUJ50_RS20725
GO:0051783	regulation of nuclear division	1	1	0.0612786	IUJ50_RS20725
GO:0051784	negative regulation of nuclear division	1	1	0.0612786	IUJ50_RS20725
GO:0051985	negative regulation of chromosome segregation	1	1	0.0612786	IUJ50_RS20725
GO:0052212	modification of morphology or physiology of other organism via secreted substance involved in symbiotic interaction	1	1	0.0612786	IUJ50_RS13205
GO:0060356	leucine import	1	1	0.0612786	IUJ50_RS16810
GO:0061136	regulation of proteasomal protein catabolic process	1	1	0.0612786	IUJ50_RS20725
GO:0070874	negative regulation of glycogen metabolic process	1	1	0.0612786	IUJ50_RS21070
GO:0071173	spindle assembly checkpoint	1	1	0.0612786	IUJ50_RS20725
GO:0071174	mitotic spindle checkpoint	1	1	0.0612786	IUJ50_RS20725
GO:0071569	protein ufmylation	1	1	0.0612786	IUJ50_RS04075
GO:0071766	Actinobacterium-type cell wall biogenesis	1	1	0.0612786	IUJ50_RS23955
GO:0071988	protein localization to spindle pole body	1	1	0.0612786	IUJ50_RS23970
GO:0072338	cellular lactam metabolic process	1	1	0.0612786	IUJ50_RS03170
GO:0072340	cellular lactam catabolic process	1	1	0.0612786	IUJ50_RS03170
GO:0072698	protein localization to microtubule cytoskeleton	1	1	0.0612786	IUJ50_RS23970
GO:0090549	response to carbon starvation	1	1	0.0612786	IUJ50_RS10180
GO:0097339	glycolate transmembrane transport	1	1	0.0612786	IUJ50_RS13490
GO:0098713	leucine import across plasma membrane	1	1	0.0612786	IUJ50_RS16810
GO:0099536	synaptic signaling	1	1	0.0612786	IUJ50_RS05615
GO:0099537	trans-synaptic signaling	1	1	0.0612786	IUJ50_RS05615
GO:1900866	glycolate transport	1	1	0.0612786	IUJ50_RS13490
GO:1901222	regulation of NIK/NF-kappaB signaling	1	1	0.0612786	IUJ50_RS13205
GO:1901224	positive regulation of NIK/NF-kappaB signaling	1	1	0.0612786	IUJ50_RS13205
GO:1901440	poly(hydroxyalkanoate) metabolic process	1	1	0.0612786	IUJ50_RS01635
GO:1901441	poly(hydroxyalkanoate) biosynthetic process	1	1	0.0612786	IUJ50_RS01635
GO:1901799	negative regulation of proteasomal protein catabolic process	1	1	0.0612786	IUJ50_RS20725
GO:1901987	regulation of cell cycle phase transition	1	1	0.0612786	IUJ50_RS20725
GO:1901988	negative regulation of cell cycle phase transition	1	1	0.0612786	IUJ50_RS20725
GO:1901990	regulation of mitotic cell cycle phase transition	1	1	0.0612786	IUJ50_RS20725
GO:1901991	negative regulation of mitotic cell cycle phase transition	1	1	0.0612786	IUJ50_RS20725
GO:1902099	regulation of metaphase/anaphase transition of cell cycle	1	1	0.0612786	IUJ50_RS20725
GO:1902100	negative regulation of metaphase/anaphase transition of cell cycle	1	1	0.0612786	IUJ50_RS20725
GO:1902533	positive regulation of intracellular signal transduction	1	1	0.0612786	IUJ50_RS13205
GO:1903050	regulation of proteolysis involved in cellular protein catabolic process	1	1	0.0612786	IUJ50_RS20725
GO:1903051	negative regulation of proteolysis involved in cellular protein catabolic process	1	1	0.0612786	IUJ50_RS20725
GO:1903320	regulation of protein modification by small protein conjugation or removal	1	1	0.0612786	IUJ50_RS20725
GO:1903321	negative regulation of protein modification by small protein conjugation or removal	1	1	0.0612786	IUJ50_RS20725
GO:1903362	regulation of cellular protein catabolic process	1	1	0.0612786	IUJ50_RS20725
GO:1903363	negative regulation of cellular protein catabolic process	1	1	0.0612786	IUJ50_RS20725
GO:1904666	regulation of ubiquitin protein ligase activity	1	1	0.0612786	IUJ50_RS20725
GO:1904667	negative regulation of ubiquitin protein ligase activity	1	1	0.0612786	IUJ50_RS20725
GO:1990122	leucine import into cell	1	1	0.0612786	IUJ50_RS16810
GO:2000535	regulation of entry of bacterium into host cell	1	1	0.0612786	IUJ50_RS13205
GO:2000816	negative regulation of mitotic sister chromatid separation	1	1	0.0612786	IUJ50_RS20725
GO:1903047	mitotic cell cycle process	4	25	0.0630638	IUJ50_RS15905;IUJ50_RS20725;IUJ50_RS26470;IUJ50_RS26765
GO:0044272	sulfur compound biosynthetic process	28	341	0.063998	IUJ50_RS02310;IUJ50_RS03780;IUJ50_RS03945;IUJ50_RS04815;IUJ50_RS06215;IUJ50_RS07220;IUJ50_RS07225;IUJ50_RS10195;IUJ50_RS12270;IUJ50_RS13185;IUJ50_RS16175;IUJ50_RS16785;IUJ50_RS16935;IUJ50_RS17180;IUJ50_RS18495;IUJ50_RS19000;IUJ50_RS21375;IUJ50_RS21810;IUJ50_RS21830;IUJ50_RS21930;IUJ50_RS21935;IUJ50_RS23515;IUJ50_RS23955;IUJ50_RS23965;IUJ50_RS24565;IUJ50_RS24570;IUJ50_RS25370;IUJ50_RS26720
GO:0005990	lactose catabolic process	2	7	0.0640156	IUJ50_RS05595;IUJ50_RS18285
GO:0006446	regulation of translational initiation	2	7	0.0640156	IUJ50_RS21070;IUJ50_RS21525
GO:0015944	formate oxidation	2	7	0.0640156	IUJ50_RS14915;IUJ50_RS14920
GO:0035821	modification of morphology or physiology of other organism	2	7	0.0640156	IUJ50_RS13205;IUJ50_RS23950
GO:0042026	protein refolding	2	7	0.0640156	IUJ50_RS13205;IUJ50_RS21545
GO:0046144	D-alanine family amino acid metabolic process	2	7	0.0640156	IUJ50_RS25370;IUJ50_RS25375
GO:0046436	D-alanine metabolic process	2	7	0.0640156	IUJ50_RS25370;IUJ50_RS25375
GO:0006310	DNA recombination	21	243	0.0660294	IUJ50_RS00545;IUJ50_RS01070;IUJ50_RS03890;IUJ50_RS08745;IUJ50_RS09885;IUJ50_RS10015;IUJ50_RS10180;IUJ50_RS12385;IUJ50_RS12390;IUJ50_RS14725;IUJ50_RS16180;IUJ50_RS18960;IUJ50_RS20725;IUJ50_RS21545;IUJ50_RS24660;IUJ50_RS24700;IUJ50_RS25440;IUJ50_RS25660;IUJ50_RS26240;IUJ50_RS26250;IUJ50_RS26785
GO:0072527	pyrimidine-containing compound metabolic process	19	216	0.0678071	IUJ50_RS01750;IUJ50_RS02310;IUJ50_RS03780;IUJ50_RS03945;IUJ50_RS04815;IUJ50_RS07220;IUJ50_RS07225;IUJ50_RS10195;IUJ50_RS11290;IUJ50_RS11295;IUJ50_RS12595;IUJ50_RS16785;IUJ50_RS17180;IUJ50_RS18495;IUJ50_RS21935;IUJ50_RS23955;IUJ50_RS24565;IUJ50_RS24640;IUJ50_RS25370
GO:0042364	water-soluble vitamin biosynthetic process	25	301	0.0697264	IUJ50_RS02310;IUJ50_RS03780;IUJ50_RS03945;IUJ50_RS04815;IUJ50_RS05615;IUJ50_RS07220;IUJ50_RS07225;IUJ50_RS08630;IUJ50_RS08690;IUJ50_RS09205;IUJ50_RS10195;IUJ50_RS16785;IUJ50_RS17180;IUJ50_RS18495;IUJ50_RS19000;IUJ50_RS19050;IUJ50_RS21935;IUJ50_RS23515;IUJ50_RS23955;IUJ50_RS24555;IUJ50_RS24565;IUJ50_RS24580;IUJ50_RS25370;IUJ50_RS26260;IUJ50_RS26720
GO:0006177	GMP biosynthetic process	3	16	0.0704195	IUJ50_RS11295;IUJ50_RS21930;IUJ50_RS21935
GO:0006276	plasmid maintenance	3	16	0.0704195	IUJ50_RS25830;IUJ50_RS26470;IUJ50_RS26765
GO:0009409	response to cold	3	16	0.0704195	IUJ50_RS07935;IUJ50_RS21525;IUJ50_RS21830
GO:0000278	mitotic cell cycle	4	26	0.0710946	IUJ50_RS15905;IUJ50_RS20725;IUJ50_RS26470;IUJ50_RS26765
GO:0006522	alanine metabolic process	4	26	0.0710946	IUJ50_RS03790;IUJ50_RS03870;IUJ50_RS25370;IUJ50_RS25375
GO:0009078	pyruvate family amino acid metabolic process	4	26	0.0710946	IUJ50_RS03790;IUJ50_RS03870;IUJ50_RS25370;IUJ50_RS25375
GO:0090529	cell septum assembly	4	26	0.0710946	IUJ50_RS23970;IUJ50_RS25490;IUJ50_RS26470;IUJ50_RS26765
GO:0006578	amino-acid betaine biosynthetic process	7	60	0.0719256	IUJ50_RS03735;IUJ50_RS03770;IUJ50_RS03910;IUJ50_RS04805;IUJ50_RS10190;IUJ50_RS21260;IUJ50_RS21810
GO:0009110	vitamin biosynthetic process	25	303	0.0741449	IUJ50_RS02310;IUJ50_RS03780;IUJ50_RS03945;IUJ50_RS04815;IUJ50_RS05615;IUJ50_RS07220;IUJ50_RS07225;IUJ50_RS08630;IUJ50_RS08690;IUJ50_RS09205;IUJ50_RS10195;IUJ50_RS16785;IUJ50_RS17180;IUJ50_RS18495;IUJ50_RS19000;IUJ50_RS19050;IUJ50_RS21935;IUJ50_RS23515;IUJ50_RS23955;IUJ50_RS24555;IUJ50_RS24565;IUJ50_RS24580;IUJ50_RS25370;IUJ50_RS26260;IUJ50_RS26720
GO:0006260	DNA replication	17	191	0.07456	IUJ50_RS01070;IUJ50_RS11430;IUJ50_RS12385;IUJ50_RS12390;IUJ50_RS14725;IUJ50_RS21175;IUJ50_RS21180;IUJ50_RS21545;IUJ50_RS21830;IUJ50_RS22015;IUJ50_RS23970;IUJ50_RS24580;IUJ50_RS25830;IUJ50_RS26260;IUJ50_RS26395;IUJ50_RS26475;IUJ50_RS26760
GO:0046700	heterocycle catabolic process	18	205	0.075214	IUJ50_RS01750;IUJ50_RS03170;IUJ50_RS03735;IUJ50_RS03770;IUJ50_RS03910;IUJ50_RS04805;IUJ50_RS07935;IUJ50_RS08630;IUJ50_RS10190;IUJ50_RS13415;IUJ50_RS18375;IUJ50_RS21070;IUJ50_RS21260;IUJ50_RS21810;IUJ50_RS23955;IUJ50_RS23970;IUJ50_RS24640;IUJ50_RS25490
GO:0022402	cell cycle process	18	206	0.0780244	IUJ50_RS01070;IUJ50_RS03955;IUJ50_RS06220;IUJ50_RS12095;IUJ50_RS13190;IUJ50_RS15090;IUJ50_RS15905;IUJ50_RS20725;IUJ50_RS21830;IUJ50_RS23945;IUJ50_RS23970;IUJ50_RS24580;IUJ50_RS25490;IUJ50_RS26260;IUJ50_RS26465;IUJ50_RS26470;IUJ50_RS26760;IUJ50_RS26765
GO:0051716	cellular response to stimulus	56	766	0.0786684	IUJ50_RS00195;IUJ50_RS01070;IUJ50_RS01150;IUJ50_RS01155;IUJ50_RS01180;IUJ50_RS01320;IUJ50_RS03735;IUJ50_RS03770;IUJ50_RS03855;IUJ50_RS03860;IUJ50_RS03865;IUJ50_RS03870;IUJ50_RS03875;IUJ50_RS03880;IUJ50_RS03885;IUJ50_RS03890;IUJ50_RS03895;IUJ50_RS03900;IUJ50_RS03905;IUJ50_RS03910;IUJ50_RS03955;IUJ50_RS04805;IUJ50_RS05175;IUJ50_RS05605;IUJ50_RS05705;IUJ50_RS06305;IUJ50_RS06730;IUJ50_RS07335;IUJ50_R…
GO:0032506	cytokinetic process	4	27	0.0796218	IUJ50_RS23970;IUJ50_RS25490;IUJ50_RS26470;IUJ50_RS26765
GO:0006112	energy reserve metabolic process	5	38	0.0798283	IUJ50_RS12270;IUJ50_RS16930;IUJ50_RS16935;IUJ50_RS16940;IUJ50_RS23965
GO:0051068	dihydrolipoamide metabolic process	5	38	0.0798283	IUJ50_RS03945;IUJ50_RS05705;IUJ50_RS10185;IUJ50_RS23955;IUJ50_RS25370
GO:0046037	GMP metabolic process	3	17	0.0817847	IUJ50_RS11295;IUJ50_RS21930;IUJ50_RS21935
GO:0005988	lactose metabolic process	2	8	0.0819829	IUJ50_RS05595;IUJ50_RS18285
GO:0006885	regulation of pH	2	8	0.0819829	IUJ50_RS11420;IUJ50_RS13185
GO:0032465	regulation of cytokinesis	2	8	0.0819829	IUJ50_RS26685;IUJ50_RS26760
GO:0043090	amino acid import	2	8	0.0819829	IUJ50_RS06730;IUJ50_RS16810
GO:0089718	amino acid import across plasma membrane	2	8	0.0819829	IUJ50_RS06730;IUJ50_RS16810
GO:1902837	amino acid import into cell	2	8	0.0819829	IUJ50_RS06730;IUJ50_RS16810
GO:0006577	amino-acid betaine metabolic process	7	62	0.0827332	IUJ50_RS03735;IUJ50_RS03770;IUJ50_RS03910;IUJ50_RS04805;IUJ50_RS10190;IUJ50_RS21260;IUJ50_RS21810
GO:0044237	cellular metabolic process	185	2852	0.0856872	IUJ50_RS00545;IUJ50_RS00890;IUJ50_RS01070;IUJ50_RS01150;IUJ50_RS01155;IUJ50_RS01210;IUJ50_RS01320;IUJ50_RS01750;IUJ50_RS02100;IUJ50_RS02310;IUJ50_RS02460;IUJ50_RS03170;IUJ50_RS03735;IUJ50_RS03755;IUJ50_RS03760;IUJ50_RS03765;IUJ50_RS03770;IUJ50_RS03775;IUJ50_RS03780;IUJ50_RS03790;IUJ50_RS03855;IUJ50_RS03860;IUJ50_RS03865;IUJ50_RS03870;IUJ50_RS03875;IUJ50_RS03880;IUJ50_RS03885;IUJ50_RS03890;IUJ50_R…
GO:0042592	homeostatic process	14	154	0.0872004	IUJ50_RS01070;IUJ50_RS03945;IUJ50_RS05705;IUJ50_RS08955;IUJ50_RS10185;IUJ50_RS11420;IUJ50_RS13185;IUJ50_RS20820;IUJ50_RS21190;IUJ50_RS21815;IUJ50_RS23955;IUJ50_RS24565;IUJ50_RS25370;IUJ50_RS26565
GO:0044238	primary metabolic process	175	2685	0.0874474	IUJ50_RS00045;IUJ50_RS00545;IUJ50_RS00890;IUJ50_RS01070;IUJ50_RS01150;IUJ50_RS01210;IUJ50_RS01320;IUJ50_RS01635;IUJ50_RS01750;IUJ50_RS02100;IUJ50_RS02310;IUJ50_RS02460;IUJ50_RS03170;IUJ50_RS03735;IUJ50_RS03755;IUJ50_RS03760;IUJ50_RS03765;IUJ50_RS03770;IUJ50_RS03775;IUJ50_RS03780;IUJ50_RS03790;IUJ50_RS03860;IUJ50_RS03870;IUJ50_RS03875;IUJ50_RS03880;IUJ50_RS03890;IUJ50_RS03905;IUJ50_RS03910;IUJ50_R…
GO:0072330	monocarboxylic acid biosynthetic process	22	266	0.0885339	IUJ50_RS01210;IUJ50_RS02100;IUJ50_RS02310;IUJ50_RS02460;IUJ50_RS03780;IUJ50_RS03860;IUJ50_RS04815;IUJ50_RS07220;IUJ50_RS07225;IUJ50_RS07740;IUJ50_RS10195;IUJ50_RS11290;IUJ50_RS16785;IUJ50_RS17180;IUJ50_RS18495;IUJ50_RS19000;IUJ50_RS19050;IUJ50_RS21810;IUJ50_RS23515;IUJ50_RS23955;IUJ50_RS25370;IUJ50_RS26720
GO:0006554	lysine catabolic process	4	28	0.0886326	IUJ50_RS10190;IUJ50_RS10195;IUJ50_RS13185;IUJ50_RS21375
GO:0009220	pyrimidine ribonucleotide biosynthetic process	6	51	0.0892565	IUJ50_RS01750;IUJ50_RS11290;IUJ50_RS11295;IUJ50_RS12595;IUJ50_RS21935;IUJ50_RS24640
GO:1901360	organic cyclic compound metabolic process	130	1945	0.0904991	IUJ50_RS00545;IUJ50_RS00890;IUJ50_RS01070;IUJ50_RS01210;IUJ50_RS01320;IUJ50_RS01750;IUJ50_RS02100;IUJ50_RS02310;IUJ50_RS03170;IUJ50_RS03735;IUJ50_RS03770;IUJ50_RS03780;IUJ50_RS03855;IUJ50_RS03860;IUJ50_RS03865;IUJ50_RS03870;IUJ50_RS03875;IUJ50_RS03880;IUJ50_RS03885;IUJ50_RS03890;IUJ50_RS03895;IUJ50_RS03900;IUJ50_RS03905;IUJ50_RS03910;IUJ50_RS03945;IUJ50_RS03955;IUJ50_RS04075;IUJ50_RS04805;IUJ50_R…
GO:0044283	small molecule biosynthetic process	63	882	0.0920844	IUJ50_RS00045;IUJ50_RS01210;IUJ50_RS01320;IUJ50_RS02100;IUJ50_RS02310;IUJ50_RS02460;IUJ50_RS03735;IUJ50_RS03780;IUJ50_RS03855;IUJ50_RS03860;IUJ50_RS03870;IUJ50_RS03875;IUJ50_RS03880;IUJ50_RS03945;IUJ50_RS04080;IUJ50_RS04650;IUJ50_RS04815;IUJ50_RS05165;IUJ50_RS05615;IUJ50_RS05705;IUJ50_RS07220;IUJ50_RS07225;IUJ50_RS07270;IUJ50_RS07740;IUJ50_RS08630;IUJ50_RS08690;IUJ50_RS09205;IUJ50_RS10185;IUJ50_R…
GO:0000746	conjugation	3	18	0.093882	IUJ50_RS00545;IUJ50_RS25485;IUJ50_RS25865
GO:0009058	biosynthetic process	137	2062	0.0944194	IUJ50_RS00045;IUJ50_RS00545;IUJ50_RS00890;IUJ50_RS01070;IUJ50_RS01150;IUJ50_RS01210;IUJ50_RS01320;IUJ50_RS01635;IUJ50_RS01750;IUJ50_RS02100;IUJ50_RS02310;IUJ50_RS02460;IUJ50_RS03735;IUJ50_RS03770;IUJ50_RS03780;IUJ50_RS03855;IUJ50_RS03860;IUJ50_RS03870;IUJ50_RS03875;IUJ50_RS03880;IUJ50_RS03885;IUJ50_RS03890;IUJ50_RS03905;IUJ50_RS03910;IUJ50_RS03945;IUJ50_RS03955;IUJ50_RS04075;IUJ50_RS04080;IUJ50_R…
GO:0006767	water-soluble vitamin metabolic process	26	326	0.0950923	IUJ50_RS02310;IUJ50_RS03780;IUJ50_RS03945;IUJ50_RS04815;IUJ50_RS05615;IUJ50_RS07220;IUJ50_RS07225;IUJ50_RS08630;IUJ50_RS08690;IUJ50_RS09205;IUJ50_RS10195;IUJ50_RS16215;IUJ50_RS16785;IUJ50_RS17180;IUJ50_RS18495;IUJ50_RS19000;IUJ50_RS19050;IUJ50_RS21935;IUJ50_RS23515;IUJ50_RS23955;IUJ50_RS24555;IUJ50_RS24565;IUJ50_RS24580;IUJ50_RS25370;IUJ50_RS26260;IUJ50_RS26720
GO:0072524	pyridine-containing compound metabolic process	16	184	0.0961619	IUJ50_RS03945;IUJ50_RS05590;IUJ50_RS05595;IUJ50_RS05615;IUJ50_RS05705;IUJ50_RS07740;IUJ50_RS10185;IUJ50_RS12200;IUJ50_RS14725;IUJ50_RS18230;IUJ50_RS18285;IUJ50_RS21050;IUJ50_RS21930;IUJ50_RS21935;IUJ50_RS23955;IUJ50_RS25370
GO:0032269	negative regulation of cellular protein metabolic process	4	29	0.0981118	IUJ50_RS06305;IUJ50_RS20725;IUJ50_RS21070;IUJ50_RS21525
GO:0006766	vitamin metabolic process	26	328	0.100412	IUJ50_RS02310;IUJ50_RS03780;IUJ50_RS03945;IUJ50_RS04815;IUJ50_RS05615;IUJ50_RS07220;IUJ50_RS07225;IUJ50_RS08630;IUJ50_RS08690;IUJ50_RS09205;IUJ50_RS10195;IUJ50_RS16215;IUJ50_RS16785;IUJ50_RS17180;IUJ50_RS18495;IUJ50_RS19000;IUJ50_RS19050;IUJ50_RS21935;IUJ50_RS23515;IUJ50_RS23955;IUJ50_RS24555;IUJ50_RS24565;IUJ50_RS24580;IUJ50_RS25370;IUJ50_RS26260;IUJ50_RS26720
GO:0006816	calcium ion transport	2	9	0.101266	IUJ50_RS00255;IUJ50_RS07270
GO:0009617	response to bacterium	2	9	0.101266	IUJ50_RS13175;IUJ50_RS23960
GO:0042742	defense response to bacterium	2	9	0.101266	IUJ50_RS13175;IUJ50_RS23960
GO:0044205	'de novo' UMP biosynthetic process	2	9	0.101266	IUJ50_RS11290;IUJ50_RS11295
GO:0055067	monovalent inorganic cation homeostasis	2	9	0.101266	IUJ50_RS11420;IUJ50_RS13185
GO:0019362	pyridine nucleotide metabolic process	14	158	0.102291	IUJ50_RS03945;IUJ50_RS05590;IUJ50_RS05595;IUJ50_RS05705;IUJ50_RS07740;IUJ50_RS10185;IUJ50_RS12200;IUJ50_RS14725;IUJ50_RS18230;IUJ50_RS21050;IUJ50_RS21930;IUJ50_RS21935;IUJ50_RS23955;IUJ50_RS25370
GO:0044265	cellular macromolecule catabolic process	8	78	0.102652	IUJ50_RS07935;IUJ50_RS10590;IUJ50_RS13415;IUJ50_RS14720;IUJ50_RS18375;IUJ50_RS21070;IUJ50_RS23970;IUJ50_RS25490
GO:0006145	purine nucleobase catabolic process	3	19	0.106664	IUJ50_RS01750;IUJ50_RS23955;IUJ50_RS24640
GO:0006541	glutamine metabolic process	3	19	0.106664	IUJ50_RS07740;IUJ50_RS11295;IUJ50_RS21935
GO:0031412	gas vesicle organization	3	19	0.106664	IUJ50_RS01070;IUJ50_RS14725;IUJ50_RS21545
GO:0051302	regulation of cell division	3	19	0.106664	IUJ50_RS20725;IUJ50_RS26685;IUJ50_RS26760
GO:0051248	negative regulation of protein metabolic process	4	30	0.108043	IUJ50_RS06305;IUJ50_RS20725;IUJ50_RS21070;IUJ50_RS21525
GO:0009218	pyrimidine ribonucleotide metabolic process	6	54	0.110291	IUJ50_RS01750;IUJ50_RS11290;IUJ50_RS11295;IUJ50_RS12595;IUJ50_RS21935;IUJ50_RS24640
GO:0015995	chlorophyll biosynthetic process	11	119	0.110493	IUJ50_RS01210;IUJ50_RS02100;IUJ50_RS03945;IUJ50_RS07225;IUJ50_RS10185;IUJ50_RS16785;IUJ50_RS23515;IUJ50_RS23955;IUJ50_RS24565;IUJ50_RS25370;IUJ50_RS26765
GO:0006733	oxidoreduction coenzyme metabolic process	17	202	0.110539	IUJ50_RS03945;IUJ50_RS05165;IUJ50_RS05590;IUJ50_RS05595;IUJ50_RS05705;IUJ50_RS07740;IUJ50_RS10185;IUJ50_RS12200;IUJ50_RS14725;IUJ50_RS18230;IUJ50_RS21050;IUJ50_RS21930;IUJ50_RS21935;IUJ50_RS23515;IUJ50_RS23955;IUJ50_RS24565;IUJ50_RS25370
GO:0009636	response to toxic substance	18	217	0.113573	IUJ50_RS00195;IUJ50_RS03170;IUJ50_RS03855;IUJ50_RS03860;IUJ50_RS03865;IUJ50_RS03870;IUJ50_RS03875;IUJ50_RS03880;IUJ50_RS03885;IUJ50_RS03890;IUJ50_RS03895;IUJ50_RS03900;IUJ50_RS03905;IUJ50_RS03910;IUJ50_RS04650;IUJ50_RS07175;IUJ50_RS11910;IUJ50_RS15740
GO:0019954	asexual reproduction	14	161	0.114597	IUJ50_RS00120;IUJ50_RS01155;IUJ50_RS03790;IUJ50_RS04965;IUJ50_RS05625;IUJ50_RS05670;IUJ50_RS08135;IUJ50_RS10590;IUJ50_RS12375;IUJ50_RS14725;IUJ50_RS21545;IUJ50_RS21830;IUJ50_RS23970;IUJ50_RS25440
GO:0019725	cellular homeostasis	10	107	0.117863	IUJ50_RS03945;IUJ50_RS05705;IUJ50_RS08955;IUJ50_RS10185;IUJ50_RS21190;IUJ50_RS21815;IUJ50_RS23955;IUJ50_RS24565;IUJ50_RS25370;IUJ50_RS26565
GO:0007049	cell cycle	20	247	0.118484	IUJ50_RS01070;IUJ50_RS03955;IUJ50_RS06220;IUJ50_RS12095;IUJ50_RS13190;IUJ50_RS13205;IUJ50_RS13210;IUJ50_RS15090;IUJ50_RS15905;IUJ50_RS20725;IUJ50_RS21830;IUJ50_RS23945;IUJ50_RS23970;IUJ50_RS24580;IUJ50_RS25490;IUJ50_RS26260;IUJ50_RS26465;IUJ50_RS26470;IUJ50_RS26760;IUJ50_RS26765
GO:0000910	cytokinesis	16	190	0.118655	IUJ50_RS01070;IUJ50_RS03955;IUJ50_RS06220;IUJ50_RS12095;IUJ50_RS13190;IUJ50_RS15090;IUJ50_RS21830;IUJ50_RS23945;IUJ50_RS23970;IUJ50_RS24580;IUJ50_RS25490;IUJ50_RS26260;IUJ50_RS26465;IUJ50_RS26470;IUJ50_RS26760;IUJ50_RS26765
GO:0000226	microtubule cytoskeleton organization	1	2	0.118816	IUJ50_RS23970
GO:0001906	cell killing	1	2	0.118816	IUJ50_RS23950
GO:0006183	GTP biosynthetic process	1	2	0.118816	IUJ50_RS21930
GO:0006846	acetate transport	1	2	0.118816	IUJ50_RS13490
GO:0009386	translational attenuation	1	2	0.118816	IUJ50_RS21525
GO:0010647	positive regulation of cell communication	1	2	0.118816	IUJ50_RS13205
GO:0010962	regulation of glucan biosynthetic process	1	2	0.118816	IUJ50_RS21070
GO:0015709	thiosulfate transport	1	2	0.118816	IUJ50_RS22510
GO:0015780	nucleotide-sugar transport	1	2	0.118816	IUJ50_RS03405
GO:0015781	pyrimidine nucleotide-sugar transport	1	2	0.118816	IUJ50_RS03405
GO:0018131	oxazole or thiazole biosynthetic process	1	2	0.118816	IUJ50_RS21810
GO:0019441	tryptophan catabolic process to kynurenine	1	2	0.118816	IUJ50_RS21810
GO:0019512	lactose catabolic process via tagatose-6-phosphate	1	2	0.118816	IUJ50_RS05595
GO:0031400	negative regulation of protein modification process	1	2	0.118816	IUJ50_RS20725
GO:0031640	killing of cells of other organism	1	2	0.118816	IUJ50_RS23950
GO:0032446	protein modification by small protein conjugation	1	2	0.118816	IUJ50_RS04075
GO:0032885	regulation of polysaccharide biosynthetic process	1	2	0.118816	IUJ50_RS21070
GO:0033044	regulation of chromosome organization	1	2	0.118816	IUJ50_RS20725
GO:0033359	lysine biosynthetic process via diaminopimelate and N-succinyl-2-amino-6-ketopimelate	1	2	0.118816	IUJ50_RS17180
GO:0035433	acetate transmembrane transport	1	2	0.118816	IUJ50_RS13490
GO:0042177	negative regulation of protein catabolic process	1	2	0.118816	IUJ50_RS20725
GO:0043255	regulation of carbohydrate biosynthetic process	1	2	0.118816	IUJ50_RS21070
GO:0043467	regulation of generation of precursor metabolites and energy	1	2	0.118816	IUJ50_RS21070
GO:0043555	regulation of translation in response to stress	1	2	0.118816	IUJ50_RS06305
GO:0044179	hemolysis in other organism	1	2	0.118816	IUJ50_RS23950
GO:0044364	disruption of cells of other organism	1	2	0.118816	IUJ50_RS23950
GO:0045912	negative regulation of carbohydrate metabolic process	1	2	0.118816	IUJ50_RS21070
GO:0046484	oxazole or thiazole metabolic process	1	2	0.118816	IUJ50_RS21810
GO:0048584	positive regulation of response to stimulus	1	2	0.118816	IUJ50_RS13205
GO:0051348	negative regulation of transferase activity	1	2	0.118816	IUJ50_RS20725
GO:0051715	cytolysis in other organism	1	2	0.118816	IUJ50_RS23950
GO:0051983	regulation of chromosome segregation	1	2	0.118816	IUJ50_RS20725
GO:0055130	D-alanine catabolic process	1	2	0.118816	IUJ50_RS25370
GO:0070189	kynurenine metabolic process	1	2	0.118816	IUJ50_RS21810
GO:0070873	regulation of glycogen metabolic process	1	2	0.118816	IUJ50_RS21070
GO:0070981	L-asparagine biosynthetic process	1	2	0.118816	IUJ50_RS07740
GO:0070982	L-asparagine metabolic process	1	2	0.118816	IUJ50_RS07740
GO:0071276	cellular response to cadmium ion	1	2	0.118816	IUJ50_RS00195
GO:0090481	pyrimidine nucleotide-sugar transmembrane transport	1	2	0.118816	IUJ50_RS03405
GO:2001251	negative regulation of chromosome organization	1	2	0.118816	IUJ50_RS20725
GO:0006561	proline biosynthetic process	3	20	0.12008	IUJ50_RS03735;IUJ50_RS11490;IUJ50_RS21260
GO:0043649	dicarboxylic acid catabolic process	3	20	0.12008	IUJ50_RS03735;IUJ50_RS03790;IUJ50_RS10190
GO:0043952	protein transport by the Sec complex	3	20	0.12008	IUJ50_RS07285;IUJ50_RS14920;IUJ50_RS21370
GO:0050896	response to stimulus	93	1370	0.120098	IUJ50_RS00195;IUJ50_RS00890;IUJ50_RS01070;IUJ50_RS01150;IUJ50_RS01155;IUJ50_RS01180;IUJ50_RS01320;IUJ50_RS01475;IUJ50_RS01585;IUJ50_RS03170;IUJ50_RS03735;IUJ50_RS03770;IUJ50_RS03855;IUJ50_RS03860;IUJ50_RS03865;IUJ50_RS03870;IUJ50_RS03875;IUJ50_RS03880;IUJ50_RS03885;IUJ50_RS03890;IUJ50_RS03895;IUJ50_RS03900;IUJ50_RS03905;IUJ50_RS03910;IUJ50_RS03945;IUJ50_RS03955;IUJ50_RS04015;IUJ50_RS04055;IUJ50_R…
GO:0033365	protein localization to organelle	5	43	0.120171	IUJ50_RS14725;IUJ50_RS21545;IUJ50_RS23970;IUJ50_RS24580;IUJ50_RS26260
GO:0015838	amino-acid betaine transport	2	10	0.121638	IUJ50_RS03405;IUJ50_RS03410
GO:0031460	glycine betaine transport	2	10	0.121638	IUJ50_RS03405;IUJ50_RS03410
GO:0035461	vitamin transmembrane transport	2	10	0.121638	IUJ50_RS11820;IUJ50_RS13490
GO:0043603	cellular amide metabolic process	39	530	0.122706	IUJ50_RS01750;IUJ50_RS02310;IUJ50_RS03170;IUJ50_RS03780;IUJ50_RS03945;IUJ50_RS04815;IUJ50_RS05705;IUJ50_RS06305;IUJ50_RS07220;IUJ50_RS07225;IUJ50_RS07740;IUJ50_RS09205;IUJ50_RS10185;IUJ50_RS10195;IUJ50_RS11290;IUJ50_RS11295;IUJ50_RS12595;IUJ50_RS13185;IUJ50_RS14750;IUJ50_RS16215;IUJ50_RS16785;IUJ50_RS17180;IUJ50_RS18085;IUJ50_RS18495;IUJ50_RS19000;IUJ50_RS19050;IUJ50_RS21190;IUJ50_RS21935;IUJ50_R…
GO:0015994	chlorophyll metabolic process	11	122	0.125578	IUJ50_RS01210;IUJ50_RS02100;IUJ50_RS03945;IUJ50_RS07225;IUJ50_RS10185;IUJ50_RS16785;IUJ50_RS23515;IUJ50_RS23955;IUJ50_RS24565;IUJ50_RS25370;IUJ50_RS26765
GO:0044699	single-organism process	215	3391	0.129167	IUJ50_RS00045;IUJ50_RS00060;IUJ50_RS00120;IUJ50_RS00195;IUJ50_RS00255;IUJ50_RS00890;IUJ50_RS00955;IUJ50_RS01070;IUJ50_RS01150;IUJ50_RS01155;IUJ50_RS01180;IUJ50_RS01210;IUJ50_RS01320;IUJ50_RS01475;IUJ50_RS01585;IUJ50_RS01635;IUJ50_RS01750;IUJ50_RS02100;IUJ50_RS02310;IUJ50_RS02460;IUJ50_RS03170;IUJ50_RS03405;IUJ50_RS03410;IUJ50_RS03735;IUJ50_RS03755;IUJ50_RS03760;IUJ50_RS03765;IUJ50_RS03770;IUJ50_R…
GO:0015074	DNA integration	5	44	0.12921	IUJ50_RS10180;IUJ50_RS20725;IUJ50_RS24700;IUJ50_RS25660;IUJ50_RS26785
GO:0006790	sulfur compound metabolic process	38	519	0.133373	IUJ50_RS02310;IUJ50_RS03780;IUJ50_RS03885;IUJ50_RS03945;IUJ50_RS04815;IUJ50_RS05705;IUJ50_RS06215;IUJ50_RS07220;IUJ50_RS07225;IUJ50_RS09205;IUJ50_RS10185;IUJ50_RS10195;IUJ50_RS12270;IUJ50_RS13185;IUJ50_RS14915;IUJ50_RS16175;IUJ50_RS16215;IUJ50_RS16785;IUJ50_RS16935;IUJ50_RS17180;IUJ50_RS18495;IUJ50_RS19000;IUJ50_RS21190;IUJ50_RS21375;IUJ50_RS21810;IUJ50_RS21815;IUJ50_RS21830;IUJ50_RS21930;IUJ50_R…
GO:0017148	negative regulation of translation	3	21	0.13408	IUJ50_RS06305;IUJ50_RS21070;IUJ50_RS21525
GO:0034249	negative regulation of cellular amide metabolic process	3	21	0.13408	IUJ50_RS06305;IUJ50_RS21070;IUJ50_RS21525
GO:0044711	single-organism biosynthetic process	88	1299	0.135374	IUJ50_RS00045;IUJ50_RS01150;IUJ50_RS01210;IUJ50_RS01320;IUJ50_RS01750;IUJ50_RS02100;IUJ50_RS02310;IUJ50_RS02460;IUJ50_RS03735;IUJ50_RS03780;IUJ50_RS03855;IUJ50_RS03860;IUJ50_RS03870;IUJ50_RS03875;IUJ50_RS03880;IUJ50_RS03945;IUJ50_RS04080;IUJ50_RS04650;IUJ50_RS04815;IUJ50_RS05100;IUJ50_RS05165;IUJ50_RS05615;IUJ50_RS05670;IUJ50_RS05705;IUJ50_RS06215;IUJ50_RS06220;IUJ50_RS07175;IUJ50_RS07220;IUJ50_R…
GO:0006612	protein targeting to membrane	4	33	0.140353	IUJ50_RS14725;IUJ50_RS21545;IUJ50_RS24580;IUJ50_RS26260
GO:0006613	cotranslational protein targeting to membrane	4	33	0.140353	IUJ50_RS14725;IUJ50_RS21545;IUJ50_RS24580;IUJ50_RS26260
GO:0006614	SRP-dependent cotranslational protein targeting to membrane	4	33	0.140353	IUJ50_RS14725;IUJ50_RS21545;IUJ50_RS24580;IUJ50_RS26260
GO:0016071	mRNA metabolic process	4	33	0.140353	IUJ50_RS13415;IUJ50_RS18375;IUJ50_RS21070;IUJ50_RS23970
GO:0045047	protein targeting to ER	4	33	0.140353	IUJ50_RS14725;IUJ50_RS21545;IUJ50_RS24580;IUJ50_RS26260
GO:0072599	establishment of protein localization to endoplasmic reticulum	4	33	0.140353	IUJ50_RS14725;IUJ50_RS21545;IUJ50_RS24580;IUJ50_RS26260
GO:0030436	asexual sporulation	12	139	0.142319	IUJ50_RS00120;IUJ50_RS01155;IUJ50_RS03790;IUJ50_RS04965;IUJ50_RS05625;IUJ50_RS05670;IUJ50_RS08135;IUJ50_RS10590;IUJ50_RS12375;IUJ50_RS14725;IUJ50_RS21545;IUJ50_RS25440
GO:0006147	guanine catabolic process	2	11	0.142894	IUJ50_RS01750;IUJ50_RS24640
GO:0009877	nodulation	2	11	0.142894	IUJ50_RS12270;IUJ50_RS23970
GO:0046098	guanine metabolic process	2	11	0.142894	IUJ50_RS01750;IUJ50_RS24640
GO:1902047	polyamine transmembrane transport	2	11	0.142894	IUJ50_RS03405;IUJ50_RS03410
GO:0052803	imidazole-containing compound metabolic process	9	98	0.144144	IUJ50_RS01320;IUJ50_RS01750;IUJ50_RS08690;IUJ50_RS09205;IUJ50_RS11295;IUJ50_RS21810;IUJ50_RS21930;IUJ50_RS21935;IUJ50_RS24640
GO:1901661	quinone metabolic process	13	154	0.147337	IUJ50_RS03855;IUJ50_RS03875;IUJ50_RS03880;IUJ50_RS03945;IUJ50_RS05165;IUJ50_RS05705;IUJ50_RS07220;IUJ50_RS10185;IUJ50_RS12200;IUJ50_RS23515;IUJ50_RS23955;IUJ50_RS24565;IUJ50_RS25370
GO:1901663	quinone biosynthetic process	13	154	0.147337	IUJ50_RS03855;IUJ50_RS03875;IUJ50_RS03880;IUJ50_RS03945;IUJ50_RS05165;IUJ50_RS05705;IUJ50_RS07220;IUJ50_RS10185;IUJ50_RS12200;IUJ50_RS23515;IUJ50_RS23955;IUJ50_RS24565;IUJ50_RS25370
GO:0019217	regulation of fatty acid metabolic process	3	22	0.148612	IUJ50_RS09205;IUJ50_RS13365;IUJ50_RS16115
GO:0055080	cation homeostasis	7	72	0.149697	IUJ50_RS01070;IUJ50_RS05705;IUJ50_RS11420;IUJ50_RS13185;IUJ50_RS20820;IUJ50_RS21815;IUJ50_RS26565
GO:0051259	protein oligomerization	6	59	0.150387	IUJ50_RS03735;IUJ50_RS10180;IUJ50_RS14720;IUJ50_RS14725;IUJ50_RS16930;IUJ50_RS21825
GO:0044764	multi-organism cellular process	14	169	0.151493	IUJ50_RS00195;IUJ50_RS00545;IUJ50_RS01635;IUJ50_RS12270;IUJ50_RS13205;IUJ50_RS13210;IUJ50_RS13490;IUJ50_RS19050;IUJ50_RS20725;IUJ50_RS23950;IUJ50_RS23960;IUJ50_RS23970;IUJ50_RS25485;IUJ50_RS25865
GO:0010125	mycothiol biosynthetic process	4	34	0.151892	IUJ50_RS12270;IUJ50_RS16935;IUJ50_RS23965;IUJ50_RS24570
GO:0016138	glycoside biosynthetic process	4	34	0.151892	IUJ50_RS12270;IUJ50_RS16935;IUJ50_RS23965;IUJ50_RS24570
GO:0019068	virion assembly	4	34	0.151892	IUJ50_RS13205;IUJ50_RS13210;IUJ50_RS19050;IUJ50_RS20725
GO:0042710	biofilm formation	4	34	0.151892	IUJ50_RS00195;IUJ50_RS12270;IUJ50_RS23960;IUJ50_RS23970
GO:0070972	protein localization to endoplasmic reticulum	4	34	0.151892	IUJ50_RS14725;IUJ50_RS21545;IUJ50_RS24580;IUJ50_RS26260
GO:0022607	cellular component assembly	33	450	0.152702	IUJ50_RS01070;IUJ50_RS03735;IUJ50_RS03885;IUJ50_RS03890;IUJ50_RS03955;IUJ50_RS04075;IUJ50_RS06220;IUJ50_RS10180;IUJ50_RS11430;IUJ50_RS12095;IUJ50_RS13185;IUJ50_RS13190;IUJ50_RS13205;IUJ50_RS13210;IUJ50_RS14720;IUJ50_RS14725;IUJ50_RS15090;IUJ50_RS16930;IUJ50_RS19050;IUJ50_RS20725;IUJ50_RS21365;IUJ50_RS21435;IUJ50_RS21805;IUJ50_RS21810;IUJ50_RS21815;IUJ50_RS21825;IUJ50_RS21830;IUJ50_RS23945;IUJ50_R…
GO:0000003	reproduction	14	170	0.156511	IUJ50_RS00120;IUJ50_RS01155;IUJ50_RS03790;IUJ50_RS04965;IUJ50_RS05625;IUJ50_RS05670;IUJ50_RS08135;IUJ50_RS10590;IUJ50_RS12375;IUJ50_RS14725;IUJ50_RS21545;IUJ50_RS21830;IUJ50_RS23970;IUJ50_RS25440
GO:0050801	ion homeostasis	7	73	0.157502	IUJ50_RS01070;IUJ50_RS05705;IUJ50_RS11420;IUJ50_RS13185;IUJ50_RS20820;IUJ50_RS21815;IUJ50_RS26565
GO:0098771	inorganic ion homeostasis	7	73	0.157502	IUJ50_RS01070;IUJ50_RS05705;IUJ50_RS11420;IUJ50_RS13185;IUJ50_RS20820;IUJ50_RS21815;IUJ50_RS26565
GO:0006221	pyrimidine nucleotide biosynthetic process	6	60	0.159105	IUJ50_RS01750;IUJ50_RS11290;IUJ50_RS11295;IUJ50_RS12595;IUJ50_RS21935;IUJ50_RS24640
GO:0051301	cell division	19	243	0.159345	IUJ50_RS01070;IUJ50_RS03955;IUJ50_RS06220;IUJ50_RS12095;IUJ50_RS13190;IUJ50_RS13205;IUJ50_RS13210;IUJ50_RS14725;IUJ50_RS15090;IUJ50_RS21830;IUJ50_RS23945;IUJ50_RS23970;IUJ50_RS24580;IUJ50_RS25490;IUJ50_RS26260;IUJ50_RS26465;IUJ50_RS26470;IUJ50_RS26760;IUJ50_RS26765
GO:0042181	ketone biosynthetic process	13	157	0.163142	IUJ50_RS03855;IUJ50_RS03875;IUJ50_RS03880;IUJ50_RS03945;IUJ50_RS05165;IUJ50_RS05705;IUJ50_RS07220;IUJ50_RS10185;IUJ50_RS12200;IUJ50_RS23515;IUJ50_RS23955;IUJ50_RS24565;IUJ50_RS25370
GO:0019216	regulation of lipid metabolic process	3	23	0.163625	IUJ50_RS09205;IUJ50_RS13365;IUJ50_RS16115
GO:1901070	guanosine-containing compound biosynthetic process	3	23	0.163625	IUJ50_RS11295;IUJ50_RS21930;IUJ50_RS21935
GO:0000918	barrier septum site selection	2	12	0.164851	IUJ50_RS26470;IUJ50_RS26765
GO:0006270	DNA replication initiation	2	12	0.164851	IUJ50_RS22015;IUJ50_RS26475
GO:0046416	D-amino acid metabolic process	2	12	0.164851	IUJ50_RS25370;IUJ50_RS25375
GO:0098542	defense response to other organism	2	12	0.164851	IUJ50_RS13175;IUJ50_RS23960
GO:0046148	pigment biosynthetic process	14	172	0.16681	IUJ50_RS01210;IUJ50_RS01750;IUJ50_RS02100;IUJ50_RS03945;IUJ50_RS07225;IUJ50_RS10185;IUJ50_RS12200;IUJ50_RS16785;IUJ50_RS23515;IUJ50_RS23955;IUJ50_RS24565;IUJ50_RS24640;IUJ50_RS25370;IUJ50_RS26765
GO:0010126	mycothiol metabolic process	5	48	0.168248	IUJ50_RS05705;IUJ50_RS12270;IUJ50_RS16935;IUJ50_RS23965;IUJ50_RS24570
GO:0006547	histidine metabolic process	8	88	0.169081	IUJ50_RS01320;IUJ50_RS01750;IUJ50_RS08690;IUJ50_RS09205;IUJ50_RS11295;IUJ50_RS21930;IUJ50_RS21935;IUJ50_RS24640
GO:0006106	fumarate metabolic process	1	3	0.17284	IUJ50_RS03790
GO:0010639	negative regulation of organelle organization	1	3	0.17284	IUJ50_RS20725
GO:0010906	regulation of glucose metabolic process	1	3	0.17284	IUJ50_RS21070
GO:0015796	galactitol transport	1	3	0.17284	IUJ50_RS18240
GO:0018104	peptidoglycan-protein cross-linking	1	3	0.17284	IUJ50_RS05670
GO:0031330	negative regulation of cellular catabolic process	1	3	0.17284	IUJ50_RS20725
GO:0032781	positive regulation of ATPase activity	1	3	0.17284	IUJ50_RS21825
GO:0032881	regulation of polysaccharide metabolic process	1	3	0.17284	IUJ50_RS21070
GO:0042176	regulation of protein catabolic process	1	3	0.17284	IUJ50_RS20725
GO:0043242	negative regulation of protein complex disassembly	1	3	0.17284	IUJ50_RS07935
GO:0060567	negative regulation of DNA-templated transcription, termination	1	3	0.17284	IUJ50_RS07935
GO:0070647	protein modification by small protein conjugation or removal	1	3	0.17284	IUJ50_RS04075
GO:0043934	sporulation	12	145	0.175889	IUJ50_RS00120;IUJ50_RS01155;IUJ50_RS03790;IUJ50_RS04965;IUJ50_RS05625;IUJ50_RS05670;IUJ50_RS08135;IUJ50_RS10590;IUJ50_RS12375;IUJ50_RS14725;IUJ50_RS21545;IUJ50_RS25440
GO:0009081	branched-chain amino acid metabolic process	8	89	0.176621	IUJ50_RS03735;IUJ50_RS03770;IUJ50_RS03870;IUJ50_RS03910;IUJ50_RS04805;IUJ50_RS10190;IUJ50_RS21130;IUJ50_RS21260
GO:0016137	glycoside metabolic process	5	49	0.178666	IUJ50_RS05705;IUJ50_RS12270;IUJ50_RS16935;IUJ50_RS23965;IUJ50_RS24570
GO:0055114	oxidation-reduction process	53	767	0.178851	IUJ50_RS01210;IUJ50_RS01320;IUJ50_RS02100;IUJ50_RS03735;IUJ50_RS03770;IUJ50_RS03790;IUJ50_RS03870;IUJ50_RS03875;IUJ50_RS03880;IUJ50_RS03885;IUJ50_RS03905;IUJ50_RS03910;IUJ50_RS03945;IUJ50_RS04080;IUJ50_RS04495;IUJ50_RS04650;IUJ50_RS04805;IUJ50_RS05165;IUJ50_RS05175;IUJ50_RS05615;IUJ50_RS05705;IUJ50_RS07220;IUJ50_RS08630;IUJ50_RS08955;IUJ50_RS10180;IUJ50_RS10185;IUJ50_RS10190;IUJ50_RS11490;IUJ50_R…
GO:0098657	import into cell	3	24	0.179065	IUJ50_RS01635;IUJ50_RS06730;IUJ50_RS16810
GO:0016043	cellular component organization	49	705	0.179749	IUJ50_RS01070;IUJ50_RS02460;IUJ50_RS03735;IUJ50_RS03885;IUJ50_RS03890;IUJ50_RS03955;IUJ50_RS04075;IUJ50_RS05625;IUJ50_RS05670;IUJ50_RS06220;IUJ50_RS09205;IUJ50_RS10180;IUJ50_RS11430;IUJ50_RS12095;IUJ50_RS12265;IUJ50_RS12270;IUJ50_RS12390;IUJ50_RS13185;IUJ50_RS13190;IUJ50_RS13205;IUJ50_RS13210;IUJ50_RS14530;IUJ50_RS14720;IUJ50_RS14725;IUJ50_RS15090;IUJ50_RS16930;IUJ50_RS18230;IUJ50_RS18280;IUJ50_R…
GO:0015672	monovalent inorganic cation transport	25	338	0.183322	IUJ50_RS00195;IUJ50_RS00255;IUJ50_RS01070;IUJ50_RS03405;IUJ50_RS03410;IUJ50_RS03870;IUJ50_RS03885;IUJ50_RS03945;IUJ50_RS03955;IUJ50_RS05705;IUJ50_RS06220;IUJ50_RS07270;IUJ50_RS11420;IUJ50_RS11820;IUJ50_RS12095;IUJ50_RS13185;IUJ50_RS13190;IUJ50_RS13490;IUJ50_RS15090;IUJ50_RS15740;IUJ50_RS21130;IUJ50_RS21375;IUJ50_RS23945;IUJ50_RS24565;IUJ50_RS25370
GO:0016226	iron-sulfur cluster assembly	15	190	0.185369	IUJ50_RS01070;IUJ50_RS03885;IUJ50_RS03890;IUJ50_RS03955;IUJ50_RS04075;IUJ50_RS06220;IUJ50_RS12095;IUJ50_RS13190;IUJ50_RS15090;IUJ50_RS21365;IUJ50_RS21805;IUJ50_RS21810;IUJ50_RS21815;IUJ50_RS21830;IUJ50_RS23945
GO:0031163	metallo-sulfur cluster assembly	15	190	0.185369	IUJ50_RS01070;IUJ50_RS03885;IUJ50_RS03890;IUJ50_RS03955;IUJ50_RS04075;IUJ50_RS06220;IUJ50_RS12095;IUJ50_RS13190;IUJ50_RS15090;IUJ50_RS21365;IUJ50_RS21805;IUJ50_RS21810;IUJ50_RS21815;IUJ50_RS21830;IUJ50_RS23945
GO:0046451	diaminopimelate metabolic process	6	63	0.186516	IUJ50_RS04650;IUJ50_RS08690;IUJ50_RS09205;IUJ50_RS11490;IUJ50_RS15740;IUJ50_RS17180
GO:0006222	UMP biosynthetic process	2	13	0.187342	IUJ50_RS11290;IUJ50_RS11295
GO:0006782	protoporphyrinogen IX biosynthetic process	2	13	0.187342	IUJ50_RS07225;IUJ50_RS16785
GO:0009174	pyrimidine ribonucleoside monophosphate biosynthetic process	2	13	0.187342	IUJ50_RS11290;IUJ50_RS11295
GO:0035725	sodium ion transmembrane transport	2	13	0.187342	IUJ50_RS00255;IUJ50_RS11420
GO:0043335	protein unfolding	2	13	0.187342	IUJ50_RS14725;IUJ50_RS21545
GO:0071281	cellular response to iron ion	2	13	0.187342	IUJ50_RS20820;IUJ50_RS21185
GO:0071310	cellular response to organic substance	2	13	0.187342	IUJ50_RS11430;IUJ50_RS21830
GO:0009250	glucan biosynthetic process	4	37	0.188496	IUJ50_RS12270;IUJ50_RS16930;IUJ50_RS16935;IUJ50_RS23965
GO:0046112	nucleobase biosynthetic process	4	37	0.188496	IUJ50_RS01750;IUJ50_RS11290;IUJ50_RS11295;IUJ50_RS24640
GO:0006553	lysine metabolic process	9	105	0.192287	IUJ50_RS04080;IUJ50_RS04650;IUJ50_RS10190;IUJ50_RS10195;IUJ50_RS11490;IUJ50_RS13185;IUJ50_RS15740;IUJ50_RS17180;IUJ50_RS21375
GO:0042440	pigment metabolic process	14	177	0.194024	IUJ50_RS01210;IUJ50_RS01750;IUJ50_RS02100;IUJ50_RS03945;IUJ50_RS07225;IUJ50_RS10185;IUJ50_RS12200;IUJ50_RS16785;IUJ50_RS23515;IUJ50_RS23955;IUJ50_RS24565;IUJ50_RS24640;IUJ50_RS25370;IUJ50_RS26765
GO:0009263	deoxyribonucleotide biosynthetic process	3	25	0.194884	IUJ50_RS21175;IUJ50_RS21180;IUJ50_RS21185
GO:0010565	regulation of cellular ketone metabolic process	3	25	0.194884	IUJ50_RS09205;IUJ50_RS13365;IUJ50_RS16115
GO:0030258	lipid modification	3	25	0.194884	IUJ50_RS03870;IUJ50_RS03875;IUJ50_RS03880
GO:0006220	pyrimidine nucleotide metabolic process	6	64	0.196042	IUJ50_RS01750;IUJ50_RS11290;IUJ50_RS11295;IUJ50_RS12595;IUJ50_RS21935;IUJ50_RS24640
GO:0034310	primary alcohol catabolic process	5	51	0.200196	IUJ50_RS00955;IUJ50_RS06220;IUJ50_RS06730;IUJ50_RS22390;IUJ50_RS24580
GO:0072594	establishment of protein localization to organelle	4	38	0.201281	IUJ50_RS14725;IUJ50_RS21545;IUJ50_RS24580;IUJ50_RS26260
GO:0048878	chemical homeostasis	7	79	0.207966	IUJ50_RS01070;IUJ50_RS05705;IUJ50_RS11420;IUJ50_RS13185;IUJ50_RS20820;IUJ50_RS21815;IUJ50_RS26565
GO:0015693	magnesium ion transport	2	14	0.210223	IUJ50_RS07270;IUJ50_RS21930
GO:0046501	protoporphyrinogen IX metabolic process	2	14	0.210223	IUJ50_RS07225;IUJ50_RS16785
GO:0072488	ammonium transmembrane transport	2	14	0.210223	IUJ50_RS03405;IUJ50_RS03410
GO:0006721	terpenoid metabolic process	5	52	0.211281	IUJ50_RS03945;IUJ50_RS10185;IUJ50_RS12200;IUJ50_RS23955;IUJ50_RS25370
GO:0016114	terpenoid biosynthetic process	5	52	0.211281	IUJ50_RS03945;IUJ50_RS10185;IUJ50_RS12200;IUJ50_RS23955;IUJ50_RS25370
GO:0044763	single-organism cellular process	193	3053	0.214037	IUJ50_RS00060;IUJ50_RS00255;IUJ50_RS00890;IUJ50_RS01070;IUJ50_RS01150;IUJ50_RS01155;IUJ50_RS01180;IUJ50_RS01210;IUJ50_RS01320;IUJ50_RS01475;IUJ50_RS01585;IUJ50_RS01750;IUJ50_RS02100;IUJ50_RS02310;IUJ50_RS02460;IUJ50_RS03170;IUJ50_RS03405;IUJ50_RS03410;IUJ50_RS03735;IUJ50_RS03755;IUJ50_RS03760;IUJ50_RS03765;IUJ50_RS03770;IUJ50_RS03775;IUJ50_RS03780;IUJ50_RS03790;IUJ50_RS03855;IUJ50_RS03860;IUJ50_R…
GO:0016482	cytoplasmic transport	4	39	0.214316	IUJ50_RS14725;IUJ50_RS21545;IUJ50_RS24580;IUJ50_RS26260
GO:0043570	maintenance of DNA repeat elements	6	66	0.215624	IUJ50_RS04075;IUJ50_RS05625;IUJ50_RS09205;IUJ50_RS18230;IUJ50_RS18280;IUJ50_RS19440
GO:0043571	maintenance of CRISPR repeat elements	6	66	0.215624	IUJ50_RS04075;IUJ50_RS05625;IUJ50_RS09205;IUJ50_RS18230;IUJ50_RS18280;IUJ50_RS19440
GO:1903509	liposaccharide metabolic process	11	137	0.216466	IUJ50_RS01210;IUJ50_RS05100;IUJ50_RS07175;IUJ50_RS12270;IUJ50_RS16385;IUJ50_RS16930;IUJ50_RS18285;IUJ50_RS23950;IUJ50_RS23955;IUJ50_RS23960;IUJ50_RS23970
GO:1901576	organic substance biosynthetic process	127	1966	0.217152	IUJ50_RS00045;IUJ50_RS00545;IUJ50_RS00890;IUJ50_RS01070;IUJ50_RS01150;IUJ50_RS01210;IUJ50_RS01320;IUJ50_RS01635;IUJ50_RS01750;IUJ50_RS02100;IUJ50_RS02310;IUJ50_RS02460;IUJ50_RS03735;IUJ50_RS03770;IUJ50_RS03780;IUJ50_RS03855;IUJ50_RS03860;IUJ50_RS03870;IUJ50_RS03875;IUJ50_RS03880;IUJ50_RS03905;IUJ50_RS03910;IUJ50_RS03945;IUJ50_RS03955;IUJ50_RS04075;IUJ50_RS04080;IUJ50_RS04650;IUJ50_RS04805;IUJ50_R…
GO:0046496	nicotinamide nucleotide metabolic process	12	152	0.219434	IUJ50_RS03945;IUJ50_RS05590;IUJ50_RS05595;IUJ50_RS05705;IUJ50_RS07740;IUJ50_RS10185;IUJ50_RS14725;IUJ50_RS18230;IUJ50_RS21930;IUJ50_RS21935;IUJ50_RS23955;IUJ50_RS25370
GO:0006732	coenzyme metabolic process	37	532	0.222374	IUJ50_RS01210;IUJ50_RS02100;IUJ50_RS03855;IUJ50_RS03875;IUJ50_RS03880;IUJ50_RS03945;IUJ50_RS03955;IUJ50_RS05165;IUJ50_RS05590;IUJ50_RS05595;IUJ50_RS05705;IUJ50_RS06215;IUJ50_RS07220;IUJ50_RS07225;IUJ50_RS07740;IUJ50_RS08630;IUJ50_RS10185;IUJ50_RS11820;IUJ50_RS12200;IUJ50_RS13185;IUJ50_RS13490;IUJ50_RS14725;IUJ50_RS14915;IUJ50_RS18230;IUJ50_RS18285;IUJ50_RS19050;IUJ50_RS21050;IUJ50_RS21375;IUJ50_R…
GO:0006886	intracellular protein transport	5	53	0.222558	IUJ50_RS14725;IUJ50_RS21545;IUJ50_RS23970;IUJ50_RS24580;IUJ50_RS26260
GO:0007017	microtubule-based process	1	4	0.223564	IUJ50_RS23970
GO:0007215	glutamate receptor signaling pathway	1	4	0.223564	IUJ50_RS06730
GO:0009090	homoserine biosynthetic process	1	4	0.223564	IUJ50_RS11490
GO:0009895	negative regulation of catabolic process	1	4	0.223564	IUJ50_RS20725
GO:0010134	sulfate assimilation via adenylyl sulfate reduction	1	4	0.223564	IUJ50_RS26680
GO:0015758	glucose transport	1	4	0.223564	IUJ50_RS05740
GO:0019379	sulfate assimilation, phosphoadenylyl sulfate reduction by phosphoadenylyl-sulfate reductase (thioredoxin)	1	4	0.223564	IUJ50_RS26680
GO:0019480	L-alanine oxidation to pyruvate via D-alanine	1	4	0.223564	IUJ50_RS25370
GO:0019572	L-arabinose catabolic process	1	4	0.223564	IUJ50_RS16175
GO:0019583	galactonate metabolic process	1	4	0.223564	IUJ50_RS11815
GO:0019584	galactonate catabolic process	1	4	0.223564	IUJ50_RS11815
GO:0032363	FMN catabolic process	1	4	0.223564	IUJ50_RS08630
GO:0034192	D-galactonate metabolic process	1	4	0.223564	IUJ50_RS11815
GO:0034194	D-galactonate catabolic process	1	4	0.223564	IUJ50_RS11815
GO:0035235	ionotropic glutamate receptor signaling pathway	1	4	0.223564	IUJ50_RS06730
GO:0035428	hexose transmembrane transport	1	4	0.223564	IUJ50_RS05740
GO:0042545	cell wall modification	1	4	0.223564	IUJ50_RS12265
GO:0042728	flavin-containing compound catabolic process	1	4	0.223564	IUJ50_RS08630
GO:0042853	L-alanine catabolic process	1	4	0.223564	IUJ50_RS25370
GO:0043091	L-arginine import	1	4	0.223564	IUJ50_RS06730
GO:0045900	negative regulation of translational elongation	1	4	0.223564	IUJ50_RS21525
GO:0046686	response to cadmium ion	1	4	0.223564	IUJ50_RS00195
GO:0051338	regulation of transferase activity	1	4	0.223564	IUJ50_RS20725
GO:0070417	cellular response to cold	1	4	0.223564	IUJ50_RS21830
GO:0090467	arginine import	1	4	0.223564	IUJ50_RS06730
GO:0097638	L-arginine import across plasma membrane	1	4	0.223564	IUJ50_RS06730
GO:1901679	nucleotide transmembrane transport	1	4	0.223564	IUJ50_RS03405
GO:1902531	regulation of intracellular signal transduction	1	4	0.223564	IUJ50_RS13205
GO:1902765	L-arginine import into cell	1	4	0.223564	IUJ50_RS06730
GO:1903400	L-arginine transmembrane transport	1	4	0.223564	IUJ50_RS06730
GO:1904659	glucose transmembrane transport	1	4	0.223564	IUJ50_RS05740
GO:0009435	NAD biosynthetic process	3	27	0.227456	IUJ50_RS07740;IUJ50_RS14725;IUJ50_RS21935
GO:0071248	cellular response to metal ion	3	27	0.227456	IUJ50_RS00195;IUJ50_RS20820;IUJ50_RS21185
GO:0032502	developmental process	13	168	0.227919	IUJ50_RS00120;IUJ50_RS01155;IUJ50_RS03790;IUJ50_RS04965;IUJ50_RS05625;IUJ50_RS05670;IUJ50_RS08135;IUJ50_RS10200;IUJ50_RS10590;IUJ50_RS12375;IUJ50_RS14725;IUJ50_RS21545;IUJ50_RS25440
GO:0006807	nitrogen compound metabolic process	156	2445	0.228013	IUJ50_RS00120;IUJ50_RS00545;IUJ50_RS00890;IUJ50_RS01070;IUJ50_RS01150;IUJ50_RS01210;IUJ50_RS01320;IUJ50_RS01750;IUJ50_RS02100;IUJ50_RS02310;IUJ50_RS03170;IUJ50_RS03735;IUJ50_RS03755;IUJ50_RS03760;IUJ50_RS03765;IUJ50_RS03770;IUJ50_RS03775;IUJ50_RS03780;IUJ50_RS03790;IUJ50_RS03870;IUJ50_RS03890;IUJ50_RS03905;IUJ50_RS03910;IUJ50_RS03945;IUJ50_RS03955;IUJ50_RS04075;IUJ50_RS04080;IUJ50_RS04650;IUJ50_R…
GO:0005985	sucrose metabolic process	2	15	0.23336	IUJ50_RS19925;IUJ50_RS23965
GO:0009173	pyrimidine ribonucleoside monophosphate metabolic process	2	15	0.23336	IUJ50_RS11290;IUJ50_RS11295
GO:0015945	methanol metabolic process	2	15	0.23336	IUJ50_RS00955;IUJ50_RS06730
GO:0019835	cytolysis	2	15	0.23336	IUJ50_RS16385;IUJ50_RS23950
GO:0019856	pyrimidine nucleobase biosynthetic process	2	15	0.23336	IUJ50_RS11290;IUJ50_RS11295
GO:0046049	UMP metabolic process	2	15	0.23336	IUJ50_RS11290;IUJ50_RS11295
GO:0046170	methanol catabolic process	2	15	0.23336	IUJ50_RS00955;IUJ50_RS06730
GO:0098739	import across plasma membrane	2	15	0.23336	IUJ50_RS06730;IUJ50_RS16810
GO:0006950	response to stress	45	660	0.23378	IUJ50_RS00195;IUJ50_RS01070;IUJ50_RS03860;IUJ50_RS03955;IUJ50_RS04015;IUJ50_RS04055;IUJ50_RS04075;IUJ50_RS05175;IUJ50_RS06305;IUJ50_RS07935;IUJ50_RS09030;IUJ50_RS10180;IUJ50_RS10190;IUJ50_RS10200;IUJ50_RS10590;IUJ50_RS11430;IUJ50_RS12095;IUJ50_RS12330;IUJ50_RS12385;IUJ50_RS12390;IUJ50_RS12595;IUJ50_RS12835;IUJ50_RS13175;IUJ50_RS13190;IUJ50_RS13205;IUJ50_RS13210;IUJ50_RS14720;IUJ50_RS14725;IUJ50_R…
GO:0006777	Mo-molybdopterin cofactor biosynthetic process	5	54	0.234014	IUJ50_RS03955;IUJ50_RS07220;IUJ50_RS24555;IUJ50_RS24580;IUJ50_RS26260
GO:0019720	Mo-molybdopterin cofactor metabolic process	5	54	0.234014	IUJ50_RS03955;IUJ50_RS07220;IUJ50_RS24555;IUJ50_RS24580;IUJ50_RS26260
GO:0000105	histidine biosynthetic process	6	68	0.235844	IUJ50_RS01320;IUJ50_RS08690;IUJ50_RS09205;IUJ50_RS11295;IUJ50_RS21930;IUJ50_RS21935
GO:0006508	proteolysis	16	214	0.236269	IUJ50_RS01750;IUJ50_RS03170;IUJ50_RS04795;IUJ50_RS05670;IUJ50_RS06220;IUJ50_RS10590;IUJ50_RS11295;IUJ50_RS13190;IUJ50_RS13850;IUJ50_RS14720;IUJ50_RS14725;IUJ50_RS21545;IUJ50_RS24640;IUJ50_RS25175;IUJ50_RS25655;IUJ50_RS25660
GO:0043650	dicarboxylic acid biosynthetic process	9	111	0.238354	IUJ50_RS03870;IUJ50_RS03945;IUJ50_RS05705;IUJ50_RS08690;IUJ50_RS09205;IUJ50_RS12200;IUJ50_RS21930;IUJ50_RS23955;IUJ50_RS25370
GO:0006605	protein targeting	4	41	0.241042	IUJ50_RS14725;IUJ50_RS21545;IUJ50_RS24580;IUJ50_RS26260
GO:0046483	heterocycle metabolic process	119	1846	0.241359	IUJ50_RS00545;IUJ50_RS00890;IUJ50_RS01070;IUJ50_RS01210;IUJ50_RS01320;IUJ50_RS01750;IUJ50_RS02100;IUJ50_RS02310;IUJ50_RS03170;IUJ50_RS03735;IUJ50_RS03770;IUJ50_RS03780;IUJ50_RS03890;IUJ50_RS03905;IUJ50_RS03910;IUJ50_RS03945;IUJ50_RS03955;IUJ50_RS04075;IUJ50_RS04805;IUJ50_RS04815;IUJ50_RS05590;IUJ50_RS05595;IUJ50_RS05615;IUJ50_RS05625;IUJ50_RS05705;IUJ50_RS07220;IUJ50_RS07225;IUJ50_RS07740;IUJ50_R…
GO:0043604	amide biosynthetic process	28	398	0.242676	IUJ50_RS02310;IUJ50_RS03780;IUJ50_RS04815;IUJ50_RS06305;IUJ50_RS07220;IUJ50_RS07225;IUJ50_RS07740;IUJ50_RS10195;IUJ50_RS11290;IUJ50_RS11295;IUJ50_RS12595;IUJ50_RS13185;IUJ50_RS14750;IUJ50_RS16785;IUJ50_RS17180;IUJ50_RS18085;IUJ50_RS18495;IUJ50_RS19000;IUJ50_RS19050;IUJ50_RS21935;IUJ50_RS23515;IUJ50_RS23955;IUJ50_RS23970;IUJ50_RS24570;IUJ50_RS25370;IUJ50_RS26255;IUJ50_RS26680;IUJ50_RS26720
GO:0015931	nucleobase-containing compound transport	3	28	0.244115	IUJ50_RS01635;IUJ50_RS03405;IUJ50_RS19920
GO:0046113	nucleobase catabolic process	3	28	0.244115	IUJ50_RS01750;IUJ50_RS23955;IUJ50_RS24640
GO:1901068	guanosine-containing compound metabolic process	3	28	0.244115	IUJ50_RS11295;IUJ50_RS21930;IUJ50_RS21935
GO:0009068	aspartate family amino acid catabolic process	6	69	0.246169	IUJ50_RS04650;IUJ50_RS10190;IUJ50_RS10195;IUJ50_RS13185;IUJ50_RS15740;IUJ50_RS21375
GO:0042180	cellular ketone metabolic process	14	186	0.247803	IUJ50_RS03855;IUJ50_RS03875;IUJ50_RS03880;IUJ50_RS03945;IUJ50_RS05165;IUJ50_RS05705;IUJ50_RS07220;IUJ50_RS10185;IUJ50_RS12200;IUJ50_RS21810;IUJ50_RS23515;IUJ50_RS23955;IUJ50_RS24565;IUJ50_RS25370
GO:0009108	coenzyme biosynthetic process	31	446	0.249556	IUJ50_RS01210;IUJ50_RS02100;IUJ50_RS03855;IUJ50_RS03875;IUJ50_RS03880;IUJ50_RS03945;IUJ50_RS03955;IUJ50_RS05165;IUJ50_RS05705;IUJ50_RS06215;IUJ50_RS07220;IUJ50_RS07225;IUJ50_RS07740;IUJ50_RS10185;IUJ50_RS11820;IUJ50_RS12200;IUJ50_RS13185;IUJ50_RS13490;IUJ50_RS14725;IUJ50_RS18285;IUJ50_RS19050;IUJ50_RS21050;IUJ50_RS21375;IUJ50_RS21935;IUJ50_RS23515;IUJ50_RS23955;IUJ50_RS24555;IUJ50_RS24565;IUJ50_R…
GO:0017144	drug metabolic process	22	308	0.252608	IUJ50_RS01320;IUJ50_RS03170;IUJ50_RS03735;IUJ50_RS03760;IUJ50_RS03765;IUJ50_RS03770;IUJ50_RS03775;IUJ50_RS03780;IUJ50_RS03860;IUJ50_RS04795;IUJ50_RS04800;IUJ50_RS04805;IUJ50_RS04810;IUJ50_RS04815;IUJ50_RS05615;IUJ50_RS07220;IUJ50_RS07225;IUJ50_RS07740;IUJ50_RS10190;IUJ50_RS10195;IUJ50_RS14915;IUJ50_RS14920
GO:0090150	establishment of protein localization to membrane	4	42	0.254684	IUJ50_RS14725;IUJ50_RS21545;IUJ50_RS24580;IUJ50_RS26260
GO:0006417	regulation of translation	6	70	0.256623	IUJ50_RS00545;IUJ50_RS06305;IUJ50_RS12095;IUJ50_RS21070;IUJ50_RS21525;IUJ50_RS25490
GO:0019400	alditol metabolic process	6	70	0.256623	IUJ50_RS10185;IUJ50_RS12200;IUJ50_RS18240;IUJ50_RS21930;IUJ50_RS25370;IUJ50_RS26765
GO:0006168	adenine salvage	2	16	0.256637	IUJ50_RS01750;IUJ50_RS24640
GO:0010127	mycothiol-dependent detoxification	2	16	0.256637	IUJ50_RS04650;IUJ50_RS15740
GO:0043900	regulation of multi-organism process	2	16	0.256637	IUJ50_RS12375;IUJ50_RS13205
GO:0046083	adenine metabolic process	2	16	0.256637	IUJ50_RS01750;IUJ50_RS24640
GO:0046084	adenine biosynthetic process	2	16	0.256637	IUJ50_RS01750;IUJ50_RS24640
GO:0046132	pyrimidine ribonucleoside biosynthetic process	2	16	0.256637	IUJ50_RS11290;IUJ50_RS11295
GO:0046134	pyrimidine nucleoside biosynthetic process	2	16	0.256637	IUJ50_RS11290;IUJ50_RS11295
GO:0071806	protein transmembrane transport	19	263	0.256683	IUJ50_RS01070;IUJ50_RS03955;IUJ50_RS06215;IUJ50_RS06220;IUJ50_RS07280;IUJ50_RS07285;IUJ50_RS10590;IUJ50_RS12095;IUJ50_RS13185;IUJ50_RS13190;IUJ50_RS14725;IUJ50_RS14920;IUJ50_RS15090;IUJ50_RS18375;IUJ50_RS21370;IUJ50_RS21375;IUJ50_RS21545;IUJ50_RS23945;IUJ50_RS25830
GO:0006400	tRNA modification	14	188	0.260488	IUJ50_RS01070;IUJ50_RS12200;IUJ50_RS13190;IUJ50_RS14725;IUJ50_RS15090;IUJ50_RS21545;IUJ50_RS21810;IUJ50_RS21935;IUJ50_RS23515;IUJ50_RS24555;IUJ50_RS24580;IUJ50_RS25370;IUJ50_RS26260;IUJ50_RS26680
GO:0071241	cellular response to inorganic substance	3	29	0.260961	IUJ50_RS00195;IUJ50_RS20820;IUJ50_RS21185
GO:0044767	single-organism developmental process	12	159	0.266995	IUJ50_RS00120;IUJ50_RS01155;IUJ50_RS03790;IUJ50_RS04965;IUJ50_RS05625;IUJ50_RS05670;IUJ50_RS08135;IUJ50_RS10590;IUJ50_RS12375;IUJ50_RS14725;IUJ50_RS21545;IUJ50_RS25440
GO:0034248	regulation of cellular amide metabolic process	6	71	0.267196	IUJ50_RS00545;IUJ50_RS06305;IUJ50_RS12095;IUJ50_RS21070;IUJ50_RS21525;IUJ50_RS25490
GO:0032324	molybdopterin cofactor biosynthetic process	5	57	0.269302	IUJ50_RS03955;IUJ50_RS07220;IUJ50_RS24555;IUJ50_RS24580;IUJ50_RS26260
GO:0034308	primary alcohol metabolic process	5	57	0.269302	IUJ50_RS00955;IUJ50_RS06220;IUJ50_RS06730;IUJ50_RS22390;IUJ50_RS24580
GO:0043545	molybdopterin cofactor metabolic process	5	57	0.269302	IUJ50_RS03955;IUJ50_RS07220;IUJ50_RS24555;IUJ50_RS24580;IUJ50_RS26260
GO:0046907	intracellular transport	5	57	0.269302	IUJ50_RS14725;IUJ50_RS21545;IUJ50_RS23970;IUJ50_RS24580;IUJ50_RS26260
GO:0048523	negative regulation of cellular process	21	296	0.269531	IUJ50_RS00545;IUJ50_RS00890;IUJ50_RS01070;IUJ50_RS04075;IUJ50_RS06305;IUJ50_RS07935;IUJ50_RS07980;IUJ50_RS08135;IUJ50_RS14750;IUJ50_RS15905;IUJ50_RS16215;IUJ50_RS18280;IUJ50_RS19440;IUJ50_RS20725;IUJ50_RS21070;IUJ50_RS21390;IUJ50_RS21525;IUJ50_RS21545;IUJ50_RS24140;IUJ50_RS26685;IUJ50_RS26760
GO:0006050	mannosamine metabolic process	1	5	0.271189	IUJ50_RS21930
GO:0006051	N-acetylmannosamine metabolic process	1	5	0.271189	IUJ50_RS21930
GO:0006103	2-oxoglutarate metabolic process	1	5	0.271189	IUJ50_RS03790
GO:0006419	alanyl-tRNA aminoacylation	1	5	0.271189	IUJ50_RS14750
GO:0006515	misfolded or incompletely synthesized protein catabolic process	1	5	0.271189	IUJ50_RS10590
GO:0006569	tryptophan catabolic process	1	5	0.271189	IUJ50_RS21810
GO:0007267	cell-cell signaling	1	5	0.271189	IUJ50_RS05615
GO:0009446	putrescine biosynthetic process	1	5	0.271189	IUJ50_RS19000
GO:0015950	purine nucleotide interconversion	1	5	0.271189	IUJ50_RS21930
GO:0016036	cellular response to phosphate starvation	1	5	0.271189	IUJ50_RS23970
GO:0019043	establishment of viral latency	1	5	0.271189	IUJ50_RS00545
GO:0019478	D-amino acid catabolic process	1	5	0.271189	IUJ50_RS25370
GO:0019547	arginine catabolic process to ornithine	1	5	0.271189	IUJ50_RS12595
GO:0030632	D-alanine biosynthetic process	1	5	0.271189	IUJ50_RS25375
GO:0033043	regulation of organelle organization	1	5	0.271189	IUJ50_RS20725
GO:0042436	indole-containing compound catabolic process	1	5	0.271189	IUJ50_RS21810
GO:0042873	aldonate transport	1	5	0.271189	IUJ50_RS05605
GO:0042889	3-phenylpropionic acid transport	1	5	0.271189	IUJ50_RS19920
GO:0045227	capsule polysaccharide biosynthetic process	1	5	0.271189	IUJ50_RS23955
GO:0045230	capsule organization	1	5	0.271189	IUJ50_RS23955
GO:0046039	GTP metabolic process	1	5	0.271189	IUJ50_RS21930
GO:0046145	D-alanine family amino acid biosynthetic process	1	5	0.271189	IUJ50_RS25375
GO:0046218	indolalkylamine catabolic process	1	5	0.271189	IUJ50_RS21810
GO:0046437	D-amino acid biosynthetic process	1	5	0.271189	IUJ50_RS25375
GO:0075713	establishment of integrated proviral latency	1	5	0.271189	IUJ50_RS00545
GO:1902023	L-arginine transport	1	5	0.271189	IUJ50_RS06730
GO:1903714	isoleucine transmembrane transport	1	5	0.271189	IUJ50_RS16810
GO:1903826	arginine transmembrane transport	1	5	0.271189	IUJ50_RS06730
GO:0044249	cellular biosynthetic process	125	1956	0.273464	IUJ50_RS00545;IUJ50_RS00890;IUJ50_RS01070;IUJ50_RS01210;IUJ50_RS01320;IUJ50_RS01750;IUJ50_RS02100;IUJ50_RS02310;IUJ50_RS02460;IUJ50_RS03735;IUJ50_RS03770;IUJ50_RS03780;IUJ50_RS03855;IUJ50_RS03860;IUJ50_RS03870;IUJ50_RS03875;IUJ50_RS03880;IUJ50_RS03905;IUJ50_RS03910;IUJ50_RS03945;IUJ50_RS03955;IUJ50_RS04075;IUJ50_RS04080;IUJ50_RS04650;IUJ50_RS04805;IUJ50_RS04815;IUJ50_RS05100;IUJ50_RS05165;IUJ50_R…
GO:0010608	posttranscriptional regulation of gene expression	6	72	0.277878	IUJ50_RS00545;IUJ50_RS06305;IUJ50_RS12095;IUJ50_RS21070;IUJ50_RS21525;IUJ50_RS25490
GO:0006086	acetyl-CoA biosynthetic process from pyruvate	3	30	0.277952	IUJ50_RS06215;IUJ50_RS13185;IUJ50_RS21375
GO:0009130	pyrimidine nucleoside monophosphate biosynthetic process	2	17	0.279951	IUJ50_RS11290;IUJ50_RS11295
GO:0034614	cellular response to reactive oxygen species	2	17	0.279951	IUJ50_RS00195;IUJ50_RS09030
GO:0051129	negative regulation of cellular component organization	2	17	0.279951	IUJ50_RS07935;IUJ50_RS20725
GO:0044264	cellular polysaccharide metabolic process	13	176	0.280735	IUJ50_RS01210;IUJ50_RS07175;IUJ50_RS12270;IUJ50_RS16385;IUJ50_RS16930;IUJ50_RS16935;IUJ50_RS16940;IUJ50_RS18285;IUJ50_RS23950;IUJ50_RS23955;IUJ50_RS23965;IUJ50_RS26470;IUJ50_RS26765
GO:0090304	nucleic acid metabolic process	73	1119	0.28107	IUJ50_RS00545;IUJ50_RS00890;IUJ50_RS01070;IUJ50_RS03890;IUJ50_RS03905;IUJ50_RS03955;IUJ50_RS04075;IUJ50_RS05625;IUJ50_RS07935;IUJ50_RS07980;IUJ50_RS08135;IUJ50_RS08745;IUJ50_RS09205;IUJ50_RS09885;IUJ50_RS10015;IUJ50_RS10180;IUJ50_RS10190;IUJ50_RS11430;IUJ50_RS12095;IUJ50_RS12200;IUJ50_RS12330;IUJ50_RS12375;IUJ50_RS12385;IUJ50_RS12390;IUJ50_RS13190;IUJ50_RS13365;IUJ50_RS13415;IUJ50_RS14725;IUJ50_R…
GO:0030253	protein secretion by the type I secretion system	12	161	0.281198	IUJ50_RS01070;IUJ50_RS03955;IUJ50_RS06215;IUJ50_RS06220;IUJ50_RS07280;IUJ50_RS12095;IUJ50_RS13185;IUJ50_RS13190;IUJ50_RS15090;IUJ50_RS21375;IUJ50_RS23945;IUJ50_RS25830
GO:0030493	bacteriochlorophyll metabolic process	5	58	0.281322	IUJ50_RS03945;IUJ50_RS10185;IUJ50_RS23955;IUJ50_RS24565;IUJ50_RS25370
GO:0030494	bacteriochlorophyll biosynthetic process	5	58	0.281322	IUJ50_RS03945;IUJ50_RS10185;IUJ50_RS23955;IUJ50_RS24565;IUJ50_RS25370
GO:0009987	cellular process	229	3684	0.291134	IUJ50_RS00060;IUJ50_RS00195;IUJ50_RS00255;IUJ50_RS00545;IUJ50_RS00890;IUJ50_RS01070;IUJ50_RS01150;IUJ50_RS01155;IUJ50_RS01180;IUJ50_RS01210;IUJ50_RS01320;IUJ50_RS01475;IUJ50_RS01585;IUJ50_RS01635;IUJ50_RS01750;IUJ50_RS02100;IUJ50_RS02310;IUJ50_RS02460;IUJ50_RS03170;IUJ50_RS03405;IUJ50_RS03410;IUJ50_RS03735;IUJ50_RS03755;IUJ50_RS03760;IUJ50_RS03765;IUJ50_RS03770;IUJ50_RS03775;IUJ50_RS03780;IUJ50_R…
GO:0032268	regulation of cellular protein metabolic process	7	88	0.292921	IUJ50_RS00545;IUJ50_RS06305;IUJ50_RS12095;IUJ50_RS20725;IUJ50_RS21070;IUJ50_RS21525;IUJ50_RS25490
GO:0006071	glycerol metabolic process	5	59	0.293446	IUJ50_RS10185;IUJ50_RS12200;IUJ50_RS21930;IUJ50_RS25370;IUJ50_RS26765
GO:0051189	prosthetic group metabolic process	5	59	0.293446	IUJ50_RS03955;IUJ50_RS07220;IUJ50_RS24555;IUJ50_RS24580;IUJ50_RS26260
GO:0072523	purine-containing compound catabolic process	3	31	0.295046	IUJ50_RS01750;IUJ50_RS23955;IUJ50_RS24640
GO:0009067	aspartate family amino acid biosynthetic process	12	163	0.295634	IUJ50_RS04080;IUJ50_RS04650;IUJ50_RS07740;IUJ50_RS11490;IUJ50_RS15740;IUJ50_RS16175;IUJ50_RS17180;IUJ50_RS21810;IUJ50_RS21830;IUJ50_RS21935;IUJ50_RS23515;IUJ50_RS26680
GO:0006461	protein complex assembly	9	118	0.296435	IUJ50_RS03735;IUJ50_RS10180;IUJ50_RS13185;IUJ50_RS14720;IUJ50_RS14725;IUJ50_RS16930;IUJ50_RS21825;IUJ50_RS23955;IUJ50_RS23970
GO:0070271	protein complex biogenesis	9	118	0.296435	IUJ50_RS03735;IUJ50_RS10180;IUJ50_RS13185;IUJ50_RS14720;IUJ50_RS14725;IUJ50_RS16930;IUJ50_RS21825;IUJ50_RS23955;IUJ50_RS23970
GO:1902582	single-organism intracellular transport	4	45	0.296442	IUJ50_RS14725;IUJ50_RS21545;IUJ50_RS24580;IUJ50_RS26260
GO:0042918	alkanesulfonate transport	2	18	0.303209	IUJ50_RS00955;IUJ50_RS06730
GO:0055070	copper ion homeostasis	2	18	0.303209	IUJ50_RS05705;IUJ50_RS26565
GO:0044802	single-organism membrane organization	5	60	0.305658	IUJ50_RS02460;IUJ50_RS14725;IUJ50_RS21545;IUJ50_RS24580;IUJ50_RS26260
GO:0009089	lysine biosynthetic process via diaminopimelate	4	46	0.310563	IUJ50_RS04650;IUJ50_RS11490;IUJ50_RS15740;IUJ50_RS17180
GO:0042221	response to chemical	52	793	0.312137	IUJ50_RS00195;IUJ50_RS00890;IUJ50_RS01070;IUJ50_RS01320;IUJ50_RS01475;IUJ50_RS01585;IUJ50_RS03170;IUJ50_RS03735;IUJ50_RS03770;IUJ50_RS03855;IUJ50_RS03860;IUJ50_RS03865;IUJ50_RS03870;IUJ50_RS03875;IUJ50_RS03880;IUJ50_RS03885;IUJ50_RS03890;IUJ50_RS03895;IUJ50_RS03900;IUJ50_RS03905;IUJ50_RS03910;IUJ50_RS03945;IUJ50_RS03955;IUJ50_RS04650;IUJ50_RS04805;IUJ50_RS05705;IUJ50_RS06220;IUJ50_RS06730;IUJ50_R…
GO:0006420	arginyl-tRNA aminoacylation	1	6	0.315903	IUJ50_RS24570
GO:0006423	cysteinyl-tRNA aminoacylation	1	6	0.315903	IUJ50_RS24570
GO:0006428	isoleucyl-tRNA aminoacylation	1	6	0.315903	IUJ50_RS24570
GO:0006429	leucyl-tRNA aminoacylation	1	6	0.315903	IUJ50_RS24570
GO:0006523	alanine biosynthetic process	1	6	0.315903	IUJ50_RS25375
GO:0006524	alanine catabolic process	1	6	0.315903	IUJ50_RS25370
GO:0006862	nucleotide transport	1	6	0.315903	IUJ50_RS03405
GO:0009079	pyruvate family amino acid biosynthetic process	1	6	0.315903	IUJ50_RS25375
GO:0009080	pyruvate family amino acid catabolic process	1	6	0.315903	IUJ50_RS25370
GO:0009125	nucleoside monophosphate catabolic process	1	6	0.315903	IUJ50_RS08630
GO:0009158	ribonucleoside monophosphate catabolic process	1	6	0.315903	IUJ50_RS08630
GO:0009847	spore germination	1	6	0.315903	IUJ50_RS10200
GO:0010675	regulation of cellular carbohydrate metabolic process	1	6	0.315903	IUJ50_RS21070
GO:0015682	ferric iron transport	1	6	0.315903	IUJ50_RS01070
GO:0015757	galactose transport	1	6	0.315903	IUJ50_RS12800
GO:0015820	leucine transport	1	6	0.315903	IUJ50_RS16810
GO:0015823	phenylalanine transport	1	6	0.315903	IUJ50_RS16810
GO:0018149	peptide cross-linking	1	6	0.315903	IUJ50_RS07220
GO:0019042	viral latency	1	6	0.315903	IUJ50_RS00545
GO:0019402	galactitol metabolic process	1	6	0.315903	IUJ50_RS18240
GO:0042851	L-alanine metabolic process	1	6	0.315903	IUJ50_RS25370
GO:0043092	L-amino acid import	1	6	0.315903	IUJ50_RS06730
GO:0044781	bacterial-type flagellum organization	1	6	0.315903	IUJ50_RS21070
GO:0051817	modification of morphology or physiology of other organism involved in symbiotic interaction	1	6	0.315903	IUJ50_RS13205
GO:0052047	interaction with other organism via secreted substance involved in symbiotic interaction	1	6	0.315903	IUJ50_RS13205
GO:0072512	trivalent inorganic cation transport	1	6	0.315903	IUJ50_RS01070
GO:0009112	nucleobase metabolic process	5	61	0.317946	IUJ50_RS01750;IUJ50_RS11290;IUJ50_RS11295;IUJ50_RS23955;IUJ50_RS24640
GO:0019363	pyridine nucleotide biosynthetic process	6	76	0.321483	IUJ50_RS07740;IUJ50_RS12200;IUJ50_RS14725;IUJ50_RS21050;IUJ50_RS21935;IUJ50_RS25370
GO:0051246	regulation of protein metabolic process	7	91	0.322906	IUJ50_RS00545;IUJ50_RS06305;IUJ50_RS12095;IUJ50_RS20725;IUJ50_RS21070;IUJ50_RS21525;IUJ50_RS25490
GO:0072657	protein localization to membrane	4	47	0.324747	IUJ50_RS14725;IUJ50_RS21545;IUJ50_RS24580;IUJ50_RS26260
GO:0009129	pyrimidine nucleoside monophosphate metabolic process	2	19	0.326332	IUJ50_RS11290;IUJ50_RS11295
GO:0009416	response to light stimulus	2	19	0.326332	IUJ50_RS10190;IUJ50_RS21930
GO:0010039	response to iron ion	2	19	0.326332	IUJ50_RS20820;IUJ50_RS21185
GO:0042822	pyridoxal phosphate metabolic process	2	19	0.326332	IUJ50_RS18285;IUJ50_RS21935
GO:0042823	pyridoxal phosphate biosynthetic process	2	19	0.326332	IUJ50_RS18285;IUJ50_RS21935
GO:0043096	purine nucleobase salvage	2	19	0.326332	IUJ50_RS01750;IUJ50_RS24640
GO:0006952	defense response	3	33	0.32939	IUJ50_RS12330;IUJ50_RS13175;IUJ50_RS23960
GO:0015940	pantothenate biosynthetic process	3	33	0.32939	IUJ50_RS19050;IUJ50_RS23955;IUJ50_RS25370
GO:0019674	NAD metabolic process	3	33	0.32939	IUJ50_RS07740;IUJ50_RS14725;IUJ50_RS21935
GO:0046444	FMN metabolic process	3	33	0.32939	IUJ50_RS05705;IUJ50_RS08630;IUJ50_RS24565
GO:0048583	regulation of response to stimulus	3	33	0.32939	IUJ50_RS04075;IUJ50_RS13205;IUJ50_RS22650
GO:0051289	protein homotetramerization	3	33	0.32939	IUJ50_RS03735;IUJ50_RS10180;IUJ50_RS16930
GO:0009165	nucleotide biosynthetic process	19	276	0.330183	IUJ50_RS01750;IUJ50_RS05705;IUJ50_RS07740;IUJ50_RS11290;IUJ50_RS11295;IUJ50_RS11820;IUJ50_RS12200;IUJ50_RS12595;IUJ50_RS13490;IUJ50_RS14725;IUJ50_RS21050;IUJ50_RS21175;IUJ50_RS21180;IUJ50_RS21185;IUJ50_RS21930;IUJ50_RS21935;IUJ50_RS24565;IUJ50_RS24640;IUJ50_RS25370
GO:1901293	nucleoside phosphate biosynthetic process	19	276	0.330183	IUJ50_RS01750;IUJ50_RS05705;IUJ50_RS07740;IUJ50_RS11290;IUJ50_RS11295;IUJ50_RS11820;IUJ50_RS12200;IUJ50_RS12595;IUJ50_RS13490;IUJ50_RS14725;IUJ50_RS21050;IUJ50_RS21175;IUJ50_RS21180;IUJ50_RS21185;IUJ50_RS21930;IUJ50_RS21935;IUJ50_RS24565;IUJ50_RS24640;IUJ50_RS25370
GO:0010038	response to metal ion	7	92	0.333019	IUJ50_RS00195;IUJ50_RS03945;IUJ50_RS05705;IUJ50_RS20820;IUJ50_RS21185;IUJ50_RS24565;IUJ50_RS26565
GO:0015846	polyamine transport	10	138	0.337684	IUJ50_RS01070;IUJ50_RS01635;IUJ50_RS03405;IUJ50_RS03410;IUJ50_RS03955;IUJ50_RS06220;IUJ50_RS12095;IUJ50_RS13190;IUJ50_RS15090;IUJ50_RS23945
GO:0044723	single-organism carbohydrate metabolic process	35	530	0.340939	IUJ50_RS00045;IUJ50_RS01150;IUJ50_RS01210;IUJ50_RS01635;IUJ50_RS03735;IUJ50_RS03870;IUJ50_RS03945;IUJ50_RS04080;IUJ50_RS05100;IUJ50_RS05595;IUJ50_RS05705;IUJ50_RS07175;IUJ50_RS10185;IUJ50_RS11290;IUJ50_RS11815;IUJ50_RS12200;IUJ50_RS12270;IUJ50_RS16175;IUJ50_RS16180;IUJ50_RS16385;IUJ50_RS16930;IUJ50_RS16935;IUJ50_RS16940;IUJ50_RS18240;IUJ50_RS18285;IUJ50_RS19925;IUJ50_RS21130;IUJ50_RS21930;IUJ50_R…
GO:0055076	transition metal ion homeostasis	5	63	0.342689	IUJ50_RS01070;IUJ50_RS05705;IUJ50_RS20820;IUJ50_RS21815;IUJ50_RS26565
GO:0008033	tRNA processing	15	216	0.344192	IUJ50_RS01070;IUJ50_RS10190;IUJ50_RS12200;IUJ50_RS13190;IUJ50_RS14725;IUJ50_RS15090;IUJ50_RS21545;IUJ50_RS21810;IUJ50_RS21935;IUJ50_RS23515;IUJ50_RS24555;IUJ50_RS24580;IUJ50_RS25370;IUJ50_RS26260;IUJ50_RS26680
GO:0009262	deoxyribonucleotide metabolic process	3	34	0.346567	IUJ50_RS21175;IUJ50_RS21180;IUJ50_RS21185
GO:0051262	protein tetramerization	3	34	0.346567	IUJ50_RS03735;IUJ50_RS10180;IUJ50_RS16930
GO:0016051	carbohydrate biosynthetic process	16	232	0.347096	IUJ50_RS00045;IUJ50_RS01150;IUJ50_RS01210;IUJ50_RS05100;IUJ50_RS07175;IUJ50_RS11290;IUJ50_RS12270;IUJ50_RS16385;IUJ50_RS16930;IUJ50_RS16935;IUJ50_RS18285;IUJ50_RS21130;IUJ50_RS23515;IUJ50_RS23950;IUJ50_RS23955;IUJ50_RS23965
GO:0000281	mitotic cytokinesis	2	20	0.349249	IUJ50_RS26470;IUJ50_RS26765
GO:0000917	barrier septum assembly	2	20	0.349249	IUJ50_RS26470;IUJ50_RS26765
GO:0006448	regulation of translational elongation	2	20	0.349249	IUJ50_RS21525;IUJ50_RS25490
GO:0006548	histidine catabolic process	2	20	0.349249	IUJ50_RS01750;IUJ50_RS24640
GO:0009966	regulation of signal transduction	2	20	0.349249	IUJ50_RS13205;IUJ50_RS22650
GO:0023051	regulation of signaling	2	20	0.349249	IUJ50_RS13205;IUJ50_RS22650
GO:0030243	cellulose metabolic process	2	20	0.349249	IUJ50_RS26470;IUJ50_RS26765
GO:0046168	glycerol-3-phosphate catabolic process	2	20	0.349249	IUJ50_RS03870;IUJ50_RS25370
GO:0052805	imidazole-containing compound catabolic process	2	20	0.349249	IUJ50_RS01750;IUJ50_RS24640
GO:0061640	cytoskeleton-dependent cytokinesis	2	20	0.349249	IUJ50_RS26470;IUJ50_RS26765
GO:1902410	mitotic cytokinetic process	2	20	0.349249	IUJ50_RS26470;IUJ50_RS26765
GO:0030001	metal ion transport	26	390	0.352695	IUJ50_RS00255;IUJ50_RS01070;IUJ50_RS03870;IUJ50_RS03885;IUJ50_RS03945;IUJ50_RS03955;IUJ50_RS05705;IUJ50_RS06220;IUJ50_RS07270;IUJ50_RS07285;IUJ50_RS11420;IUJ50_RS11820;IUJ50_RS12095;IUJ50_RS13185;IUJ50_RS13190;IUJ50_RS13490;IUJ50_RS15090;IUJ50_RS15740;IUJ50_RS20820;IUJ50_RS21130;IUJ50_RS21370;IUJ50_RS21375;IUJ50_RS21930;IUJ50_RS23945;IUJ50_RS24565;IUJ50_RS25370
GO:0005984	disaccharide metabolic process	4	49	0.353224	IUJ50_RS05595;IUJ50_RS18285;IUJ50_RS19925;IUJ50_RS23965
GO:0006064	glucuronate catabolic process	1	7	0.357885	IUJ50_RS25660
GO:0006434	seryl-tRNA aminoacylation	1	7	0.357885	IUJ50_RS23970
GO:0007166	cell surface receptor signaling pathway	1	7	0.357885	IUJ50_RS06730
GO:0009052	pentose-phosphate shunt, non-oxidative branch	1	7	0.357885	IUJ50_RS05595
GO:0009107	lipoate biosynthetic process	1	7	0.357885	IUJ50_RS07220
GO:0015818	isoleucine transport	1	7	0.357885	IUJ50_RS16810
GO:0019585	glucuronate metabolic process	1	7	0.357885	IUJ50_RS25660
GO:0031119	tRNA pseudouridine synthesis	1	7	0.357885	IUJ50_RS21810
GO:0043164	Gram-negative-bacterium-type cell wall biogenesis	1	7	0.357885	IUJ50_RS05670
GO:0044011	single-species biofilm formation on inanimate substrate	1	7	0.357885	IUJ50_RS00195
GO:0045861	negative regulation of proteolysis	1	7	0.357885	IUJ50_RS20725
GO:0051345	positive regulation of hydrolase activity	1	7	0.357885	IUJ50_RS21825
GO:0070301	cellular response to hydrogen peroxide	1	7	0.357885	IUJ50_RS00195
GO:0071450	cellular response to oxygen radical	1	7	0.357885	IUJ50_RS09030
GO:0071451	cellular response to superoxide	1	7	0.357885	IUJ50_RS09030
GO:1902358	sulfate transmembrane transport	1	7	0.357885	IUJ50_RS22510
GO:0044262	cellular carbohydrate metabolic process	23	344	0.359922	IUJ50_RS01210;IUJ50_RS04080;IUJ50_RS05595;IUJ50_RS07175;IUJ50_RS10185;IUJ50_RS11815;IUJ50_RS12200;IUJ50_RS12270;IUJ50_RS16180;IUJ50_RS16385;IUJ50_RS16930;IUJ50_RS16935;IUJ50_RS16940;IUJ50_RS18240;IUJ50_RS18285;IUJ50_RS19925;IUJ50_RS21930;IUJ50_RS23950;IUJ50_RS23955;IUJ50_RS23965;IUJ50_RS25370;IUJ50_RS26470;IUJ50_RS26765
GO:0015031	protein transport	24	360	0.36105	IUJ50_RS01070;IUJ50_RS03955;IUJ50_RS06215;IUJ50_RS06220;IUJ50_RS07280;IUJ50_RS07285;IUJ50_RS07610;IUJ50_RS10590;IUJ50_RS12095;IUJ50_RS13185;IUJ50_RS13190;IUJ50_RS14725;IUJ50_RS14920;IUJ50_RS15090;IUJ50_RS18375;IUJ50_RS21370;IUJ50_RS21375;IUJ50_RS21545;IUJ50_RS23945;IUJ50_RS23970;IUJ50_RS24555;IUJ50_RS24580;IUJ50_RS25830;IUJ50_RS26260
GO:0006144	purine nucleobase metabolic process	3	35	0.363704	IUJ50_RS01750;IUJ50_RS23955;IUJ50_RS24640
GO:1903825	organic acid transmembrane transport	6	80	0.366004	IUJ50_RS01585;IUJ50_RS06730;IUJ50_RS10200;IUJ50_RS11820;IUJ50_RS13490;IUJ50_RS16810
GO:0019751	polyol metabolic process	9	126	0.366527	IUJ50_RS04080;IUJ50_RS10185;IUJ50_RS12200;IUJ50_RS16180;IUJ50_RS18240;IUJ50_RS18285;IUJ50_RS21930;IUJ50_RS25370;IUJ50_RS26765
GO:0072525	pyridine-containing compound biosynthetic process	8	111	0.370253	IUJ50_RS05615;IUJ50_RS07740;IUJ50_RS12200;IUJ50_RS14725;IUJ50_RS18285;IUJ50_RS21050;IUJ50_RS21935;IUJ50_RS25370
GO:0006399	tRNA metabolic process	18	267	0.370403	IUJ50_RS01070;IUJ50_RS10190;IUJ50_RS12200;IUJ50_RS13190;IUJ50_RS14725;IUJ50_RS14750;IUJ50_RS15090;IUJ50_RS21545;IUJ50_RS21810;IUJ50_RS21935;IUJ50_RS23515;IUJ50_RS23970;IUJ50_RS24555;IUJ50_RS24570;IUJ50_RS24580;IUJ50_RS25370;IUJ50_RS26260;IUJ50_RS26680
GO:0010128	benzoate catabolic process via CoA ligation	2	21	0.371898	IUJ50_RS03875;IUJ50_RS03880
GO:0010646	regulation of cell communication	2	21	0.371898	IUJ50_RS13205;IUJ50_RS22650
GO:0018875	anaerobic benzoate metabolic process	2	21	0.371898	IUJ50_RS03875;IUJ50_RS03880
GO:0019305	dTDP-rhamnose biosynthetic process	2	21	0.371898	IUJ50_RS01210;IUJ50_RS16930
GO:0044257	cellular protein catabolic process	2	21	0.371898	IUJ50_RS10590;IUJ50_RS14720
GO:0046184	aldehyde biosynthetic process	2	21	0.371898	IUJ50_RS18285;IUJ50_RS21935
GO:0046383	dTDP-rhamnose metabolic process	2	21	0.371898	IUJ50_RS01210;IUJ50_RS16930
GO:0051603	proteolysis involved in cellular protein catabolic process	2	21	0.371898	IUJ50_RS10590;IUJ50_RS14720
GO:0006865	amino acid transport	16	236	0.373277	IUJ50_RS01070;IUJ50_RS03755;IUJ50_RS03955;IUJ50_RS06220;IUJ50_RS06730;IUJ50_RS10200;IUJ50_RS11820;IUJ50_RS12095;IUJ50_RS13190;IUJ50_RS13490;IUJ50_RS15090;IUJ50_RS16810;IUJ50_RS23945;IUJ50_RS24555;IUJ50_RS24580;IUJ50_RS26260
GO:0009066	aspartate family amino acid metabolic process	16	237	0.379874	IUJ50_RS04080;IUJ50_RS04650;IUJ50_RS07740;IUJ50_RS10190;IUJ50_RS10195;IUJ50_RS11490;IUJ50_RS13185;IUJ50_RS15740;IUJ50_RS16175;IUJ50_RS17180;IUJ50_RS21375;IUJ50_RS21810;IUJ50_RS21830;IUJ50_RS21935;IUJ50_RS23515;IUJ50_RS26680
GO:0006352	DNA-templated transcription, initiation	5	66	0.380018	IUJ50_RS05625;IUJ50_RS08135;IUJ50_RS09885;IUJ50_RS25660;IUJ50_RS26465
GO:0006139	nucleobase-containing compound metabolic process	96	1522	0.380262	IUJ50_RS00545;IUJ50_RS00890;IUJ50_RS01070;IUJ50_RS01210;IUJ50_RS01750;IUJ50_RS03890;IUJ50_RS03905;IUJ50_RS03945;IUJ50_RS03955;IUJ50_RS04075;IUJ50_RS05590;IUJ50_RS05595;IUJ50_RS05625;IUJ50_RS05705;IUJ50_RS07740;IUJ50_RS07935;IUJ50_RS07980;IUJ50_RS08135;IUJ50_RS08630;IUJ50_RS08745;IUJ50_RS09205;IUJ50_RS09885;IUJ50_RS10015;IUJ50_RS10180;IUJ50_RS10185;IUJ50_RS10190;IUJ50_RS11290;IUJ50_RS11295;IUJ50_R…
GO:0006094	gluconeogenesis	3	36	0.380769	IUJ50_RS00045;IUJ50_RS11290;IUJ50_RS21130
GO:0033103	protein secretion by the type VI secretion system	3	36	0.380769	IUJ50_RS14725;IUJ50_RS18375;IUJ50_RS21545
GO:0042594	response to starvation	3	36	0.380769	IUJ50_RS10180;IUJ50_RS21435;IUJ50_RS23970
GO:0009235	cobalamin metabolic process	7	97	0.384127	IUJ50_RS08630;IUJ50_RS08690;IUJ50_RS09205;IUJ50_RS24555;IUJ50_RS24580;IUJ50_RS25370;IUJ50_RS26260
GO:0009236	cobalamin biosynthetic process	7	97	0.384127	IUJ50_RS08630;IUJ50_RS08690;IUJ50_RS09205;IUJ50_RS24555;IUJ50_RS24580;IUJ50_RS25370;IUJ50_RS26260
GO:0006096	glycolytic process	6	82	0.38841	IUJ50_RS03945;IUJ50_RS05705;IUJ50_RS10185;IUJ50_RS21930;IUJ50_RS23955;IUJ50_RS25370
GO:1990267	response to transition metal nanoparticle	6	82	0.38841	IUJ50_RS03945;IUJ50_RS05705;IUJ50_RS20820;IUJ50_RS21185;IUJ50_RS24565;IUJ50_RS26565
GO:0005976	polysaccharide metabolic process	15	223	0.391715	IUJ50_RS01150;IUJ50_RS01210;IUJ50_RS02100;IUJ50_RS07175;IUJ50_RS12270;IUJ50_RS16385;IUJ50_RS16930;IUJ50_RS16935;IUJ50_RS16940;IUJ50_RS18285;IUJ50_RS23950;IUJ50_RS23955;IUJ50_RS23965;IUJ50_RS26470;IUJ50_RS26765
GO:0055065	metal ion homeostasis	5	67	0.392466	IUJ50_RS01070;IUJ50_RS05705;IUJ50_RS20820;IUJ50_RS21815;IUJ50_RS26565
GO:0009117	nucleotide metabolic process	26	398	0.394136	IUJ50_RS01750;IUJ50_RS03945;IUJ50_RS05590;IUJ50_RS05595;IUJ50_RS05705;IUJ50_RS07740;IUJ50_RS08630;IUJ50_RS10185;IUJ50_RS11290;IUJ50_RS11295;IUJ50_RS11820;IUJ50_RS12200;IUJ50_RS12595;IUJ50_RS13490;IUJ50_RS14725;IUJ50_RS18230;IUJ50_RS21050;IUJ50_RS21175;IUJ50_RS21180;IUJ50_RS21185;IUJ50_RS21930;IUJ50_RS21935;IUJ50_RS23955;IUJ50_RS24565;IUJ50_RS24640;IUJ50_RS25370
GO:0006072	glycerol-3-phosphate metabolic process	2	22	0.394227	IUJ50_RS03870;IUJ50_RS25370
GO:0009113	purine nucleobase biosynthetic process	2	22	0.394227	IUJ50_RS01750;IUJ50_RS24640
GO:0009265	2'-deoxyribonucleotide biosynthetic process	2	22	0.394227	IUJ50_RS21175;IUJ50_RS21180
GO:0046385	deoxyribose phosphate biosynthetic process	2	22	0.394227	IUJ50_RS21175;IUJ50_RS21180
GO:0052646	alditol phosphate metabolic process	2	22	0.394227	IUJ50_RS03870;IUJ50_RS25370
GO:0018130	heterocycle biosynthetic process	73	1154	0.394928	IUJ50_RS00545;IUJ50_RS00890;IUJ50_RS01210;IUJ50_RS01320;IUJ50_RS01750;IUJ50_RS02100;IUJ50_RS02310;IUJ50_RS03735;IUJ50_RS03780;IUJ50_RS03905;IUJ50_RS03945;IUJ50_RS03955;IUJ50_RS04075;IUJ50_RS04815;IUJ50_RS05615;IUJ50_RS05625;IUJ50_RS05705;IUJ50_RS07220;IUJ50_RS07225;IUJ50_RS07740;IUJ50_RS07935;IUJ50_RS07980;IUJ50_RS08135;IUJ50_RS08630;IUJ50_RS08690;IUJ50_RS09205;IUJ50_RS09885;IUJ50_RS10185;IUJ50_R…
GO:0019321	pentose metabolic process	4	52	0.395916	IUJ50_RS01635;IUJ50_RS16175;IUJ50_RS16180;IUJ50_RS18285
GO:0009306	protein secretion	19	287	0.39619	IUJ50_RS01070;IUJ50_RS03955;IUJ50_RS06215;IUJ50_RS06220;IUJ50_RS07280;IUJ50_RS10590;IUJ50_RS12095;IUJ50_RS13185;IUJ50_RS13190;IUJ50_RS14725;IUJ50_RS15090;IUJ50_RS18375;IUJ50_RS21375;IUJ50_RS21545;IUJ50_RS23945;IUJ50_RS24555;IUJ50_RS24580;IUJ50_RS25830;IUJ50_RS26260
GO:0000303	response to superoxide	1	8	0.397299	IUJ50_RS09030
GO:0000305	response to oxygen radical	1	8	0.397299	IUJ50_RS09030
GO:0006438	valyl-tRNA aminoacylation	1	8	0.397299	IUJ50_RS24570
GO:0009106	lipoate metabolic process	1	8	0.397299	IUJ50_RS07220
GO:0009115	xanthine catabolic process	1	8	0.397299	IUJ50_RS23955
GO:0009261	ribonucleotide catabolic process	1	8	0.397299	IUJ50_RS08630
GO:0015791	polyol transport	1	8	0.397299	IUJ50_RS18240
GO:0034250	positive regulation of cellular amide metabolic process	1	8	0.397299	IUJ50_RS12095
GO:0035690	cellular response to drug	1	8	0.397299	IUJ50_RS00195
GO:0040012	regulation of locomotion	1	8	0.397299	IUJ50_RS13205
GO:0043462	regulation of ATPase activity	1	8	0.397299	IUJ50_RS21825
GO:0045727	positive regulation of translation	1	8	0.397299	IUJ50_RS12095
GO:0051703	intraspecies interaction between organisms	1	8	0.397299	IUJ50_RS00195
GO:0051775	response to redox state	1	8	0.397299	IUJ50_RS04075
GO:0071468	cellular response to acidic pH	1	8	0.397299	IUJ50_RS07335
GO:0090609	single-species submerged biofilm formation	1	8	0.397299	IUJ50_RS00195
GO:0048519	negative regulation of biological process	21	319	0.397545	IUJ50_RS00545;IUJ50_RS00890;IUJ50_RS01070;IUJ50_RS04075;IUJ50_RS06305;IUJ50_RS07935;IUJ50_RS07980;IUJ50_RS08135;IUJ50_RS14750;IUJ50_RS15905;IUJ50_RS16215;IUJ50_RS18280;IUJ50_RS19440;IUJ50_RS20725;IUJ50_RS21070;IUJ50_RS21390;IUJ50_RS21525;IUJ50_RS21545;IUJ50_RS24140;IUJ50_RS26685;IUJ50_RS26760
GO:0006580	ethanolamine metabolic process	3	37	0.397734	IUJ50_RS06220;IUJ50_RS22390;IUJ50_RS24580
GO:0009245	lipid A biosynthetic process	3	37	0.397734	IUJ50_RS05100;IUJ50_RS07175;IUJ50_RS16385
GO:0046336	ethanolamine catabolic process	3	37	0.397734	IUJ50_RS06220;IUJ50_RS22390;IUJ50_RS24580
GO:0046493	lipid A metabolic process	3	37	0.397734	IUJ50_RS05100;IUJ50_RS07175;IUJ50_RS16385
GO:1901269	lipooligosaccharide metabolic process	3	37	0.397734	IUJ50_RS05100;IUJ50_RS07175;IUJ50_RS16385
GO:1901271	lipooligosaccharide biosynthetic process	3	37	0.397734	IUJ50_RS05100;IUJ50_RS07175;IUJ50_RS16385
GO:0045184	establishment of protein localization	24	367	0.398859	IUJ50_RS01070;IUJ50_RS03955;IUJ50_RS06215;IUJ50_RS06220;IUJ50_RS07280;IUJ50_RS07285;IUJ50_RS07610;IUJ50_RS10590;IUJ50_RS12095;IUJ50_RS13185;IUJ50_RS13190;IUJ50_RS14725;IUJ50_RS14920;IUJ50_RS15090;IUJ50_RS18375;IUJ50_RS21370;IUJ50_RS21375;IUJ50_RS21545;IUJ50_RS23945;IUJ50_RS23970;IUJ50_RS24555;IUJ50_RS24580;IUJ50_RS25830;IUJ50_RS26260
GO:0006753	nucleoside phosphate metabolic process	26	399	0.399375	IUJ50_RS01750;IUJ50_RS03945;IUJ50_RS05590;IUJ50_RS05595;IUJ50_RS05705;IUJ50_RS07740;IUJ50_RS08630;IUJ50_RS10185;IUJ50_RS11290;IUJ50_RS11295;IUJ50_RS11820;IUJ50_RS12200;IUJ50_RS12595;IUJ50_RS13490;IUJ50_RS14725;IUJ50_RS18230;IUJ50_RS21050;IUJ50_RS21175;IUJ50_RS21180;IUJ50_RS21185;IUJ50_RS21930;IUJ50_RS21935;IUJ50_RS23955;IUJ50_RS24565;IUJ50_RS24640;IUJ50_RS25370
GO:0006812	cation transport	35	543	0.399461	IUJ50_RS00195;IUJ50_RS00255;IUJ50_RS01070;IUJ50_RS01635;IUJ50_RS03405;IUJ50_RS03410;IUJ50_RS03870;IUJ50_RS03885;IUJ50_RS03945;IUJ50_RS03955;IUJ50_RS05705;IUJ50_RS06220;IUJ50_RS06730;IUJ50_RS07270;IUJ50_RS07285;IUJ50_RS11420;IUJ50_RS11820;IUJ50_RS12095;IUJ50_RS13185;IUJ50_RS13190;IUJ50_RS13490;IUJ50_RS15090;IUJ50_RS15740;IUJ50_RS16810;IUJ50_RS20820;IUJ50_RS21130;IUJ50_RS21370;IUJ50_RS21375;IUJ50_R…
GO:0006757	ATP generation from ADP	6	83	0.399616	IUJ50_RS03945;IUJ50_RS05705;IUJ50_RS10185;IUJ50_RS21930;IUJ50_RS23955;IUJ50_RS25370
GO:0065003	macromolecular complex assembly	12	177	0.401164	IUJ50_RS03735;IUJ50_RS10180;IUJ50_RS11430;IUJ50_RS13185;IUJ50_RS14720;IUJ50_RS14725;IUJ50_RS16930;IUJ50_RS21435;IUJ50_RS21825;IUJ50_RS21830;IUJ50_RS23955;IUJ50_RS23970
GO:0031324	negative regulation of cellular metabolic process	18	272	0.401591	IUJ50_RS00545;IUJ50_RS00890;IUJ50_RS01070;IUJ50_RS04075;IUJ50_RS06305;IUJ50_RS07935;IUJ50_RS07980;IUJ50_RS08135;IUJ50_RS14750;IUJ50_RS16215;IUJ50_RS18280;IUJ50_RS19440;IUJ50_RS20725;IUJ50_RS21070;IUJ50_RS21390;IUJ50_RS21525;IUJ50_RS21545;IUJ50_RS24140
GO:0032940	secretion by cell	19	288	0.402291	IUJ50_RS01070;IUJ50_RS03955;IUJ50_RS06215;IUJ50_RS06220;IUJ50_RS07280;IUJ50_RS10590;IUJ50_RS12095;IUJ50_RS13185;IUJ50_RS13190;IUJ50_RS14725;IUJ50_RS15090;IUJ50_RS18375;IUJ50_RS21375;IUJ50_RS21545;IUJ50_RS23945;IUJ50_RS24555;IUJ50_RS24580;IUJ50_RS25830;IUJ50_RS26260
GO:0046903	secretion	19	288	0.402291	IUJ50_RS01070;IUJ50_RS03955;IUJ50_RS06215;IUJ50_RS06220;IUJ50_RS07280;IUJ50_RS10590;IUJ50_RS12095;IUJ50_RS13185;IUJ50_RS13190;IUJ50_RS14725;IUJ50_RS15090;IUJ50_RS18375;IUJ50_RS21375;IUJ50_RS21545;IUJ50_RS23945;IUJ50_RS24555;IUJ50_RS24580;IUJ50_RS25830;IUJ50_RS26260
GO:0010033	response to organic substance	9	130	0.402309	IUJ50_RS00890;IUJ50_RS07980;IUJ50_RS11430;IUJ50_RS13210;IUJ50_RS19440;IUJ50_RS21390;IUJ50_RS21545;IUJ50_RS21830;IUJ50_RS24140
GO:0015850	organic hydroxy compound transport	13	193	0.402871	IUJ50_RS00955;IUJ50_RS01070;IUJ50_RS03405;IUJ50_RS03410;IUJ50_RS03955;IUJ50_RS06220;IUJ50_RS06730;IUJ50_RS12095;IUJ50_RS13190;IUJ50_RS13490;IUJ50_RS15090;IUJ50_RS18240;IUJ50_RS23945
GO:0044403	symbiosis, encompassing mutualism through parasitism	7	99	0.404685	IUJ50_RS00545;IUJ50_RS12270;IUJ50_RS13205;IUJ50_RS13210;IUJ50_RS19050;IUJ50_RS20725;IUJ50_RS23970
GO:0034641	cellular nitrogen compound metabolic process	127	2034	0.404731	IUJ50_RS00545;IUJ50_RS00890;IUJ50_RS01070;IUJ50_RS01210;IUJ50_RS01320;IUJ50_RS01750;IUJ50_RS02100;IUJ50_RS02310;IUJ50_RS03170;IUJ50_RS03735;IUJ50_RS03770;IUJ50_RS03780;IUJ50_RS03890;IUJ50_RS03905;IUJ50_RS03910;IUJ50_RS03945;IUJ50_RS03955;IUJ50_RS04075;IUJ50_RS04805;IUJ50_RS04815;IUJ50_RS05590;IUJ50_RS05595;IUJ50_RS05615;IUJ50_RS05625;IUJ50_RS05705;IUJ50_RS06220;IUJ50_RS06305;IUJ50_RS07220;IUJ50_R…
GO:0034613	cellular protein localization	5	68	0.404896	IUJ50_RS14725;IUJ50_RS21545;IUJ50_RS23970;IUJ50_RS24580;IUJ50_RS26260
GO:0070727	cellular macromolecule localization	5	68	0.404896	IUJ50_RS14725;IUJ50_RS21545;IUJ50_RS23970;IUJ50_RS24580;IUJ50_RS26260
GO:0008104	protein localization	24	369	0.409771	IUJ50_RS01070;IUJ50_RS03955;IUJ50_RS06215;IUJ50_RS06220;IUJ50_RS07280;IUJ50_RS07285;IUJ50_RS07610;IUJ50_RS10590;IUJ50_RS12095;IUJ50_RS13185;IUJ50_RS13190;IUJ50_RS14725;IUJ50_RS14920;IUJ50_RS15090;IUJ50_RS18375;IUJ50_RS21370;IUJ50_RS21375;IUJ50_RS21545;IUJ50_RS23945;IUJ50_RS23970;IUJ50_RS24555;IUJ50_RS24580;IUJ50_RS25830;IUJ50_RS26260
GO:0006040	amino sugar metabolic process	4	53	0.410067	IUJ50_RS01750;IUJ50_RS07740;IUJ50_RS21930;IUJ50_RS24640
GO:0019058	viral life cycle	4	53	0.410067	IUJ50_RS13205;IUJ50_RS13210;IUJ50_RS19050;IUJ50_RS20725
GO:1902580	single-organism cellular localization	4	53	0.410067	IUJ50_RS14725;IUJ50_RS21545;IUJ50_RS24580;IUJ50_RS26260
GO:0006165	nucleoside diphosphate phosphorylation	6	84	0.410813	IUJ50_RS03945;IUJ50_RS05705;IUJ50_RS10185;IUJ50_RS21930;IUJ50_RS23955;IUJ50_RS25370
GO:0015871	choline transport	9	131	0.411279	IUJ50_RS01070;IUJ50_RS03405;IUJ50_RS03410;IUJ50_RS03955;IUJ50_RS06220;IUJ50_RS12095;IUJ50_RS13190;IUJ50_RS15090;IUJ50_RS23945
GO:0010629	negative regulation of gene expression	10	147	0.413486	IUJ50_RS00545;IUJ50_RS04075;IUJ50_RS06305;IUJ50_RS07935;IUJ50_RS08135;IUJ50_RS14750;IUJ50_RS16215;IUJ50_RS18280;IUJ50_RS21070;IUJ50_RS21525
GO:0010558	negative regulation of macromolecule biosynthetic process	17	258	0.413673	IUJ50_RS00545;IUJ50_RS00890;IUJ50_RS01070;IUJ50_RS04075;IUJ50_RS06305;IUJ50_RS07935;IUJ50_RS07980;IUJ50_RS08135;IUJ50_RS14750;IUJ50_RS16215;IUJ50_RS18280;IUJ50_RS19440;IUJ50_RS21070;IUJ50_RS21390;IUJ50_RS21525;IUJ50_RS21545;IUJ50_RS24140
GO:2000113	negative regulation of cellular macromolecule biosynthetic process	17	258	0.413673	IUJ50_RS00545;IUJ50_RS00890;IUJ50_RS01070;IUJ50_RS04075;IUJ50_RS06305;IUJ50_RS07935;IUJ50_RS07980;IUJ50_RS08135;IUJ50_RS14750;IUJ50_RS16215;IUJ50_RS18280;IUJ50_RS19440;IUJ50_RS21070;IUJ50_RS21390;IUJ50_RS21525;IUJ50_RS21545;IUJ50_RS24140
GO:0005975	carbohydrate metabolic process	43	675	0.414511	IUJ50_RS00045;IUJ50_RS01150;IUJ50_RS01210;IUJ50_RS01635;IUJ50_RS02100;IUJ50_RS03735;IUJ50_RS03765;IUJ50_RS03870;IUJ50_RS03945;IUJ50_RS04080;IUJ50_RS05100;IUJ50_RS05590;IUJ50_RS05595;IUJ50_RS05615;IUJ50_RS05705;IUJ50_RS07175;IUJ50_RS10180;IUJ50_RS10185;IUJ50_RS11290;IUJ50_RS11430;IUJ50_RS11815;IUJ50_RS12200;IUJ50_RS12270;IUJ50_RS12800;IUJ50_RS16175;IUJ50_RS16180;IUJ50_RS16385;IUJ50_RS16930;IUJ50_R…
GO:0015939	pantothenate metabolic process	3	38	0.414573	IUJ50_RS19050;IUJ50_RS23955;IUJ50_RS25370
GO:0019319	hexose biosynthetic process	3	38	0.414573	IUJ50_RS00045;IUJ50_RS11290;IUJ50_RS21130
GO:0090407	organophosphate biosynthetic process	28	434	0.414908	IUJ50_RS01750;IUJ50_RS03955;IUJ50_RS05100;IUJ50_RS05705;IUJ50_RS07175;IUJ50_RS07220;IUJ50_RS07740;IUJ50_RS11290;IUJ50_RS11295;IUJ50_RS11820;IUJ50_RS12200;IUJ50_RS12595;IUJ50_RS13490;IUJ50_RS14725;IUJ50_RS16385;IUJ50_RS18285;IUJ50_RS21050;IUJ50_RS21175;IUJ50_RS21180;IUJ50_RS21185;IUJ50_RS21930;IUJ50_RS21935;IUJ50_RS24555;IUJ50_RS24565;IUJ50_RS24580;IUJ50_RS24640;IUJ50_RS25370;IUJ50_RS26260
GO:0009243	O antigen biosynthetic process	2	23	0.416189	IUJ50_RS01210;IUJ50_RS16930
GO:0019566	arabinose metabolic process	2	23	0.416189	IUJ50_RS01635;IUJ50_RS16175
GO:0043639	benzoate catabolic process	2	23	0.416189	IUJ50_RS03875;IUJ50_RS03880
GO:0046402	O antigen metabolic process	2	23	0.416189	IUJ50_RS01210;IUJ50_RS16930
GO:0051273	beta-glucan metabolic process	2	23	0.416189	IUJ50_RS26470;IUJ50_RS26765
GO:0031327	negative regulation of cellular biosynthetic process	17	259	0.420145	IUJ50_RS00545;IUJ50_RS00890;IUJ50_RS01070;IUJ50_RS04075;IUJ50_RS06305;IUJ50_RS07935;IUJ50_RS07980;IUJ50_RS08135;IUJ50_RS14750;IUJ50_RS16215;IUJ50_RS18280;IUJ50_RS19440;IUJ50_RS21070;IUJ50_RS21390;IUJ50_RS21525;IUJ50_RS21545;IUJ50_RS24140
GO:0009273	peptidoglycan-based cell wall biogenesis	9	132	0.420249	IUJ50_RS03945;IUJ50_RS05670;IUJ50_RS07740;IUJ50_RS11290;IUJ50_RS12270;IUJ50_RS16930;IUJ50_RS23955;IUJ50_RS25370;IUJ50_RS25375
GO:0046939	nucleotide phosphorylation	6	85	0.421991	IUJ50_RS03945;IUJ50_RS05705;IUJ50_RS10185;IUJ50_RS21930;IUJ50_RS23955;IUJ50_RS25370
GO:0009890	negative regulation of biosynthetic process	17	260	0.426621	IUJ50_RS00545;IUJ50_RS00890;IUJ50_RS01070;IUJ50_RS04075;IUJ50_RS06305;IUJ50_RS07935;IUJ50_RS07980;IUJ50_RS08135;IUJ50_RS14750;IUJ50_RS16215;IUJ50_RS18280;IUJ50_RS19440;IUJ50_RS21070;IUJ50_RS21390;IUJ50_RS21525;IUJ50_RS21545;IUJ50_RS24140
GO:0006098	pentose-phosphate shunt	3	39	0.431261	IUJ50_RS05590;IUJ50_RS05595;IUJ50_RS18230
GO:0046689	response to mercury ion	3	39	0.431261	IUJ50_RS03945;IUJ50_RS05705;IUJ50_RS24565
GO:0010605	negative regulation of macromolecule metabolic process	18	277	0.43304	IUJ50_RS00545;IUJ50_RS00890;IUJ50_RS01070;IUJ50_RS04075;IUJ50_RS06305;IUJ50_RS07935;IUJ50_RS07980;IUJ50_RS08135;IUJ50_RS14750;IUJ50_RS16215;IUJ50_RS18280;IUJ50_RS19440;IUJ50_RS20725;IUJ50_RS21070;IUJ50_RS21390;IUJ50_RS21525;IUJ50_RS21545;IUJ50_RS24140
GO:0000724	double-strand break repair via homologous recombination	1	9	0.434303	IUJ50_RS12390
GO:0006282	regulation of DNA repair	1	9	0.434303	IUJ50_RS04075
GO:0007010	cytoskeleton organization	1	9	0.434303	IUJ50_RS23970
GO:0009290	DNA import into cell involved in transformation	1	9	0.434303	IUJ50_RS01635
GO:0019646	aerobic electron transport chain	1	9	0.434303	IUJ50_RS05705
GO:0034755	iron ion transmembrane transport	1	9	0.434303	IUJ50_RS01070
GO:0050657	nucleic acid transport	1	9	0.434303	IUJ50_RS01635
GO:0051027	DNA transport	1	9	0.434303	IUJ50_RS01635
GO:0071467	cellular response to pH	1	9	0.434303	IUJ50_RS07335
GO:0072531	pyrimidine-containing compound transmembrane transport	1	9	0.434303	IUJ50_RS03405
GO:0080135	regulation of cellular response to stress	1	9	0.434303	IUJ50_RS04075
GO:0090605	submerged biofilm formation	1	9	0.434303	IUJ50_RS00195
GO:1903785	L-valine transmembrane transport	1	9	0.434303	IUJ50_RS16810
GO:1990822	basic amino acid transmembrane transport	1	9	0.434303	IUJ50_RS06730
GO:2001020	regulation of response to DNA damage stimulus	1	9	0.434303	IUJ50_RS04075
GO:0043207	response to external biotic stimulus	2	24	0.437746	IUJ50_RS13175;IUJ50_RS23960
GO:0046352	disaccharide catabolic process	2	24	0.437746	IUJ50_RS05595;IUJ50_RS18285
GO:0051707	response to other organism	2	24	0.437746	IUJ50_RS13175;IUJ50_RS23960
GO:0000271	polysaccharide biosynthetic process	11	166	0.439431	IUJ50_RS01150;IUJ50_RS01210;IUJ50_RS07175;IUJ50_RS12270;IUJ50_RS16385;IUJ50_RS16930;IUJ50_RS16935;IUJ50_RS18285;IUJ50_RS23950;IUJ50_RS23955;IUJ50_RS23965
GO:0051276	chromosome organization	12	182	0.439741	IUJ50_RS04075;IUJ50_RS05625;IUJ50_RS09205;IUJ50_RS12390;IUJ50_RS14530;IUJ50_RS14725;IUJ50_RS15090;IUJ50_RS18230;IUJ50_RS18280;IUJ50_RS19440;IUJ50_RS22050;IUJ50_RS23970
GO:0006629	lipid metabolic process	27	423	0.441008	IUJ50_RS01210;IUJ50_RS02100;IUJ50_RS02460;IUJ50_RS03860;IUJ50_RS03870;IUJ50_RS03875;IUJ50_RS03880;IUJ50_RS03945;IUJ50_RS05100;IUJ50_RS07175;IUJ50_RS07220;IUJ50_RS10185;IUJ50_RS11290;IUJ50_RS12200;IUJ50_RS12270;IUJ50_RS13485;IUJ50_RS16385;IUJ50_RS16930;IUJ50_RS18285;IUJ50_RS21930;IUJ50_RS23515;IUJ50_RS23950;IUJ50_RS23955;IUJ50_RS23960;IUJ50_RS23970;IUJ50_RS25370;IUJ50_RS25655
GO:0015949	nucleobase-containing small molecule interconversion	5	71	0.441964	IUJ50_RS11490;IUJ50_RS21180;IUJ50_RS21930;IUJ50_RS24580;IUJ50_RS26260
GO:0061024	membrane organization	5	71	0.441964	IUJ50_RS02460;IUJ50_RS14725;IUJ50_RS21545;IUJ50_RS24580;IUJ50_RS26260
GO:0046031	ADP metabolic process	6	87	0.444259	IUJ50_RS03945;IUJ50_RS05705;IUJ50_RS10185;IUJ50_RS21930;IUJ50_RS23955;IUJ50_RS25370
GO:0019438	aromatic compound biosynthetic process	67	1071	0.444706	IUJ50_RS00545;IUJ50_RS00890;IUJ50_RS01210;IUJ50_RS01320;IUJ50_RS01750;IUJ50_RS02100;IUJ50_RS02310;IUJ50_RS03780;IUJ50_RS03905;IUJ50_RS03945;IUJ50_RS04075;IUJ50_RS04815;IUJ50_RS05615;IUJ50_RS05625;IUJ50_RS05705;IUJ50_RS07220;IUJ50_RS07225;IUJ50_RS07740;IUJ50_RS07935;IUJ50_RS07980;IUJ50_RS08135;IUJ50_RS08630;IUJ50_RS08690;IUJ50_RS09205;IUJ50_RS09885;IUJ50_RS10185;IUJ50_RS10195;IUJ50_RS11290;IUJ50_R…
GO:0015718	monocarboxylic acid transport	16	247	0.446451	IUJ50_RS00060;IUJ50_RS00955;IUJ50_RS01070;IUJ50_RS01585;IUJ50_RS03955;IUJ50_RS05605;IUJ50_RS06220;IUJ50_RS06730;IUJ50_RS10200;IUJ50_RS11820;IUJ50_RS12095;IUJ50_RS13190;IUJ50_RS13490;IUJ50_RS15090;IUJ50_RS19920;IUJ50_RS23945
GO:0043170	macromolecule metabolic process	115	1852	0.446791	IUJ50_RS00120;IUJ50_RS00545;IUJ50_RS00890;IUJ50_RS01070;IUJ50_RS01150;IUJ50_RS01210;IUJ50_RS01750;IUJ50_RS02100;IUJ50_RS03170;IUJ50_RS03890;IUJ50_RS03905;IUJ50_RS03955;IUJ50_RS04075;IUJ50_RS04795;IUJ50_RS05625;IUJ50_RS05670;IUJ50_RS06220;IUJ50_RS06305;IUJ50_RS07175;IUJ50_RS07220;IUJ50_RS07740;IUJ50_RS07935;IUJ50_RS07980;IUJ50_RS08135;IUJ50_RS08745;IUJ50_RS09030;IUJ50_RS09205;IUJ50_RS09885;IUJ50_R…
GO:0008610	lipid biosynthetic process	22	344	0.449456	IUJ50_RS01210;IUJ50_RS02100;IUJ50_RS02460;IUJ50_RS03860;IUJ50_RS03945;IUJ50_RS05100;IUJ50_RS07175;IUJ50_RS07220;IUJ50_RS10185;IUJ50_RS11290;IUJ50_RS12200;IUJ50_RS12270;IUJ50_RS16385;IUJ50_RS16930;IUJ50_RS18285;IUJ50_RS21930;IUJ50_RS23515;IUJ50_RS23950;IUJ50_RS23955;IUJ50_RS23960;IUJ50_RS23970;IUJ50_RS25370
GO:0016032	viral process	5	72	0.454209	IUJ50_RS00545;IUJ50_RS13205;IUJ50_RS13210;IUJ50_RS19050;IUJ50_RS20725
GO:0009135	purine nucleoside diphosphate metabolic process	6	88	0.455333	IUJ50_RS03945;IUJ50_RS05705;IUJ50_RS10185;IUJ50_RS21930;IUJ50_RS23955;IUJ50_RS25370
GO:0009179	purine ribonucleoside diphosphate metabolic process	6	88	0.455333	IUJ50_RS03945;IUJ50_RS05705;IUJ50_RS10185;IUJ50_RS21930;IUJ50_RS23955;IUJ50_RS25370
GO:0009185	ribonucleoside diphosphate metabolic process	6	88	0.455333	IUJ50_RS03945;IUJ50_RS05705;IUJ50_RS10185;IUJ50_RS21930;IUJ50_RS23955;IUJ50_RS25370
GO:0009228	thiamine biosynthetic process	6	88	0.455333	IUJ50_RS03945;IUJ50_RS07220;IUJ50_RS21935;IUJ50_RS23955;IUJ50_RS24565;IUJ50_RS25370
GO:0009401	phosphoenolpyruvate-dependent sugar phosphotransferase system	6	88	0.455333	IUJ50_RS03875;IUJ50_RS05610;IUJ50_RS05740;IUJ50_RS18085;IUJ50_RS18240;IUJ50_RS18260
GO:0042724	thiamine-containing compound biosynthetic process	6	88	0.455333	IUJ50_RS03945;IUJ50_RS07220;IUJ50_RS21935;IUJ50_RS23955;IUJ50_RS24565;IUJ50_RS25370
GO:0042546	cell wall biogenesis	9	136	0.456042	IUJ50_RS03945;IUJ50_RS05670;IUJ50_RS07740;IUJ50_RS11290;IUJ50_RS12270;IUJ50_RS16930;IUJ50_RS23955;IUJ50_RS25370;IUJ50_RS25375
GO:0010035	response to inorganic substance	8	120	0.456077	IUJ50_RS00195;IUJ50_RS03945;IUJ50_RS05705;IUJ50_RS09030;IUJ50_RS20820;IUJ50_RS21185;IUJ50_RS24565;IUJ50_RS26565
GO:0009607	response to biotic stimulus	2	25	0.458864	IUJ50_RS13175;IUJ50_RS23960
GO:0019419	sulfate reduction	2	25	0.458864	IUJ50_RS14915;IUJ50_RS26680
GO:0019877	diaminopimelate biosynthetic process	2	25	0.458864	IUJ50_RS08690;IUJ50_RS09205
GO:0032505	reproduction of a single-celled organism	2	25	0.458864	IUJ50_RS21830;IUJ50_RS23970
GO:0043093	FtsZ-dependent cytokinesis	2	25	0.458864	IUJ50_RS21830;IUJ50_RS23970
GO:1901701	cellular response to oxygen-containing compound	2	25	0.458864	IUJ50_RS00195;IUJ50_RS09030
GO:0046942	carboxylic acid transport	22	346	0.460907	IUJ50_RS00060;IUJ50_RS00955;IUJ50_RS01070;IUJ50_RS01585;IUJ50_RS03755;IUJ50_RS03955;IUJ50_RS05605;IUJ50_RS06220;IUJ50_RS06730;IUJ50_RS10200;IUJ50_RS11820;IUJ50_RS12095;IUJ50_RS13190;IUJ50_RS13490;IUJ50_RS15090;IUJ50_RS16810;IUJ50_RS19040;IUJ50_RS19920;IUJ50_RS23945;IUJ50_RS24555;IUJ50_RS24580;IUJ50_RS26260
GO:0006631	fatty acid metabolic process	11	169	0.463581	IUJ50_RS01210;IUJ50_RS02100;IUJ50_RS02460;IUJ50_RS03860;IUJ50_RS03870;IUJ50_RS03875;IUJ50_RS03880;IUJ50_RS07220;IUJ50_RS11290;IUJ50_RS23955;IUJ50_RS25370
GO:0006568	tryptophan metabolic process	3	41	0.464097	IUJ50_RS11295;IUJ50_RS21810;IUJ50_RS21935
GO:0006586	indolalkylamine metabolic process	3	41	0.464097	IUJ50_RS11295;IUJ50_RS21810;IUJ50_RS21935
GO:0031667	response to nutrient levels	3	41	0.464097	IUJ50_RS10180;IUJ50_RS21435;IUJ50_RS23970
GO:0051172	negative regulation of nitrogen compound metabolic process	17	266	0.465499	IUJ50_RS00545;IUJ50_RS00890;IUJ50_RS01070;IUJ50_RS04075;IUJ50_RS06305;IUJ50_RS07935;IUJ50_RS07980;IUJ50_RS08135;IUJ50_RS14750;IUJ50_RS16215;IUJ50_RS18280;IUJ50_RS19440;IUJ50_RS21070;IUJ50_RS21390;IUJ50_RS21525;IUJ50_RS21545;IUJ50_RS24140
GO:0015849	organic acid transport	22	347	0.46663	IUJ50_RS00060;IUJ50_RS00955;IUJ50_RS01070;IUJ50_RS01585;IUJ50_RS03755;IUJ50_RS03955;IUJ50_RS05605;IUJ50_RS06220;IUJ50_RS06730;IUJ50_RS10200;IUJ50_RS11820;IUJ50_RS12095;IUJ50_RS13190;IUJ50_RS13490;IUJ50_RS15090;IUJ50_RS16810;IUJ50_RS19040;IUJ50_RS19920;IUJ50_RS23945;IUJ50_RS24555;IUJ50_RS24580;IUJ50_RS26260
GO:1901362	organic cyclic compound biosynthetic process	73	1175	0.467901	IUJ50_RS00545;IUJ50_RS00890;IUJ50_RS01210;IUJ50_RS01320;IUJ50_RS01750;IUJ50_RS02100;IUJ50_RS02310;IUJ50_RS03735;IUJ50_RS03780;IUJ50_RS03905;IUJ50_RS03945;IUJ50_RS03955;IUJ50_RS04075;IUJ50_RS04815;IUJ50_RS05615;IUJ50_RS05625;IUJ50_RS05705;IUJ50_RS07220;IUJ50_RS07225;IUJ50_RS07740;IUJ50_RS07935;IUJ50_RS07980;IUJ50_RS08135;IUJ50_RS08630;IUJ50_RS08690;IUJ50_RS09205;IUJ50_RS09885;IUJ50_RS10185;IUJ50_R…
GO:0006059	hexitol metabolic process	1	10	0.469044	IUJ50_RS18240
GO:0006063	uronic acid metabolic process	1	10	0.469044	IUJ50_RS25660
GO:0006207	'de novo' pyrimidine nucleobase biosynthetic process	1	10	0.469044	IUJ50_RS11295
GO:0008295	spermidine biosynthetic process	1	10	0.469044	IUJ50_RS19000
GO:0009443	pyridoxal 5'-phosphate salvage	1	10	0.469044	IUJ50_RS18285
GO:0015829	valine transport	1	10	0.469044	IUJ50_RS16810
GO:0030162	regulation of proteolysis	1	10	0.469044	IUJ50_RS20725
GO:0031329	regulation of cellular catabolic process	1	10	0.469044	IUJ50_RS20725
GO:0031399	regulation of protein modification process	1	10	0.469044	IUJ50_RS20725
GO:0043605	cellular amide catabolic process	1	10	0.469044	IUJ50_RS03170
GO:0045226	extracellular polysaccharide biosynthetic process	1	10	0.469044	IUJ50_RS23955
GO:0046176	aldonic acid catabolic process	1	10	0.469044	IUJ50_RS11815
GO:0046379	extracellular polysaccharide metabolic process	1	10	0.469044	IUJ50_RS23955
GO:0009057	macromolecule catabolic process	11	170	0.471602	IUJ50_RS01210;IUJ50_RS02100;IUJ50_RS07935;IUJ50_RS10590;IUJ50_RS13415;IUJ50_RS14720;IUJ50_RS16940;IUJ50_RS18375;IUJ50_RS21070;IUJ50_RS23970;IUJ50_RS25490
GO:0015749	monosaccharide transport	11	170	0.471602	IUJ50_RS01070;IUJ50_RS03955;IUJ50_RS05605;IUJ50_RS05740;IUJ50_RS06220;IUJ50_RS12095;IUJ50_RS12800;IUJ50_RS13190;IUJ50_RS15085;IUJ50_RS15090;IUJ50_RS23945
GO:1901137	carbohydrate derivative biosynthetic process	32	510	0.471854	IUJ50_RS01210;IUJ50_RS01750;IUJ50_RS05100;IUJ50_RS05670;IUJ50_RS05705;IUJ50_RS07175;IUJ50_RS07740;IUJ50_RS11290;IUJ50_RS11295;IUJ50_RS11820;IUJ50_RS12270;IUJ50_RS12595;IUJ50_RS13490;IUJ50_RS16385;IUJ50_RS16930;IUJ50_RS16935;IUJ50_RS18285;IUJ50_RS21175;IUJ50_RS21180;IUJ50_RS21185;IUJ50_RS21930;IUJ50_RS21935;IUJ50_RS23950;IUJ50_RS23955;IUJ50_RS23960;IUJ50_RS23965;IUJ50_RS23970;IUJ50_RS24565;IUJ50_R…
GO:0044255	cellular lipid metabolic process	25	397	0.47448	IUJ50_RS01210;IUJ50_RS02100;IUJ50_RS02460;IUJ50_RS03860;IUJ50_RS03870;IUJ50_RS03875;IUJ50_RS03880;IUJ50_RS03945;IUJ50_RS05100;IUJ50_RS07175;IUJ50_RS07220;IUJ50_RS10185;IUJ50_RS11290;IUJ50_RS12200;IUJ50_RS12270;IUJ50_RS16385;IUJ50_RS16930;IUJ50_RS18285;IUJ50_RS21930;IUJ50_RS23515;IUJ50_RS23950;IUJ50_RS23955;IUJ50_RS23960;IUJ50_RS23970;IUJ50_RS25370
GO:0044271	cellular nitrogen compound biosynthetic process	83	1340	0.475814	IUJ50_RS00545;IUJ50_RS00890;IUJ50_RS01210;IUJ50_RS01750;IUJ50_RS02100;IUJ50_RS02310;IUJ50_RS03735;IUJ50_RS03770;IUJ50_RS03780;IUJ50_RS03905;IUJ50_RS03910;IUJ50_RS03945;IUJ50_RS04075;IUJ50_RS04805;IUJ50_RS04815;IUJ50_RS05615;IUJ50_RS05625;IUJ50_RS05705;IUJ50_RS06305;IUJ50_RS07220;IUJ50_RS07225;IUJ50_RS07740;IUJ50_RS07935;IUJ50_RS07980;IUJ50_RS08135;IUJ50_RS08630;IUJ50_RS08690;IUJ50_RS09205;IUJ50_R…
GO:0009092	homoserine metabolic process	2	26	0.479517	IUJ50_RS11490;IUJ50_RS21810
GO:0009313	oligosaccharide catabolic process	2	26	0.479517	IUJ50_RS05595;IUJ50_RS18285
GO:0009394	2'-deoxyribonucleotide metabolic process	2	26	0.479517	IUJ50_RS21175;IUJ50_RS21180
GO:0019317	fucose catabolic process	2	26	0.479517	IUJ50_RS03735;IUJ50_RS16175
GO:0034599	cellular response to oxidative stress	2	26	0.479517	IUJ50_RS00195;IUJ50_RS09030
GO:0042355	L-fucose catabolic process	2	26	0.479517	IUJ50_RS03735;IUJ50_RS16175
GO:0015804	neutral amino acid transport	11	171	0.479603	IUJ50_RS01070;IUJ50_RS03955;IUJ50_RS06220;IUJ50_RS11820;IUJ50_RS12095;IUJ50_RS13190;IUJ50_RS13490;IUJ50_RS15090;IUJ50_RS16810;IUJ50_RS23945;IUJ50_RS24555
GO:0009309	amine biosynthetic process	3	42	0.480205	IUJ50_RS11295;IUJ50_RS19000;IUJ50_RS21935
GO:0015979	photosynthesis	3	42	0.480205	IUJ50_RS02460;IUJ50_RS13150;IUJ50_RS14915
GO:0042401	cellular biogenic amine biosynthetic process	3	42	0.480205	IUJ50_RS11295;IUJ50_RS19000;IUJ50_RS21935
GO:0009132	nucleoside diphosphate metabolic process	6	91	0.488221	IUJ50_RS03945;IUJ50_RS05705;IUJ50_RS10185;IUJ50_RS21930;IUJ50_RS23955;IUJ50_RS25370
GO:0044270	cellular nitrogen compound catabolic process	12	189	0.493458	IUJ50_RS01750;IUJ50_RS03170;IUJ50_RS07935;IUJ50_RS08630;IUJ50_RS13415;IUJ50_RS18375;IUJ50_RS21070;IUJ50_RS21810;IUJ50_RS23955;IUJ50_RS23970;IUJ50_RS24640;IUJ50_RS25490
GO:0006066	alcohol metabolic process	15	238	0.49485	IUJ50_RS00955;IUJ50_RS04080;IUJ50_RS06220;IUJ50_RS06730;IUJ50_RS10185;IUJ50_RS12200;IUJ50_RS14915;IUJ50_RS16180;IUJ50_RS18240;IUJ50_RS18285;IUJ50_RS21930;IUJ50_RS22390;IUJ50_RS24580;IUJ50_RS25370;IUJ50_RS26765
GO:0070838	divalent metal ion transport	3	43	0.496085	IUJ50_RS00255;IUJ50_RS07270;IUJ50_RS21930
GO:0006772	thiamine metabolic process	6	92	0.499049	IUJ50_RS03945;IUJ50_RS07220;IUJ50_RS21935;IUJ50_RS23955;IUJ50_RS24565;IUJ50_RS25370
GO:0019619	3,4-dihydroxybenzoate catabolic process	6	92	0.499049	IUJ50_RS00890;IUJ50_RS03860;IUJ50_RS07980;IUJ50_RS19440;IUJ50_RS21390;IUJ50_RS24140
GO:0042723	thiamine-containing compound metabolic process	6	92	0.499049	IUJ50_RS03945;IUJ50_RS07220;IUJ50_RS21935;IUJ50_RS23955;IUJ50_RS24565;IUJ50_RS25370
GO:0005980	glycogen catabolic process	1	11	0.501659	IUJ50_RS16940
GO:0006431	methionyl-tRNA aminoacylation	1	11	0.501659	IUJ50_RS24570
GO:0008216	spermidine metabolic process	1	11	0.501659	IUJ50_RS19000
GO:0010498	proteasomal protein catabolic process	1	11	0.501659	IUJ50_RS14720
GO:0015801	aromatic amino acid transport	1	11	0.501659	IUJ50_RS16810
GO:0019413	acetate biosynthetic process	1	11	0.501659	IUJ50_RS21810
GO:0019520	aldonic acid metabolic process	1	11	0.501659	IUJ50_RS11815
GO:0019580	galactarate metabolic process	1	11	0.501659	IUJ50_RS03870
GO:0042938	dipeptide transport	1	11	0.501659	IUJ50_RS07610
GO:0046110	xanthine metabolic process	1	11	0.501659	IUJ50_RS23955
GO:0080134	regulation of response to stress	1	11	0.501659	IUJ50_RS04075
GO:0009085	lysine biosynthetic process	5	76	0.502374	IUJ50_RS04080;IUJ50_RS04650;IUJ50_RS11490;IUJ50_RS15740;IUJ50_RS17180
GO:0033692	cellular polysaccharide biosynthetic process	10	158	0.506088	IUJ50_RS01210;IUJ50_RS07175;IUJ50_RS12270;IUJ50_RS16385;IUJ50_RS16930;IUJ50_RS16935;IUJ50_RS18285;IUJ50_RS23950;IUJ50_RS23955;IUJ50_RS23965
GO:0071822	protein complex subunit organization	9	142	0.509002	IUJ50_RS03735;IUJ50_RS10180;IUJ50_RS13185;IUJ50_RS14720;IUJ50_RS14725;IUJ50_RS16930;IUJ50_RS21825;IUJ50_RS23955;IUJ50_RS23970
GO:0009074	aromatic amino acid family catabolic process	3	44	0.51172	IUJ50_RS08690;IUJ50_RS09205;IUJ50_RS21810
GO:0051156	glucose 6-phosphate metabolic process	3	44	0.51172	IUJ50_RS05590;IUJ50_RS05595;IUJ50_RS18230
GO:0044724	single-organism carbohydrate catabolic process	15	241	0.51523	IUJ50_RS03735;IUJ50_RS03945;IUJ50_RS04080;IUJ50_RS05595;IUJ50_RS05705;IUJ50_RS10185;IUJ50_RS11815;IUJ50_RS16175;IUJ50_RS16180;IUJ50_RS16940;IUJ50_RS18285;IUJ50_RS21930;IUJ50_RS23955;IUJ50_RS25370;IUJ50_RS25660
GO:0033036	macromolecule localization	25	405	0.517376	IUJ50_RS01070;IUJ50_RS03955;IUJ50_RS06215;IUJ50_RS06220;IUJ50_RS07280;IUJ50_RS07285;IUJ50_RS07610;IUJ50_RS09030;IUJ50_RS10590;IUJ50_RS12095;IUJ50_RS13185;IUJ50_RS13190;IUJ50_RS14725;IUJ50_RS14920;IUJ50_RS15090;IUJ50_RS18375;IUJ50_RS21370;IUJ50_RS21375;IUJ50_RS21545;IUJ50_RS23945;IUJ50_RS23970;IUJ50_RS24555;IUJ50_RS24580;IUJ50_RS25830;IUJ50_RS26260
GO:0009451	RNA modification	14	225	0.517827	IUJ50_RS01070;IUJ50_RS12200;IUJ50_RS13190;IUJ50_RS14725;IUJ50_RS15090;IUJ50_RS21545;IUJ50_RS21810;IUJ50_RS21935;IUJ50_RS23515;IUJ50_RS24555;IUJ50_RS24580;IUJ50_RS25370;IUJ50_RS26260;IUJ50_RS26680
GO:0001887	selenium compound metabolic process	2	28	0.519341	IUJ50_RS14725;IUJ50_RS24700
GO:0006206	pyrimidine nucleobase metabolic process	2	28	0.519341	IUJ50_RS11290;IUJ50_RS11295
GO:0019692	deoxyribose phosphate metabolic process	2	28	0.519341	IUJ50_RS21175;IUJ50_RS21180
GO:0042354	L-fucose metabolic process	2	28	0.519341	IUJ50_RS03735;IUJ50_RS16175
GO:0043101	purine-containing compound salvage	2	28	0.519341	IUJ50_RS01750;IUJ50_RS24640
GO:1901564	organonitrogen compound metabolic process	109	1778	0.522568	IUJ50_RS00120;IUJ50_RS00890;IUJ50_RS01150;IUJ50_RS01210;IUJ50_RS01320;IUJ50_RS01750;IUJ50_RS02100;IUJ50_RS02310;IUJ50_RS03170;IUJ50_RS03735;IUJ50_RS03755;IUJ50_RS03760;IUJ50_RS03765;IUJ50_RS03770;IUJ50_RS03775;IUJ50_RS03780;IUJ50_RS03790;IUJ50_RS03870;IUJ50_RS03910;IUJ50_RS03945;IUJ50_RS03955;IUJ50_RS04080;IUJ50_RS04650;IUJ50_RS04795;IUJ50_RS04800;IUJ50_RS04805;IUJ50_RS04810;IUJ50_RS04815;IUJ50_R…
GO:0006720	isoprenoid metabolic process	7	111	0.525854	IUJ50_RS03945;IUJ50_RS10185;IUJ50_RS12200;IUJ50_RS21930;IUJ50_RS23515;IUJ50_RS23955;IUJ50_RS25370
GO:0008299	isoprenoid biosynthetic process	7	111	0.525854	IUJ50_RS03945;IUJ50_RS10185;IUJ50_RS12200;IUJ50_RS21930;IUJ50_RS23515;IUJ50_RS23955;IUJ50_RS25370
GO:0006996	organelle organization	16	259	0.525895	IUJ50_RS01070;IUJ50_RS02460;IUJ50_RS04075;IUJ50_RS05625;IUJ50_RS09205;IUJ50_RS12390;IUJ50_RS14530;IUJ50_RS14725;IUJ50_RS15090;IUJ50_RS18230;IUJ50_RS18280;IUJ50_RS19440;IUJ50_RS21070;IUJ50_RS21545;IUJ50_RS22050;IUJ50_RS23970
GO:0006261	DNA-dependent DNA replication	3	45	0.527097	IUJ50_RS12390;IUJ50_RS22015;IUJ50_RS26475
GO:0046364	monosaccharide biosynthetic process	3	45	0.527097	IUJ50_RS00045;IUJ50_RS11290;IUJ50_RS21130
GO:0055072	iron ion homeostasis	3	45	0.527097	IUJ50_RS01070;IUJ50_RS20820;IUJ50_RS21815
GO:0019614	catechol-containing compound catabolic process	6	95	0.531038	IUJ50_RS00890;IUJ50_RS03860;IUJ50_RS07980;IUJ50_RS19440;IUJ50_RS21390;IUJ50_RS24140
GO:0006109	regulation of carbohydrate metabolic process	1	12	0.532278	IUJ50_RS21070
GO:0006430	lysyl-tRNA aminoacylation	1	12	0.532278	IUJ50_RS24570
GO:0006596	polyamine biosynthetic process	1	12	0.532278	IUJ50_RS19000
GO:0015691	cadmium ion transport	1	12	0.532278	IUJ50_RS07270
GO:0016260	selenocysteine biosynthetic process	1	12	0.532278	IUJ50_RS24700
GO:0018189	pyrroloquinoline quinone biosynthetic process	1	12	0.532278	IUJ50_RS07220
GO:0019577	aldaric acid metabolic process	1	12	0.532278	IUJ50_RS03870
GO:0031564	transcription antitermination	1	12	0.532278	IUJ50_RS07935
GO:0042542	response to hydrogen peroxide	1	12	0.532278	IUJ50_RS00195
GO:0072351	tricarboxylic acid biosynthetic process	1	12	0.532278	IUJ50_RS07220
GO:0072593	reactive oxygen species metabolic process	1	12	0.532278	IUJ50_RS10190
GO:0051181	cofactor transport	11	178	0.534816	IUJ50_RS01070;IUJ50_RS01635;IUJ50_RS03955;IUJ50_RS06220;IUJ50_RS11820;IUJ50_RS12095;IUJ50_RS13190;IUJ50_RS13490;IUJ50_RS15090;IUJ50_RS19040;IUJ50_RS23945
GO:1901659	glycosyl compound biosynthetic process	11	178	0.534816	IUJ50_RS07740;IUJ50_RS11290;IUJ50_RS11295;IUJ50_RS11820;IUJ50_RS12270;IUJ50_RS13490;IUJ50_RS16935;IUJ50_RS21930;IUJ50_RS21935;IUJ50_RS23965;IUJ50_RS24570
GO:0034655	nucleobase-containing compound catabolic process	7	112	0.535592	IUJ50_RS07935;IUJ50_RS08630;IUJ50_RS13415;IUJ50_RS18375;IUJ50_RS21070;IUJ50_RS23970;IUJ50_RS25490
GO:0040007	growth	5	79	0.537401	IUJ50_RS11295;IUJ50_RS21175;IUJ50_RS21180;IUJ50_RS21435;IUJ50_RS21935
GO:0000302	response to reactive oxygen species	2	29	0.53848	IUJ50_RS00195;IUJ50_RS09030
GO:0009398	FMN biosynthetic process	2	29	0.53848	IUJ50_RS05705;IUJ50_RS24565
GO:0032392	DNA geometric change	2	29	0.53848	IUJ50_RS12390;IUJ50_RS14725
GO:0032508	DNA duplex unwinding	2	29	0.53848	IUJ50_RS12390;IUJ50_RS14725
GO:0034637	cellular carbohydrate biosynthetic process	10	162	0.538881	IUJ50_RS01210;IUJ50_RS07175;IUJ50_RS12270;IUJ50_RS16385;IUJ50_RS16930;IUJ50_RS16935;IUJ50_RS18285;IUJ50_RS23950;IUJ50_RS23955;IUJ50_RS23965
GO:0009892	negative regulation of metabolic process	18	294	0.539272	IUJ50_RS00545;IUJ50_RS00890;IUJ50_RS01070;IUJ50_RS04075;IUJ50_RS06305;IUJ50_RS07935;IUJ50_RS07980;IUJ50_RS08135;IUJ50_RS14750;IUJ50_RS16215;IUJ50_RS18280;IUJ50_RS19440;IUJ50_RS20725;IUJ50_RS21070;IUJ50_RS21390;IUJ50_RS21525;IUJ50_RS21545;IUJ50_RS24140
GO:0008156	negative regulation of DNA replication	8	129	0.539695	IUJ50_RS00890;IUJ50_RS01070;IUJ50_RS07935;IUJ50_RS07980;IUJ50_RS19440;IUJ50_RS21390;IUJ50_RS21545;IUJ50_RS24140
GO:0051053	negative regulation of DNA metabolic process	8	129	0.539695	IUJ50_RS00890;IUJ50_RS01070;IUJ50_RS07935;IUJ50_RS07980;IUJ50_RS19440;IUJ50_RS21390;IUJ50_RS21545;IUJ50_RS24140
GO:0006739	NADP metabolic process	3	46	0.542204	IUJ50_RS05590;IUJ50_RS05595;IUJ50_RS18230
GO:0042726	flavin-containing compound metabolic process	3	46	0.542204	IUJ50_RS05705;IUJ50_RS08630;IUJ50_RS24565
GO:0046164	alcohol catabolic process	9	147	0.551938	IUJ50_RS00955;IUJ50_RS04080;IUJ50_RS06220;IUJ50_RS06730;IUJ50_RS14915;IUJ50_RS16180;IUJ50_RS18285;IUJ50_RS22390;IUJ50_RS24580
GO:0009103	lipopolysaccharide biosynthetic process	7	114	0.554828	IUJ50_RS01210;IUJ50_RS07175;IUJ50_RS16385;IUJ50_RS16930;IUJ50_RS18285;IUJ50_RS23950;IUJ50_RS23955
GO:0019310	inositol catabolic process	3	47	0.55703	IUJ50_RS04080;IUJ50_RS16180;IUJ50_RS18285
GO:0051260	protein homooligomerization	3	47	0.55703	IUJ50_RS03735;IUJ50_RS10180;IUJ50_RS16930
GO:0000162	tryptophan biosynthetic process	2	30	0.557089	IUJ50_RS11295;IUJ50_RS21935
GO:0006729	tetrahydrobiopterin biosynthetic process	2	30	0.557089	IUJ50_RS01210;IUJ50_RS02100
GO:0008645	hexose transport	2	30	0.557089	IUJ50_RS05740;IUJ50_RS12800
GO:0015707	nitrite transport	2	30	0.557089	IUJ50_RS07610;IUJ50_RS19920
GO:0046146	tetrahydrobiopterin metabolic process	2	30	0.557089	IUJ50_RS01210;IUJ50_RS02100
GO:0046219	indolalkylamine biosynthetic process	2	30	0.557089	IUJ50_RS11295;IUJ50_RS21935
GO:0019693	ribose phosphate metabolic process	20	330	0.557154	IUJ50_RS01750;IUJ50_RS03945;IUJ50_RS05590;IUJ50_RS05595;IUJ50_RS05705;IUJ50_RS07740;IUJ50_RS08630;IUJ50_RS10185;IUJ50_RS11290;IUJ50_RS11295;IUJ50_RS11820;IUJ50_RS12595;IUJ50_RS13490;IUJ50_RS18230;IUJ50_RS21930;IUJ50_RS21935;IUJ50_RS23955;IUJ50_RS24565;IUJ50_RS24640;IUJ50_RS25370
GO:0051052	regulation of DNA metabolic process	9	148	0.560353	IUJ50_RS00890;IUJ50_RS01070;IUJ50_RS04075;IUJ50_RS07935;IUJ50_RS07980;IUJ50_RS19440;IUJ50_RS21390;IUJ50_RS21545;IUJ50_RS24140
GO:0000725	recombinational repair	1	13	0.561022	IUJ50_RS12390
GO:0006878	cellular copper ion homeostasis	1	13	0.561022	IUJ50_RS26565
GO:0008219	cell death	1	13	0.561022	IUJ50_RS25490
GO:0009773	photosynthetic electron transport in photosystem I	1	13	0.561022	IUJ50_RS14915
GO:0009894	regulation of catabolic process	1	13	0.561022	IUJ50_RS20725
GO:0015803	branched-chain amino acid transport	1	13	0.561022	IUJ50_RS16810
GO:0016259	selenocysteine metabolic process	1	13	0.561022	IUJ50_RS24700
GO:0016265	death	1	13	0.561022	IUJ50_RS25490
GO:0018212	peptidyl-tyrosine modification	1	13	0.561022	IUJ50_RS07220
GO:0019069	viral capsid assembly	1	13	0.561022	IUJ50_RS20725
GO:0019418	sulfide oxidation	1	13	0.561022	IUJ50_RS14915
GO:0019424	sulfide oxidation, using siroheme sulfite reductase	1	13	0.561022	IUJ50_RS14915
GO:0032270	positive regulation of cellular protein metabolic process	1	13	0.561022	IUJ50_RS12095
GO:0051341	regulation of oxidoreductase activity	1	13	0.561022	IUJ50_RS21190
GO:0051353	positive regulation of oxidoreductase activity	1	13	0.561022	IUJ50_RS21190
GO:0052698	ergothioneine metabolic process	1	13	0.561022	IUJ50_RS21810
GO:0052699	ergothioneine biosynthetic process	1	13	0.561022	IUJ50_RS21810
GO:0052701	cellular modified histidine metabolic process	1	13	0.561022	IUJ50_RS21810
GO:0052703	cellular modified histidine biosynthetic process	1	13	0.561022	IUJ50_RS21810
GO:1900190	regulation of single-species biofilm formation	1	13	0.561022	IUJ50_RS12375
GO:0046278	3,4-dihydroxybenzoate metabolic process	6	98	0.562166	IUJ50_RS00890;IUJ50_RS03860;IUJ50_RS07980;IUJ50_RS19440;IUJ50_RS21390;IUJ50_RS24140
GO:0051649	establishment of localization in cell	20	331	0.56291	IUJ50_RS01070;IUJ50_RS03955;IUJ50_RS06215;IUJ50_RS06220;IUJ50_RS07280;IUJ50_RS10590;IUJ50_RS12095;IUJ50_RS13185;IUJ50_RS13190;IUJ50_RS14725;IUJ50_RS15090;IUJ50_RS18375;IUJ50_RS21375;IUJ50_RS21545;IUJ50_RS23945;IUJ50_RS23970;IUJ50_RS24555;IUJ50_RS24580;IUJ50_RS25830;IUJ50_RS26260
GO:1901616	organic hydroxy compound catabolic process	15	249	0.56846	IUJ50_RS00890;IUJ50_RS00955;IUJ50_RS03860;IUJ50_RS04080;IUJ50_RS06220;IUJ50_RS06730;IUJ50_RS07980;IUJ50_RS14915;IUJ50_RS16180;IUJ50_RS18285;IUJ50_RS19440;IUJ50_RS21390;IUJ50_RS22390;IUJ50_RS24140;IUJ50_RS24580
GO:0034219	carbohydrate transmembrane transport	5	82	0.571269	IUJ50_RS05740;IUJ50_RS12800;IUJ50_RS15085;IUJ50_RS15090;IUJ50_RS18240
GO:0001539	cilium or flagellum-dependent cell motility	3	48	0.571567	IUJ50_RS12095;IUJ50_RS18375;IUJ50_RS23945
GO:0006020	inositol metabolic process	3	48	0.571567	IUJ50_RS04080;IUJ50_RS16180;IUJ50_RS18285
GO:0042430	indole-containing compound metabolic process	3	48	0.571567	IUJ50_RS11295;IUJ50_RS21810;IUJ50_RS21935
GO:1901160	primary amino compound metabolic process	3	48	0.571567	IUJ50_RS06220;IUJ50_RS22390;IUJ50_RS24580
GO:1901161	primary amino compound catabolic process	3	48	0.571567	IUJ50_RS06220;IUJ50_RS22390;IUJ50_RS24580
GO:0006023	aminoglycan biosynthetic process	6	99	0.572326	IUJ50_RS05670;IUJ50_RS07740;IUJ50_RS11290;IUJ50_RS16930;IUJ50_RS25370;IUJ50_RS25375
GO:0006024	glycosaminoglycan biosynthetic process	6	99	0.572326	IUJ50_RS05670;IUJ50_RS07740;IUJ50_RS11290;IUJ50_RS16930;IUJ50_RS25370;IUJ50_RS25375
GO:0009252	peptidoglycan biosynthetic process	6	99	0.572326	IUJ50_RS05670;IUJ50_RS07740;IUJ50_RS11290;IUJ50_RS16930;IUJ50_RS25370;IUJ50_RS25375
GO:0008653	lipopolysaccharide metabolic process	7	116	0.573713	IUJ50_RS01210;IUJ50_RS07175;IUJ50_RS16385;IUJ50_RS16930;IUJ50_RS18285;IUJ50_RS23950;IUJ50_RS23955
GO:0098656	anion transmembrane transport	7	116	0.573713	IUJ50_RS01585;IUJ50_RS06730;IUJ50_RS10200;IUJ50_RS11820;IUJ50_RS13490;IUJ50_RS16810;IUJ50_RS22510
GO:0009226	nucleotide-sugar biosynthetic process	2	31	0.575161	IUJ50_RS01210;IUJ50_RS16930
GO:0015942	formate metabolic process	2	31	0.575161	IUJ50_RS14915;IUJ50_RS14920
GO:0043085	positive regulation of catalytic activity	2	31	0.575161	IUJ50_RS21190;IUJ50_RS21825
GO:0043933	macromolecular complex subunit organization	12	200	0.575195	IUJ50_RS03735;IUJ50_RS10180;IUJ50_RS11430;IUJ50_RS13185;IUJ50_RS14720;IUJ50_RS14725;IUJ50_RS16930;IUJ50_RS21435;IUJ50_RS21825;IUJ50_RS21830;IUJ50_RS23955;IUJ50_RS23970
GO:0006275	regulation of DNA replication	8	133	0.575293	IUJ50_RS00890;IUJ50_RS01070;IUJ50_RS07935;IUJ50_RS07980;IUJ50_RS19440;IUJ50_RS21390;IUJ50_RS21545;IUJ50_RS24140
GO:0015750	pentose transport	9	150	0.576987	IUJ50_RS01070;IUJ50_RS03955;IUJ50_RS06220;IUJ50_RS12095;IUJ50_RS12800;IUJ50_RS13190;IUJ50_RS15085;IUJ50_RS15090;IUJ50_RS23945
GO:0071840	cellular component organization or biogenesis	55	911	0.577223	IUJ50_RS01070;IUJ50_RS02460;IUJ50_RS03735;IUJ50_RS03885;IUJ50_RS03890;IUJ50_RS03945;IUJ50_RS03955;IUJ50_RS04075;IUJ50_RS05625;IUJ50_RS05670;IUJ50_RS06220;IUJ50_RS07740;IUJ50_RS09205;IUJ50_RS10180;IUJ50_RS11290;IUJ50_RS11430;IUJ50_RS12095;IUJ50_RS12265;IUJ50_RS12270;IUJ50_RS12390;IUJ50_RS13185;IUJ50_RS13190;IUJ50_RS13205;IUJ50_RS13210;IUJ50_RS14530;IUJ50_RS14720;IUJ50_RS14725;IUJ50_RS15090;IUJ50_R…
GO:0051180	vitamin transport	10	167	0.578749	IUJ50_RS01070;IUJ50_RS01635;IUJ50_RS03955;IUJ50_RS06220;IUJ50_RS11820;IUJ50_RS12095;IUJ50_RS13190;IUJ50_RS13490;IUJ50_RS15090;IUJ50_RS23945
GO:0009233	menaquinone metabolic process	5	83	0.582272	IUJ50_RS03855;IUJ50_RS03875;IUJ50_RS03880;IUJ50_RS07220;IUJ50_RS23515
GO:0009234	menaquinone biosynthetic process	5	83	0.582272	IUJ50_RS03855;IUJ50_RS03875;IUJ50_RS03880;IUJ50_RS07220;IUJ50_RS23515
GO:0006633	fatty acid biosynthetic process	6	100	0.58237	IUJ50_RS01210;IUJ50_RS02100;IUJ50_RS02460;IUJ50_RS03860;IUJ50_RS07220;IUJ50_RS11290
GO:0042173	regulation of sporulation resulting in formation of a cellular spore	3	49	0.585807	IUJ50_RS01155;IUJ50_RS05625;IUJ50_RS08135
GO:0009767	photosynthetic electron transport chain	1	14	0.588007	IUJ50_RS14915
GO:0031555	transcriptional attenuation	1	14	0.588007	IUJ50_RS07935
GO:0044247	cellular polysaccharide catabolic process	1	14	0.588007	IUJ50_RS16940
GO:0051247	positive regulation of protein metabolic process	1	14	0.588007	IUJ50_RS12095
GO:0044260	cellular macromolecule metabolic process	101	1669	0.591201	IUJ50_RS00545;IUJ50_RS00890;IUJ50_RS01070;IUJ50_RS01150;IUJ50_RS01210;IUJ50_RS03890;IUJ50_RS03905;IUJ50_RS03955;IUJ50_RS04075;IUJ50_RS05625;IUJ50_RS05670;IUJ50_RS06305;IUJ50_RS07175;IUJ50_RS07220;IUJ50_RS07740;IUJ50_RS07935;IUJ50_RS07980;IUJ50_RS08135;IUJ50_RS08745;IUJ50_RS09205;IUJ50_RS09885;IUJ50_RS10015;IUJ50_RS10180;IUJ50_RS10190;IUJ50_RS10590;IUJ50_RS11290;IUJ50_RS11430;IUJ50_RS12095;IUJ50_R…
GO:0015886	heme transport	8	135	0.592622	IUJ50_RS01070;IUJ50_RS03955;IUJ50_RS06220;IUJ50_RS12095;IUJ50_RS13190;IUJ50_RS15090;IUJ50_RS19040;IUJ50_RS23945
GO:0006004	fucose metabolic process	2	32	0.592692	IUJ50_RS03735;IUJ50_RS16175
GO:0006567	threonine catabolic process	2	32	0.592692	IUJ50_RS04650;IUJ50_RS15740
GO:0009267	cellular response to starvation	2	32	0.592692	IUJ50_RS21435;IUJ50_RS23970
GO:0018874	benzoate metabolic process	2	32	0.592692	IUJ50_RS03875;IUJ50_RS03880
GO:0044702	single organism reproductive process	2	32	0.592692	IUJ50_RS21830;IUJ50_RS23970
GO:0046131	pyrimidine ribonucleoside metabolic process	2	32	0.592692	IUJ50_RS11290;IUJ50_RS11295
GO:0016052	carbohydrate catabolic process	17	287	0.597541	IUJ50_RS01210;IUJ50_RS02100;IUJ50_RS03735;IUJ50_RS03945;IUJ50_RS04080;IUJ50_RS05595;IUJ50_RS05705;IUJ50_RS10185;IUJ50_RS11815;IUJ50_RS16175;IUJ50_RS16180;IUJ50_RS16940;IUJ50_RS18285;IUJ50_RS21930;IUJ50_RS23955;IUJ50_RS25370;IUJ50_RS25660
GO:0043937	regulation of sporulation	3	50	0.599743	IUJ50_RS01155;IUJ50_RS05625;IUJ50_RS08135
GO:0045595	regulation of cell differentiation	3	50	0.599743	IUJ50_RS01155;IUJ50_RS05625;IUJ50_RS08135
GO:0045892	negative regulation of transcription, DNA-templated	7	119	0.601322	IUJ50_RS00545;IUJ50_RS04075;IUJ50_RS07935;IUJ50_RS08135;IUJ50_RS14750;IUJ50_RS16215;IUJ50_RS18280
GO:1902679	negative regulation of RNA biosynthetic process	7	119	0.601322	IUJ50_RS00545;IUJ50_RS04075;IUJ50_RS07935;IUJ50_RS08135;IUJ50_RS14750;IUJ50_RS16215;IUJ50_RS18280
GO:1903507	negative regulation of nucleic acid-templated transcription	7	119	0.601322	IUJ50_RS00545;IUJ50_RS04075;IUJ50_RS07935;IUJ50_RS08135;IUJ50_RS14750;IUJ50_RS16215;IUJ50_RS18280
GO:0006090	pyruvate metabolic process	9	153	0.601408	IUJ50_RS03945;IUJ50_RS05705;IUJ50_RS06215;IUJ50_RS10185;IUJ50_RS13185;IUJ50_RS21375;IUJ50_RS21930;IUJ50_RS23955;IUJ50_RS25370
GO:0019336	phenol-containing compound catabolic process	6	102	0.602097	IUJ50_RS00890;IUJ50_RS03860;IUJ50_RS07980;IUJ50_RS19440;IUJ50_RS21390;IUJ50_RS24140
GO:0072350	tricarboxylic acid metabolic process	6	102	0.602097	IUJ50_RS07220;IUJ50_RS10185;IUJ50_RS13185;IUJ50_RS18085;IUJ50_RS21375;IUJ50_RS25370
GO:0071702	organic substance transport	55	918	0.603191	IUJ50_RS00060;IUJ50_RS00955;IUJ50_RS01070;IUJ50_RS01585;IUJ50_RS01635;IUJ50_RS03405;IUJ50_RS03410;IUJ50_RS03755;IUJ50_RS03875;IUJ50_RS03955;IUJ50_RS05605;IUJ50_RS05610;IUJ50_RS05740;IUJ50_RS06215;IUJ50_RS06220;IUJ50_RS06730;IUJ50_RS07280;IUJ50_RS07285;IUJ50_RS07610;IUJ50_RS08690;IUJ50_RS09030;IUJ50_RS09205;IUJ50_RS10200;IUJ50_RS10590;IUJ50_RS11820;IUJ50_RS12095;IUJ50_RS12800;IUJ50_RS13185;IUJ50_R…
GO:0015695	organic cation transport	10	171	0.609548	IUJ50_RS01070;IUJ50_RS01635;IUJ50_RS03405;IUJ50_RS03410;IUJ50_RS03955;IUJ50_RS06220;IUJ50_RS12095;IUJ50_RS13190;IUJ50_RS15090;IUJ50_RS23945
GO:0032297	negative regulation of DNA-dependent DNA replication initiation	2	33	0.609679	IUJ50_RS01070;IUJ50_RS21545
GO:0042891	antibiotic transport	2	33	0.609679	IUJ50_RS01585;IUJ50_RS13490
GO:0022603	regulation of anatomical structure morphogenesis	6	103	0.611771	IUJ50_RS01155;IUJ50_RS05625;IUJ50_RS05670;IUJ50_RS08135;IUJ50_RS11430;IUJ50_RS21830
GO:0006353	DNA-templated transcription, termination	1	15	0.613339	IUJ50_RS07935
GO:0009251	glucan catabolic process	1	15	0.613339	IUJ50_RS16940
GO:0009411	response to UV	1	15	0.613339	IUJ50_RS21930
GO:0015858	nucleoside transport	1	15	0.613339	IUJ50_RS19920
GO:0031554	regulation of DNA-templated transcription, termination	1	15	0.613339	IUJ50_RS07935
GO:0043244	regulation of protein complex disassembly	1	15	0.613339	IUJ50_RS07935
GO:0071236	cellular response to antibiotic	1	15	0.613339	IUJ50_RS00195
GO:0006566	threonine metabolic process	3	51	0.61337	IUJ50_RS04650;IUJ50_RS11490;IUJ50_RS15740
GO:1901566	organonitrogen compound biosynthetic process	74	1234	0.614937	IUJ50_RS01210;IUJ50_RS01320;IUJ50_RS01750;IUJ50_RS02100;IUJ50_RS02310;IUJ50_RS03735;IUJ50_RS03770;IUJ50_RS03780;IUJ50_RS03870;IUJ50_RS03910;IUJ50_RS03945;IUJ50_RS03955;IUJ50_RS04080;IUJ50_RS04650;IUJ50_RS04805;IUJ50_RS04815;IUJ50_RS05615;IUJ50_RS05670;IUJ50_RS05705;IUJ50_RS06305;IUJ50_RS07220;IUJ50_RS07225;IUJ50_RS07270;IUJ50_RS07740;IUJ50_RS08630;IUJ50_RS08690;IUJ50_RS09205;IUJ50_RS10185;IUJ50_R…
GO:0019637	organophosphate metabolic process	42	707	0.617482	IUJ50_RS01070;IUJ50_RS01750;IUJ50_RS03870;IUJ50_RS03945;IUJ50_RS03955;IUJ50_RS05100;IUJ50_RS05590;IUJ50_RS05595;IUJ50_RS05705;IUJ50_RS06220;IUJ50_RS07175;IUJ50_RS07220;IUJ50_RS07740;IUJ50_RS08630;IUJ50_RS10185;IUJ50_RS11290;IUJ50_RS11295;IUJ50_RS11820;IUJ50_RS12095;IUJ50_RS12200;IUJ50_RS12595;IUJ50_RS13190;IUJ50_RS13490;IUJ50_RS14725;IUJ50_RS15090;IUJ50_RS16385;IUJ50_RS18230;IUJ50_RS18285;IUJ50_R…
GO:0044038	cell wall macromolecule biosynthetic process	7	121	0.619209	IUJ50_RS05670;IUJ50_RS07740;IUJ50_RS11290;IUJ50_RS12270;IUJ50_RS16930;IUJ50_RS25370;IUJ50_RS25375
GO:0044275	cellular carbohydrate catabolic process	7	121	0.619209	IUJ50_RS04080;IUJ50_RS05595;IUJ50_RS11815;IUJ50_RS16180;IUJ50_RS16940;IUJ50_RS18285;IUJ50_RS21930
GO:0070589	cellular component macromolecule biosynthetic process	7	121	0.619209	IUJ50_RS05670;IUJ50_RS07740;IUJ50_RS11290;IUJ50_RS12270;IUJ50_RS16930;IUJ50_RS25370;IUJ50_RS25375
GO:0006810	transport	77	1286	0.623814	IUJ50_RS00060;IUJ50_RS00195;IUJ50_RS00255;IUJ50_RS00955;IUJ50_RS01070;IUJ50_RS01150;IUJ50_RS01475;IUJ50_RS01585;IUJ50_RS01635;IUJ50_RS03405;IUJ50_RS03410;IUJ50_RS03755;IUJ50_RS03870;IUJ50_RS03875;IUJ50_RS03885;IUJ50_RS03945;IUJ50_RS03955;IUJ50_RS05605;IUJ50_RS05610;IUJ50_RS05705;IUJ50_RS05740;IUJ50_RS06215;IUJ50_RS06220;IUJ50_RS06415;IUJ50_RS06730;IUJ50_RS07270;IUJ50_RS07280;IUJ50_RS07285;IUJ50_R…
GO:0007059	chromosome segregation	5	87	0.624727	IUJ50_RS14530;IUJ50_RS15090;IUJ50_RS23970;IUJ50_RS26465;IUJ50_RS26760
GO:0022414	reproductive process	2	34	0.626123	IUJ50_RS21830;IUJ50_RS23970
GO:0042816	vitamin B6 metabolic process	2	34	0.626123	IUJ50_RS05615;IUJ50_RS21935
GO:0042819	vitamin B6 biosynthetic process	2	34	0.626123	IUJ50_RS05615;IUJ50_RS21935
GO:0044093	positive regulation of molecular function	2	34	0.626123	IUJ50_RS21190;IUJ50_RS21825
GO:0046916	cellular transition metal ion homeostasis	2	34	0.626123	IUJ50_RS21815;IUJ50_RS26565
GO:1901998	toxin transport	2	34	0.626123	IUJ50_RS01585;IUJ50_RS13490
GO:0045934	negative regulation of nucleobase-containing compound metabolic process	14	242	0.631365	IUJ50_RS00545;IUJ50_RS00890;IUJ50_RS01070;IUJ50_RS04075;IUJ50_RS07935;IUJ50_RS07980;IUJ50_RS08135;IUJ50_RS14750;IUJ50_RS16215;IUJ50_RS18280;IUJ50_RS19440;IUJ50_RS21390;IUJ50_RS21545;IUJ50_RS24140
GO:0009259	ribonucleotide metabolic process	17	293	0.632857	IUJ50_RS01750;IUJ50_RS03945;IUJ50_RS05705;IUJ50_RS07740;IUJ50_RS08630;IUJ50_RS10185;IUJ50_RS11290;IUJ50_RS11295;IUJ50_RS11820;IUJ50_RS12595;IUJ50_RS13490;IUJ50_RS21930;IUJ50_RS21935;IUJ50_RS23955;IUJ50_RS24565;IUJ50_RS24640;IUJ50_RS25370
GO:0015696	ammonium transport	9	157	0.632877	IUJ50_RS01070;IUJ50_RS03405;IUJ50_RS03410;IUJ50_RS03955;IUJ50_RS06220;IUJ50_RS12095;IUJ50_RS13190;IUJ50_RS15090;IUJ50_RS23945
GO:1902589	single-organism organelle organization	9	157	0.632877	IUJ50_RS04075;IUJ50_RS05625;IUJ50_RS09205;IUJ50_RS15090;IUJ50_RS18230;IUJ50_RS18280;IUJ50_RS19440;IUJ50_RS21070;IUJ50_RS23970
GO:0009061	anaerobic respiration	5	88	0.634931	IUJ50_RS05705;IUJ50_RS07220;IUJ50_RS14915;IUJ50_RS14920;IUJ50_RS25370
GO:0051253	negative regulation of RNA metabolic process	7	123	0.636656	IUJ50_RS00545;IUJ50_RS04075;IUJ50_RS07935;IUJ50_RS08135;IUJ50_RS14750;IUJ50_RS16215;IUJ50_RS18280
GO:0001522	pseudouridine synthesis	1	16	0.637119	IUJ50_RS21810
GO:0006302	double-strand break repair	1	16	0.637119	IUJ50_RS12390
GO:0006551	leucine metabolic process	1	16	0.637119	IUJ50_RS21130
GO:0009098	leucine biosynthetic process	1	16	0.637119	IUJ50_RS21130
GO:0009109	coenzyme catabolic process	1	16	0.637119	IUJ50_RS08630
GO:0009307	DNA restriction-modification system	1	16	0.637119	IUJ50_RS12330
GO:0071804	cellular potassium ion transport	1	16	0.637119	IUJ50_RS00255
GO:0071805	potassium ion transmembrane transport	1	16	0.637119	IUJ50_RS00255
GO:0015980	energy derivation by oxidation of organic compounds	15	260	0.63782	IUJ50_RS04650;IUJ50_RS05705;IUJ50_RS07220;IUJ50_RS10185;IUJ50_RS12270;IUJ50_RS13185;IUJ50_RS14915;IUJ50_RS14920;IUJ50_RS15740;IUJ50_RS16930;IUJ50_RS16935;IUJ50_RS16940;IUJ50_RS21375;IUJ50_RS23965;IUJ50_RS25370
GO:0015711	organic anion transport	23	395	0.638022	IUJ50_RS00060;IUJ50_RS00955;IUJ50_RS01070;IUJ50_RS01585;IUJ50_RS01635;IUJ50_RS03755;IUJ50_RS03955;IUJ50_RS05605;IUJ50_RS06220;IUJ50_RS06730;IUJ50_RS10200;IUJ50_RS11820;IUJ50_RS12095;IUJ50_RS13190;IUJ50_RS13490;IUJ50_RS15090;IUJ50_RS16810;IUJ50_RS19040;IUJ50_RS19920;IUJ50_RS23945;IUJ50_RS24555;IUJ50_RS24580;IUJ50_RS26260
GO:0009161	ribonucleoside monophosphate metabolic process	11	192	0.638367	IUJ50_RS03945;IUJ50_RS05705;IUJ50_RS08630;IUJ50_RS10185;IUJ50_RS11290;IUJ50_RS11295;IUJ50_RS21930;IUJ50_RS21935;IUJ50_RS23955;IUJ50_RS24565;IUJ50_RS25370
GO:0006085	acetyl-CoA biosynthetic process	3	53	0.63968	IUJ50_RS06215;IUJ50_RS13185;IUJ50_RS21375
GO:0006418	tRNA aminoacylation for protein translation	3	53	0.63968	IUJ50_RS14750;IUJ50_RS23970;IUJ50_RS24570
GO:0050793	regulation of developmental process	6	106	0.640001	IUJ50_RS01155;IUJ50_RS05625;IUJ50_RS05670;IUJ50_RS08135;IUJ50_RS11430;IUJ50_RS21830
GO:0051641	cellular localization	20	345	0.640518	IUJ50_RS01070;IUJ50_RS03955;IUJ50_RS06215;IUJ50_RS06220;IUJ50_RS07280;IUJ50_RS10590;IUJ50_RS12095;IUJ50_RS13185;IUJ50_RS13190;IUJ50_RS14725;IUJ50_RS15090;IUJ50_RS18375;IUJ50_RS21375;IUJ50_RS21545;IUJ50_RS23945;IUJ50_RS23970;IUJ50_RS24555;IUJ50_RS24580;IUJ50_RS25830;IUJ50_RS26260
GO:0006572	tyrosine catabolic process	2	35	0.642028	IUJ50_RS08690;IUJ50_RS09205
GO:0030163	protein catabolic process	2	35	0.642028	IUJ50_RS10590;IUJ50_RS14720
GO:0030174	regulation of DNA-dependent DNA replication initiation	2	35	0.642028	IUJ50_RS01070;IUJ50_RS21545
GO:2000104	negative regulation of DNA-dependent DNA replication	2	35	0.642028	IUJ50_RS01070;IUJ50_RS21545
GO:0051234	establishment of localization	77	1292	0.643129	IUJ50_RS00060;IUJ50_RS00195;IUJ50_RS00255;IUJ50_RS00955;IUJ50_RS01070;IUJ50_RS01150;IUJ50_RS01475;IUJ50_RS01585;IUJ50_RS01635;IUJ50_RS03405;IUJ50_RS03410;IUJ50_RS03755;IUJ50_RS03870;IUJ50_RS03875;IUJ50_RS03885;IUJ50_RS03945;IUJ50_RS03955;IUJ50_RS05605;IUJ50_RS05610;IUJ50_RS05705;IUJ50_RS05740;IUJ50_RS06215;IUJ50_RS06220;IUJ50_RS06415;IUJ50_RS06730;IUJ50_RS07270;IUJ50_RS07280;IUJ50_RS07285;IUJ50_R…
GO:0015837	amine transport	10	176	0.646452	IUJ50_RS01070;IUJ50_RS03755;IUJ50_RS03955;IUJ50_RS06220;IUJ50_RS10200;IUJ50_RS12095;IUJ50_RS13190;IUJ50_RS15090;IUJ50_RS21930;IUJ50_RS23945
GO:0071554	cell wall organization or biogenesis	10	176	0.646452	IUJ50_RS03945;IUJ50_RS05670;IUJ50_RS07740;IUJ50_RS11290;IUJ50_RS12265;IUJ50_RS12270;IUJ50_RS16930;IUJ50_RS23955;IUJ50_RS25370;IUJ50_RS25375
GO:0034470	ncRNA processing	15	262	0.649835	IUJ50_RS01070;IUJ50_RS10190;IUJ50_RS12200;IUJ50_RS13190;IUJ50_RS14725;IUJ50_RS15090;IUJ50_RS21545;IUJ50_RS21810;IUJ50_RS21935;IUJ50_RS23515;IUJ50_RS24555;IUJ50_RS24580;IUJ50_RS25370;IUJ50_RS26260;IUJ50_RS26680
GO:0055086	nucleobase-containing small molecule metabolic process	30	515	0.650154	IUJ50_RS01750;IUJ50_RS03945;IUJ50_RS05590;IUJ50_RS05595;IUJ50_RS05705;IUJ50_RS07740;IUJ50_RS08630;IUJ50_RS10185;IUJ50_RS11290;IUJ50_RS11295;IUJ50_RS11490;IUJ50_RS11820;IUJ50_RS12200;IUJ50_RS12595;IUJ50_RS13490;IUJ50_RS14725;IUJ50_RS14915;IUJ50_RS18230;IUJ50_RS21050;IUJ50_RS21175;IUJ50_RS21180;IUJ50_RS21185;IUJ50_RS21930;IUJ50_RS21935;IUJ50_RS23955;IUJ50_RS24565;IUJ50_RS24580;IUJ50_RS24640;IUJ50_R…
GO:0006006	glucose metabolic process	3	54	0.652358	IUJ50_RS00045;IUJ50_RS11290;IUJ50_RS21130
GO:0008360	regulation of cell shape	3	54	0.652358	IUJ50_RS05670;IUJ50_RS11430;IUJ50_RS21830
GO:0022604	regulation of cell morphogenesis	3	54	0.652358	IUJ50_RS05670;IUJ50_RS11430;IUJ50_RS21830
GO:0051604	protein maturation	3	54	0.652358	IUJ50_RS21815;IUJ50_RS21825;IUJ50_RS21830
GO:0006818	hydrogen transport	4	72	0.652531	IUJ50_RS00195;IUJ50_RS00255;IUJ50_RS11420;IUJ50_RS13185
GO:0050790	regulation of catalytic activity	4	72	0.652531	IUJ50_RS20725;IUJ50_RS21190;IUJ50_RS21435;IUJ50_RS21825
GO:0044036	cell wall macromolecule metabolic process	7	125	0.653642	IUJ50_RS05670;IUJ50_RS07740;IUJ50_RS11290;IUJ50_RS12270;IUJ50_RS16930;IUJ50_RS25370;IUJ50_RS25375
GO:0034660	ncRNA metabolic process	18	314	0.655694	IUJ50_RS01070;IUJ50_RS10190;IUJ50_RS12200;IUJ50_RS13190;IUJ50_RS14725;IUJ50_RS14750;IUJ50_RS15090;IUJ50_RS21545;IUJ50_RS21810;IUJ50_RS21935;IUJ50_RS23515;IUJ50_RS23970;IUJ50_RS24555;IUJ50_RS24570;IUJ50_RS24580;IUJ50_RS25370;IUJ50_RS26260;IUJ50_RS26680
GO:0006091	generation of precursor metabolites and energy	20	348	0.656289	IUJ50_RS03885;IUJ50_RS03945;IUJ50_RS04650;IUJ50_RS05705;IUJ50_RS07220;IUJ50_RS10185;IUJ50_RS12270;IUJ50_RS13185;IUJ50_RS14915;IUJ50_RS14920;IUJ50_RS15740;IUJ50_RS16930;IUJ50_RS16935;IUJ50_RS16940;IUJ50_RS21190;IUJ50_RS21375;IUJ50_RS21930;IUJ50_RS23955;IUJ50_RS23965;IUJ50_RS25370
GO:0006213	pyrimidine nucleoside metabolic process	2	36	0.657396	IUJ50_RS11290;IUJ50_RS11295
GO:0009225	nucleotide-sugar metabolic process	2	36	0.657396	IUJ50_RS01210;IUJ50_RS16930
GO:0015936	coenzyme A metabolic process	2	36	0.657396	IUJ50_RS11820;IUJ50_RS13490
GO:0015937	coenzyme A biosynthetic process	2	36	0.657396	IUJ50_RS11820;IUJ50_RS13490
GO:0031669	cellular response to nutrient levels	2	36	0.657396	IUJ50_RS21435;IUJ50_RS23970
GO:0006308	DNA catabolic process	1	17	0.659442	IUJ50_RS18375
GO:0009403	toxin biosynthetic process	1	17	0.659442	IUJ50_RS06220
GO:0015740	C4-dicarboxylate transport	1	17	0.659442	IUJ50_RS19040
GO:0015762	rhamnose transport	1	17	0.659442	IUJ50_RS12800
GO:0019301	rhamnose catabolic process	1	17	0.659442	IUJ50_RS03735
GO:0019303	D-ribose catabolic process	1	17	0.659442	IUJ50_RS18285
GO:0072511	divalent inorganic cation transport	10	178	0.660674	IUJ50_RS00255;IUJ50_RS01070;IUJ50_RS03955;IUJ50_RS06220;IUJ50_RS07270;IUJ50_RS12095;IUJ50_RS13190;IUJ50_RS15090;IUJ50_RS21930;IUJ50_RS23945
GO:0003008	system process	7	126	0.661957	IUJ50_RS01070;IUJ50_RS03955;IUJ50_RS06220;IUJ50_RS12095;IUJ50_RS13190;IUJ50_RS15090;IUJ50_RS23945
GO:0007600	sensory perception	7	126	0.661957	IUJ50_RS01070;IUJ50_RS03955;IUJ50_RS06220;IUJ50_RS12095;IUJ50_RS13190;IUJ50_RS15090;IUJ50_RS23945
GO:0007601	visual perception	7	126	0.661957	IUJ50_RS01070;IUJ50_RS03955;IUJ50_RS06220;IUJ50_RS12095;IUJ50_RS13190;IUJ50_RS15090;IUJ50_RS23945
GO:0050877	neurological system process	7	126	0.661957	IUJ50_RS01070;IUJ50_RS03955;IUJ50_RS06220;IUJ50_RS12095;IUJ50_RS13190;IUJ50_RS15090;IUJ50_RS23945
GO:0050953	sensory perception of light stimulus	7	126	0.661957	IUJ50_RS01070;IUJ50_RS03955;IUJ50_RS06220;IUJ50_RS12095;IUJ50_RS13190;IUJ50_RS15090;IUJ50_RS23945
GO:0009070	serine family amino acid biosynthetic process	5	91	0.664514	IUJ50_RS07270;IUJ50_RS11490;IUJ50_RS21810;IUJ50_RS21930;IUJ50_RS24700
GO:0019359	nicotinamide nucleotide biosynthetic process	3	55	0.664716	IUJ50_RS07740;IUJ50_RS14725;IUJ50_RS21935
GO:0015753	D-xylose transport	8	144	0.666051	IUJ50_RS01070;IUJ50_RS03955;IUJ50_RS06220;IUJ50_RS12095;IUJ50_RS12800;IUJ50_RS13190;IUJ50_RS15090;IUJ50_RS23945
GO:0032973	amino acid export	8	144	0.666051	IUJ50_RS01070;IUJ50_RS03955;IUJ50_RS06220;IUJ50_RS12095;IUJ50_RS13190;IUJ50_RS15090;IUJ50_RS23945;IUJ50_RS24555
GO:0033228	cysteine export	8	144	0.666051	IUJ50_RS01070;IUJ50_RS03955;IUJ50_RS06220;IUJ50_RS12095;IUJ50_RS13190;IUJ50_RS15090;IUJ50_RS23945;IUJ50_RS24555
GO:0042883	cysteine transport	8	144	0.666051	IUJ50_RS01070;IUJ50_RS03955;IUJ50_RS06220;IUJ50_RS12095;IUJ50_RS13190;IUJ50_RS15090;IUJ50_RS23945;IUJ50_RS24555
GO:0000270	peptidoglycan metabolic process	7	127	0.670152	IUJ50_RS00120;IUJ50_RS05670;IUJ50_RS07740;IUJ50_RS11290;IUJ50_RS16930;IUJ50_RS25370;IUJ50_RS25375
GO:0030203	glycosaminoglycan metabolic process	7	127	0.670152	IUJ50_RS00120;IUJ50_RS05670;IUJ50_RS07740;IUJ50_RS11290;IUJ50_RS16930;IUJ50_RS25370;IUJ50_RS25375
GO:0030321	transepithelial chloride transport	7	127	0.670152	IUJ50_RS01070;IUJ50_RS03955;IUJ50_RS06220;IUJ50_RS12095;IUJ50_RS13190;IUJ50_RS15090;IUJ50_RS23945
GO:0070633	transepithelial transport	7	127	0.670152	IUJ50_RS01070;IUJ50_RS03955;IUJ50_RS06220;IUJ50_RS12095;IUJ50_RS13190;IUJ50_RS15090;IUJ50_RS23945
GO:0019634	organic phosphonate metabolic process	9	162	0.670281	IUJ50_RS01070;IUJ50_RS01750;IUJ50_RS03955;IUJ50_RS06220;IUJ50_RS12095;IUJ50_RS13190;IUJ50_RS15090;IUJ50_RS23945;IUJ50_RS24640
GO:0009260	ribonucleotide biosynthetic process	12	214	0.670553	IUJ50_RS01750;IUJ50_RS05705;IUJ50_RS07740;IUJ50_RS11290;IUJ50_RS11295;IUJ50_RS11820;IUJ50_RS12595;IUJ50_RS13490;IUJ50_RS21930;IUJ50_RS21935;IUJ50_RS24565;IUJ50_RS24640
GO:0009292	genetic transfer	2	37	0.672233	IUJ50_RS01635;IUJ50_RS13490
GO:0042435	indole-containing compound biosynthetic process	2	37	0.672233	IUJ50_RS11295;IUJ50_RS21935
GO:0090329	regulation of DNA-dependent DNA replication	2	37	0.672233	IUJ50_RS01070;IUJ50_RS21545
GO:1902475	L-alpha-amino acid transmembrane transport	2	37	0.672233	IUJ50_RS06730;IUJ50_RS16810
GO:0030974	thiamine pyrophosphate transport	8	145	0.673708	IUJ50_RS01070;IUJ50_RS01635;IUJ50_RS03955;IUJ50_RS06220;IUJ50_RS12095;IUJ50_RS13190;IUJ50_RS15090;IUJ50_RS23945
GO:0006811	ion transport	47	805	0.674171	IUJ50_RS00060;IUJ50_RS00195;IUJ50_RS00255;IUJ50_RS00955;IUJ50_RS01070;IUJ50_RS01150;IUJ50_RS01585;IUJ50_RS01635;IUJ50_RS03405;IUJ50_RS03410;IUJ50_RS03755;IUJ50_RS03870;IUJ50_RS03885;IUJ50_RS03945;IUJ50_RS03955;IUJ50_RS05605;IUJ50_RS05705;IUJ50_RS06220;IUJ50_RS06415;IUJ50_RS06730;IUJ50_RS07270;IUJ50_RS07285;IUJ50_RS07610;IUJ50_RS10200;IUJ50_RS11420;IUJ50_RS11820;IUJ50_RS12095;IUJ50_RS13185;IUJ50_R…
GO:0035384	thioester biosynthetic process	3	56	0.676754	IUJ50_RS06215;IUJ50_RS13185;IUJ50_RS21375
GO:0043039	tRNA aminoacylation	3	56	0.676754	IUJ50_RS14750;IUJ50_RS23970;IUJ50_RS24570
GO:0071616	acyl-CoA biosynthetic process	3	56	0.676754	IUJ50_RS06215;IUJ50_RS13185;IUJ50_RS21375
GO:0046390	ribose phosphate biosynthetic process	12	215	0.676889	IUJ50_RS01750;IUJ50_RS05705;IUJ50_RS07740;IUJ50_RS11290;IUJ50_RS11295;IUJ50_RS11820;IUJ50_RS12595;IUJ50_RS13490;IUJ50_RS21930;IUJ50_RS21935;IUJ50_RS24565;IUJ50_RS24640
GO:0006014	D-ribose metabolic process	1	18	0.680397	IUJ50_RS18285
GO:0019684	photosynthesis, light reaction	1	18	0.680397	IUJ50_RS14915
GO:0042157	lipoprotein metabolic process	1	18	0.680397	IUJ50_RS09030
GO:0042245	RNA repair	1	18	0.680397	IUJ50_RS23515
GO:0044355	clearance of foreign intracellular DNA	1	18	0.680397	IUJ50_RS12330
GO:0051235	maintenance of location	1	18	0.680397	IUJ50_RS11290
GO:0071973	bacterial-type flagellum-dependent cell motility	1	18	0.680397	IUJ50_RS18375
GO:0090662	ATP hydrolysis coupled transmembrane transport	1	18	0.680397	IUJ50_RS01070
GO:0015888	thiamine transport	8	146	0.681258	IUJ50_RS01070;IUJ50_RS01635;IUJ50_RS03955;IUJ50_RS06220;IUJ50_RS12095;IUJ50_RS13190;IUJ50_RS15090;IUJ50_RS23945
GO:0051179	localization	78	1321	0.682087	IUJ50_RS00060;IUJ50_RS00195;IUJ50_RS00255;IUJ50_RS00955;IUJ50_RS01070;IUJ50_RS01150;IUJ50_RS01475;IUJ50_RS01585;IUJ50_RS01635;IUJ50_RS03405;IUJ50_RS03410;IUJ50_RS03755;IUJ50_RS03870;IUJ50_RS03875;IUJ50_RS03885;IUJ50_RS03945;IUJ50_RS03955;IUJ50_RS05605;IUJ50_RS05610;IUJ50_RS05705;IUJ50_RS05740;IUJ50_RS06215;IUJ50_RS06220;IUJ50_RS06415;IUJ50_RS06730;IUJ50_RS07270;IUJ50_RS07280;IUJ50_RS07285;IUJ50_R…
GO:0009086	methionine biosynthetic process	4	75	0.684218	IUJ50_RS16175;IUJ50_RS21810;IUJ50_RS21830;IUJ50_RS23515
GO:0048473	D-methionine transport	7	129	0.686172	IUJ50_RS01070;IUJ50_RS03955;IUJ50_RS06220;IUJ50_RS12095;IUJ50_RS13190;IUJ50_RS15090;IUJ50_RS23945
GO:0006559	L-phenylalanine catabolic process	2	38	0.686548	IUJ50_RS08690;IUJ50_RS09205
GO:0006875	cellular metal ion homeostasis	2	38	0.686548	IUJ50_RS21815;IUJ50_RS26565
GO:1902222	erythrose 4-phosphate/phosphoenolpyruvate family amino acid catabolic process	2	38	0.686548	IUJ50_RS08690;IUJ50_RS09205
GO:0043038	amino acid activation	3	57	0.688471	IUJ50_RS14750;IUJ50_RS23970;IUJ50_RS24570
GO:0035556	intracellular signal transduction	6	112	0.692672	IUJ50_RS01150;IUJ50_RS01155;IUJ50_RS01180;IUJ50_RS13150;IUJ50_RS22650;IUJ50_RS25370
GO:0044085	cellular component biogenesis	41	710	0.693101	IUJ50_RS01070;IUJ50_RS03735;IUJ50_RS03885;IUJ50_RS03890;IUJ50_RS03945;IUJ50_RS03955;IUJ50_RS04075;IUJ50_RS05670;IUJ50_RS06220;IUJ50_RS07740;IUJ50_RS10180;IUJ50_RS11290;IUJ50_RS11430;IUJ50_RS12095;IUJ50_RS12270;IUJ50_RS13185;IUJ50_RS13190;IUJ50_RS13205;IUJ50_RS13210;IUJ50_RS14720;IUJ50_RS14725;IUJ50_RS15090;IUJ50_RS16930;IUJ50_RS19050;IUJ50_RS20110;IUJ50_RS20725;IUJ50_RS21365;IUJ50_RS21435;IUJ50_R…
GO:0015821	methionine transport	7	130	0.693995	IUJ50_RS01070;IUJ50_RS03955;IUJ50_RS06220;IUJ50_RS12095;IUJ50_RS13190;IUJ50_RS15090;IUJ50_RS23945
GO:0019682	glyceraldehyde-3-phosphate metabolic process	4	76	0.69432	IUJ50_RS05590;IUJ50_RS05595;IUJ50_RS18230;IUJ50_RS21930
GO:0009123	nucleoside monophosphate metabolic process	11	201	0.698104	IUJ50_RS03945;IUJ50_RS05705;IUJ50_RS08630;IUJ50_RS10185;IUJ50_RS11290;IUJ50_RS11295;IUJ50_RS21930;IUJ50_RS21935;IUJ50_RS23955;IUJ50_RS24565;IUJ50_RS25370
GO:0000272	polysaccharide catabolic process	3	58	0.699868	IUJ50_RS01210;IUJ50_RS02100;IUJ50_RS16940
GO:0006189	'de novo' IMP biosynthetic process	1	19	0.700067	IUJ50_RS11290
GO:0006268	DNA unwinding involved in DNA replication	1	19	0.700067	IUJ50_RS12390
GO:0006835	dicarboxylic acid transport	1	19	0.700067	IUJ50_RS19040
GO:0006879	cellular iron ion homeostasis	1	19	0.700067	IUJ50_RS21815
GO:0010447	response to acidic pH	1	19	0.700067	IUJ50_RS07335
GO:0097588	archaeal or bacterial-type flagellum-dependent cell motility	1	19	0.700067	IUJ50_RS18375
GO:0015807	L-amino acid transport	2	39	0.700347	IUJ50_RS06730;IUJ50_RS16810
GO:0019344	cysteine biosynthetic process	2	39	0.700347	IUJ50_RS21810;IUJ50_RS21930
GO:0009712	catechol-containing compound metabolic process	6	113	0.700939	IUJ50_RS00890;IUJ50_RS03860;IUJ50_RS07980;IUJ50_RS19440;IUJ50_RS21390;IUJ50_RS24140
GO:0043200	response to amino acid	5	95	0.701475	IUJ50_RS00890;IUJ50_RS07980;IUJ50_RS19440;IUJ50_RS21390;IUJ50_RS24140
GO:0042940	D-amino acid transport	7	131	0.701693	IUJ50_RS01070;IUJ50_RS03955;IUJ50_RS06220;IUJ50_RS12095;IUJ50_RS13190;IUJ50_RS15090;IUJ50_RS23945
GO:0046365	monosaccharide catabolic process	4	77	0.704192	IUJ50_RS03735;IUJ50_RS16175;IUJ50_RS18285;IUJ50_RS25660
GO:0015840	urea transport	9	167	0.705361	IUJ50_RS01070;IUJ50_RS03955;IUJ50_RS06220;IUJ50_RS12095;IUJ50_RS13190;IUJ50_RS15085;IUJ50_RS15090;IUJ50_RS16810;IUJ50_RS23945
GO:0006351	transcription, DNA-templated	21	375	0.705663	IUJ50_RS00545;IUJ50_RS00890;IUJ50_RS03905;IUJ50_RS04075;IUJ50_RS05625;IUJ50_RS07935;IUJ50_RS07980;IUJ50_RS08135;IUJ50_RS09885;IUJ50_RS12375;IUJ50_RS13365;IUJ50_RS16115;IUJ50_RS16215;IUJ50_RS19440;IUJ50_RS21390;IUJ50_RS21805;IUJ50_RS24140;IUJ50_RS24575;IUJ50_RS25660;IUJ50_RS25865;IUJ50_RS26465
GO:0097659	nucleic acid-templated transcription	21	375	0.705663	IUJ50_RS00545;IUJ50_RS00890;IUJ50_RS03905;IUJ50_RS04075;IUJ50_RS05625;IUJ50_RS07935;IUJ50_RS07980;IUJ50_RS08135;IUJ50_RS09885;IUJ50_RS12375;IUJ50_RS13365;IUJ50_RS16115;IUJ50_RS16215;IUJ50_RS19440;IUJ50_RS21390;IUJ50_RS21805;IUJ50_RS24140;IUJ50_RS24575;IUJ50_RS25660;IUJ50_RS25865;IUJ50_RS26465
GO:0016070	RNA metabolic process	43	748	0.709136	IUJ50_RS00545;IUJ50_RS00890;IUJ50_RS01070;IUJ50_RS03905;IUJ50_RS04075;IUJ50_RS05625;IUJ50_RS07935;IUJ50_RS07980;IUJ50_RS08135;IUJ50_RS09885;IUJ50_RS10190;IUJ50_RS12200;IUJ50_RS12375;IUJ50_RS13190;IUJ50_RS13365;IUJ50_RS13415;IUJ50_RS14725;IUJ50_RS14750;IUJ50_RS15090;IUJ50_RS16115;IUJ50_RS16215;IUJ50_RS18375;IUJ50_RS19440;IUJ50_RS21070;IUJ50_RS21390;IUJ50_RS21545;IUJ50_RS21805;IUJ50_RS21810;IUJ50_R…
GO:1901615	organic hydroxy compound metabolic process	23	410	0.709407	IUJ50_RS00890;IUJ50_RS00955;IUJ50_RS03860;IUJ50_RS04080;IUJ50_RS05615;IUJ50_RS06220;IUJ50_RS06730;IUJ50_RS07980;IUJ50_RS10185;IUJ50_RS12200;IUJ50_RS14915;IUJ50_RS16180;IUJ50_RS18240;IUJ50_RS18285;IUJ50_RS19440;IUJ50_RS21390;IUJ50_RS21930;IUJ50_RS21935;IUJ50_RS22390;IUJ50_RS24140;IUJ50_RS24580;IUJ50_RS25370;IUJ50_RS26765
GO:0015716	organic phosphonate transport	11	203	0.710533	IUJ50_RS01070;IUJ50_RS03955;IUJ50_RS06220;IUJ50_RS08690;IUJ50_RS09205;IUJ50_RS12095;IUJ50_RS13190;IUJ50_RS13365;IUJ50_RS15090;IUJ50_RS16115;IUJ50_RS23945
GO:0019755	one-carbon compound transport	9	168	0.712086	IUJ50_RS01070;IUJ50_RS03955;IUJ50_RS06220;IUJ50_RS12095;IUJ50_RS13190;IUJ50_RS15085;IUJ50_RS15090;IUJ50_RS16810;IUJ50_RS23945
GO:0033308	hydroxyectoine transport	9	168	0.712086	IUJ50_RS00955;IUJ50_RS01070;IUJ50_RS03955;IUJ50_RS06220;IUJ50_RS06730;IUJ50_RS12095;IUJ50_RS13190;IUJ50_RS15090;IUJ50_RS23945
GO:0051470	ectoine transport	9	168	0.712086	IUJ50_RS00955;IUJ50_RS01070;IUJ50_RS03955;IUJ50_RS06220;IUJ50_RS06730;IUJ50_RS12095;IUJ50_RS13190;IUJ50_RS15090;IUJ50_RS23945
GO:0006783	heme biosynthetic process	2	40	0.713641	IUJ50_RS07225;IUJ50_RS16785
GO:0030003	cellular cation homeostasis	2	40	0.713641	IUJ50_RS21815;IUJ50_RS26565
GO:0006022	aminoglycan metabolic process	7	133	0.716706	IUJ50_RS00120;IUJ50_RS05670;IUJ50_RS07740;IUJ50_RS11290;IUJ50_RS16930;IUJ50_RS25370;IUJ50_RS25375
GO:0006821	chloride transport	7	133	0.716706	IUJ50_RS01070;IUJ50_RS03955;IUJ50_RS06220;IUJ50_RS12095;IUJ50_RS13190;IUJ50_RS15090;IUJ50_RS23945
GO:0015920	lipopolysaccharide transport	7	133	0.716706	IUJ50_RS01070;IUJ50_RS03955;IUJ50_RS06220;IUJ50_RS12095;IUJ50_RS13190;IUJ50_RS15090;IUJ50_RS23945
GO:0033231	carbohydrate export	7	133	0.716706	IUJ50_RS01070;IUJ50_RS03955;IUJ50_RS06220;IUJ50_RS12095;IUJ50_RS13190;IUJ50_RS15090;IUJ50_RS23945
GO:0042953	lipoprotein transport	7	133	0.716706	IUJ50_RS01070;IUJ50_RS03955;IUJ50_RS06220;IUJ50_RS12095;IUJ50_RS13190;IUJ50_RS15090;IUJ50_RS23945
GO:0006869	lipid transport	8	151	0.717377	IUJ50_RS01070;IUJ50_RS03955;IUJ50_RS06220;IUJ50_RS09030;IUJ50_RS12095;IUJ50_RS13190;IUJ50_RS15090;IUJ50_RS23945
GO:0006857	oligopeptide transport	1	20	0.718531	IUJ50_RS07610
GO:0009088	threonine biosynthetic process	1	20	0.718531	IUJ50_RS11490
GO:0015759	beta-glucoside transport	1	20	0.718531	IUJ50_RS05740
GO:0017001	antibiotic catabolic process	1	20	0.718531	IUJ50_RS03170
GO:0019346	transsulfuration	1	20	0.718531	IUJ50_RS21810
GO:0019420	dissimilatory sulfate reduction	1	20	0.718531	IUJ50_RS14915
GO:0042946	glucoside transport	1	20	0.718531	IUJ50_RS05740
GO:0044010	single-species biofilm formation	1	20	0.718531	IUJ50_RS00195
GO:0009244	lipopolysaccharide core region biosynthetic process	3	60	0.721711	IUJ50_RS07175;IUJ50_RS16385;IUJ50_RS18285
GO:0042737	drug catabolic process	3	60	0.721711	IUJ50_RS03860;IUJ50_RS10190;IUJ50_RS10195
GO:0046401	lipopolysaccharide core region metabolic process	3	60	0.721711	IUJ50_RS07175;IUJ50_RS16385;IUJ50_RS18285
GO:0034220	ion transmembrane transport	13	240	0.722016	IUJ50_RS00255;IUJ50_RS01070;IUJ50_RS01585;IUJ50_RS03405;IUJ50_RS03410;IUJ50_RS06415;IUJ50_RS06730;IUJ50_RS10200;IUJ50_RS11420;IUJ50_RS11820;IUJ50_RS13490;IUJ50_RS16810;IUJ50_RS22510
GO:0034654	nucleobase-containing compound biosynthetic process	42	735	0.722323	IUJ50_RS00545;IUJ50_RS00890;IUJ50_RS01210;IUJ50_RS01750;IUJ50_RS03905;IUJ50_RS04075;IUJ50_RS05625;IUJ50_RS05705;IUJ50_RS07740;IUJ50_RS07935;IUJ50_RS07980;IUJ50_RS08135;IUJ50_RS09885;IUJ50_RS11290;IUJ50_RS11295;IUJ50_RS11820;IUJ50_RS12200;IUJ50_RS12375;IUJ50_RS12595;IUJ50_RS13365;IUJ50_RS13490;IUJ50_RS14725;IUJ50_RS16115;IUJ50_RS16215;IUJ50_RS16930;IUJ50_RS19440;IUJ50_RS21050;IUJ50_RS21175;IUJ50_R…
GO:0034404	nucleobase-containing small molecule biosynthetic process	4	79	0.723242	IUJ50_RS11290;IUJ50_RS11295;IUJ50_RS21930;IUJ50_RS21935
GO:0043215	daunorubicin transport	7	134	0.724021	IUJ50_RS01070;IUJ50_RS03955;IUJ50_RS06220;IUJ50_RS12095;IUJ50_RS13190;IUJ50_RS15090;IUJ50_RS23945
GO:0044872	lipoprotein localization	7	134	0.724021	IUJ50_RS01070;IUJ50_RS03955;IUJ50_RS06220;IUJ50_RS12095;IUJ50_RS13190;IUJ50_RS15090;IUJ50_RS23945
GO:0000101	sulfur amino acid transport	8	152	0.724268	IUJ50_RS01070;IUJ50_RS03955;IUJ50_RS06220;IUJ50_RS12095;IUJ50_RS13190;IUJ50_RS15090;IUJ50_RS23945;IUJ50_RS24555
GO:0010876	lipid localization	8	152	0.724268	IUJ50_RS01070;IUJ50_RS03955;IUJ50_RS06220;IUJ50_RS09030;IUJ50_RS12095;IUJ50_RS13190;IUJ50_RS15090;IUJ50_RS23945
GO:0045117	azole transport	8	152	0.724268	IUJ50_RS01070;IUJ50_RS01635;IUJ50_RS03955;IUJ50_RS06220;IUJ50_RS12095;IUJ50_RS13190;IUJ50_RS15090;IUJ50_RS23945
GO:0006558	L-phenylalanine metabolic process	2	41	0.726438	IUJ50_RS08690;IUJ50_RS09205
GO:0006570	tyrosine metabolic process	2	41	0.726438	IUJ50_RS08690;IUJ50_RS09205
GO:0006873	cellular ion homeostasis	2	41	0.726438	IUJ50_RS21815;IUJ50_RS26565
GO:0019323	pentose catabolic process	2	41	0.726438	IUJ50_RS16175;IUJ50_RS18285
GO:1902221	erythrose 4-phosphate/phosphoenolpyruvate family amino acid metabolic process	2	41	0.726438	IUJ50_RS08690;IUJ50_RS09205
GO:0042398	cellular modified amino acid biosynthetic process	7	135	0.731206	IUJ50_RS08690;IUJ50_RS09205;IUJ50_RS19050;IUJ50_RS21810;IUJ50_RS23955;IUJ50_RS24700;IUJ50_RS25370
GO:0003333	amino acid transmembrane transport	3	61	0.732162	IUJ50_RS06730;IUJ50_RS10200;IUJ50_RS16810
GO:0006555	methionine metabolic process	4	80	0.732421	IUJ50_RS16175;IUJ50_RS21810;IUJ50_RS21830;IUJ50_RS23515
GO:0006979	response to oxidative stress	4	80	0.732421	IUJ50_RS00195;IUJ50_RS09030;IUJ50_RS10590;IUJ50_RS12835
GO:0006545	glycine biosynthetic process	1	21	0.735863	IUJ50_RS07270
GO:0006730	one-carbon metabolic process	1	21	0.735863	IUJ50_RS03790
GO:0007186	G-protein coupled receptor signaling pathway	1	21	0.735863	IUJ50_RS05605
GO:0008616	queuosine biosynthetic process	1	21	0.735863	IUJ50_RS07740
GO:0009255	Entner-Doudoroff pathway through 6-phosphogluconate	1	21	0.735863	IUJ50_RS21930
GO:0019299	rhamnose metabolic process	1	21	0.735863	IUJ50_RS03735
GO:0019568	arabinose catabolic process	1	21	0.735863	IUJ50_RS16175
GO:0046116	queuosine metabolic process	1	21	0.735863	IUJ50_RS07740
GO:0061678	Entner-Doudoroff pathway	1	21	0.735863	IUJ50_RS21930
GO:0098661	inorganic anion transmembrane transport	1	21	0.735863	IUJ50_RS22510
GO:0009126	purine nucleoside monophosphate metabolic process	9	172	0.737995	IUJ50_RS03945;IUJ50_RS05705;IUJ50_RS10185;IUJ50_RS11290;IUJ50_RS11295;IUJ50_RS21930;IUJ50_RS21935;IUJ50_RS23955;IUJ50_RS25370
GO:0009167	purine ribonucleoside monophosphate metabolic process	9	172	0.737995	IUJ50_RS03945;IUJ50_RS05705;IUJ50_RS10185;IUJ50_RS11290;IUJ50_RS11295;IUJ50_RS21930;IUJ50_RS21935;IUJ50_RS23955;IUJ50_RS25370
GO:0006396	RNA processing	15	278	0.738045	IUJ50_RS01070;IUJ50_RS10190;IUJ50_RS12200;IUJ50_RS13190;IUJ50_RS14725;IUJ50_RS15090;IUJ50_RS21545;IUJ50_RS21810;IUJ50_RS21935;IUJ50_RS23515;IUJ50_RS24555;IUJ50_RS24580;IUJ50_RS25370;IUJ50_RS26260;IUJ50_RS26680
GO:0042168	heme metabolic process	2	42	0.738749	IUJ50_RS07225;IUJ50_RS16785
GO:0042727	flavin-containing compound biosynthetic process	2	42	0.738749	IUJ50_RS05705;IUJ50_RS24565
GO:0006099	tricarboxylic acid cycle	4	81	0.741372	IUJ50_RS10185;IUJ50_RS13185;IUJ50_RS21375;IUJ50_RS25370
GO:0006084	acetyl-CoA metabolic process	3	62	0.742303	IUJ50_RS06215;IUJ50_RS13185;IUJ50_RS21375
GO:0009059	macromolecule biosynthetic process	59	1027	0.744956	IUJ50_RS00545;IUJ50_RS00890;IUJ50_RS01070;IUJ50_RS01150;IUJ50_RS01210;IUJ50_RS03905;IUJ50_RS04075;IUJ50_RS05625;IUJ50_RS05670;IUJ50_RS06305;IUJ50_RS07175;IUJ50_RS07740;IUJ50_RS07935;IUJ50_RS07980;IUJ50_RS08135;IUJ50_RS09885;IUJ50_RS11290;IUJ50_RS11430;IUJ50_RS12270;IUJ50_RS12375;IUJ50_RS12385;IUJ50_RS12390;IUJ50_RS13185;IUJ50_RS13365;IUJ50_RS14725;IUJ50_RS14750;IUJ50_RS16115;IUJ50_RS16215;IUJ50_R…
GO:0032774	RNA biosynthetic process	21	384	0.746126	IUJ50_RS00545;IUJ50_RS00890;IUJ50_RS03905;IUJ50_RS04075;IUJ50_RS05625;IUJ50_RS07935;IUJ50_RS07980;IUJ50_RS08135;IUJ50_RS09885;IUJ50_RS12375;IUJ50_RS13365;IUJ50_RS16115;IUJ50_RS16215;IUJ50_RS19440;IUJ50_RS21390;IUJ50_RS21805;IUJ50_RS24140;IUJ50_RS24575;IUJ50_RS25660;IUJ50_RS25865;IUJ50_RS26465
GO:0072348	sulfur compound transport	12	227	0.747285	IUJ50_RS00955;IUJ50_RS01070;IUJ50_RS01635;IUJ50_RS03955;IUJ50_RS06220;IUJ50_RS06730;IUJ50_RS12095;IUJ50_RS13190;IUJ50_RS15090;IUJ50_RS22510;IUJ50_RS23945;IUJ50_RS24555
GO:0018958	phenol-containing compound metabolic process	6	119	0.747386	IUJ50_RS00890;IUJ50_RS03860;IUJ50_RS07980;IUJ50_RS19440;IUJ50_RS21390;IUJ50_RS24140
GO:0071555	cell wall organization	4	82	0.750095	IUJ50_RS05670;IUJ50_RS12265;IUJ50_RS12270;IUJ50_RS23955
GO:0005996	monosaccharide metabolic process	9	174	0.750347	IUJ50_RS00045;IUJ50_RS01635;IUJ50_RS03735;IUJ50_RS11290;IUJ50_RS16175;IUJ50_RS16180;IUJ50_RS18285;IUJ50_RS21130;IUJ50_RS25660
GO:0023052	signaling	9	174	0.750347	IUJ50_RS01150;IUJ50_RS01155;IUJ50_RS01180;IUJ50_RS05605;IUJ50_RS05615;IUJ50_RS06730;IUJ50_RS13150;IUJ50_RS22650;IUJ50_RS25370
GO:0044700	single organism signaling	9	174	0.750347	IUJ50_RS01150;IUJ50_RS01155;IUJ50_RS01180;IUJ50_RS05605;IUJ50_RS05615;IUJ50_RS06730;IUJ50_RS13150;IUJ50_RS22650;IUJ50_RS25370
GO:0009060	aerobic respiration	5	101	0.751482	IUJ50_RS05705;IUJ50_RS10185;IUJ50_RS13185;IUJ50_RS21375;IUJ50_RS25370
GO:0032501	multicellular organismal process	7	138	0.75199	IUJ50_RS01070;IUJ50_RS03955;IUJ50_RS06220;IUJ50_RS12095;IUJ50_RS13190;IUJ50_RS15090;IUJ50_RS23945
GO:0019509	L-methionine biosynthetic process from methylthioadenosine	1	22	0.752131	IUJ50_RS16175
GO:0030091	protein repair	1	22	0.752131	IUJ50_RS12835
GO:0046688	response to copper ion	1	22	0.752131	IUJ50_RS26565
GO:0050667	homocysteine metabolic process	1	22	0.752131	IUJ50_RS21810
GO:0071214	cellular response to abiotic stimulus	1	22	0.752131	IUJ50_RS07335
GO:0048870	cell motility	3	63	0.752138	IUJ50_RS12095;IUJ50_RS18375;IUJ50_RS23945
GO:0051674	localization of cell	3	63	0.752138	IUJ50_RS12095;IUJ50_RS18375;IUJ50_RS23945
GO:0015748	organophosphate ester transport	9	175	0.756372	IUJ50_RS01070;IUJ50_RS01635;IUJ50_RS03405;IUJ50_RS03955;IUJ50_RS06220;IUJ50_RS12095;IUJ50_RS13190;IUJ50_RS15090;IUJ50_RS23945
GO:1901656	glycoside transport	8	157	0.75703	IUJ50_RS01070;IUJ50_RS03955;IUJ50_RS05740;IUJ50_RS06220;IUJ50_RS12095;IUJ50_RS13190;IUJ50_RS15090;IUJ50_RS23945
GO:1901657	glycosyl compound metabolic process	17	317	0.757342	IUJ50_RS03945;IUJ50_RS05705;IUJ50_RS07740;IUJ50_RS10185;IUJ50_RS11290;IUJ50_RS11295;IUJ50_RS11820;IUJ50_RS12270;IUJ50_RS13490;IUJ50_RS14915;IUJ50_RS16935;IUJ50_RS21930;IUJ50_RS21935;IUJ50_RS23955;IUJ50_RS23965;IUJ50_RS24570;IUJ50_RS25370
GO:0009127	purine nucleoside monophosphate biosynthetic process	4	83	0.758593	IUJ50_RS11290;IUJ50_RS11295;IUJ50_RS21930;IUJ50_RS21935
GO:0009168	purine ribonucleoside monophosphate biosynthetic process	4	83	0.758593	IUJ50_RS11290;IUJ50_RS11295;IUJ50_RS21930;IUJ50_RS21935
GO:0001101	response to acid chemical	5	102	0.759182	IUJ50_RS00890;IUJ50_RS07980;IUJ50_RS19440;IUJ50_RS21390;IUJ50_RS24140
GO:0009072	aromatic amino acid family metabolic process	5	102	0.759182	IUJ50_RS08690;IUJ50_RS09205;IUJ50_RS11295;IUJ50_RS21810;IUJ50_RS21935
GO:0006928	movement of cell or subcellular component	3	64	0.76167	IUJ50_RS12095;IUJ50_RS18375;IUJ50_RS23945
GO:0007155	cell adhesion	2	44	0.761961	IUJ50_RS19825;IUJ50_RS20820
GO:1901678	iron coordination entity transport	8	158	0.763243	IUJ50_RS01070;IUJ50_RS03955;IUJ50_RS06220;IUJ50_RS12095;IUJ50_RS13190;IUJ50_RS15090;IUJ50_RS19040;IUJ50_RS23945
GO:0009311	oligosaccharide metabolic process	7	140	0.7652	IUJ50_RS05100;IUJ50_RS05595;IUJ50_RS07175;IUJ50_RS16385;IUJ50_RS18285;IUJ50_RS19925;IUJ50_RS23965
GO:0044765	single-organism transport	73	1268	0.766445	IUJ50_RS00060;IUJ50_RS00195;IUJ50_RS00255;IUJ50_RS00955;IUJ50_RS01070;IUJ50_RS01150;IUJ50_RS01475;IUJ50_RS01585;IUJ50_RS01635;IUJ50_RS03405;IUJ50_RS03410;IUJ50_RS03755;IUJ50_RS03870;IUJ50_RS03875;IUJ50_RS03885;IUJ50_RS03945;IUJ50_RS03955;IUJ50_RS05605;IUJ50_RS05610;IUJ50_RS05705;IUJ50_RS05740;IUJ50_RS06215;IUJ50_RS06220;IUJ50_RS06415;IUJ50_RS06730;IUJ50_RS07270;IUJ50_RS07280;IUJ50_RS07285;IUJ50_R…
GO:0022900	electron transport chain	5	103	0.766703	IUJ50_RS03885;IUJ50_RS05705;IUJ50_RS14915;IUJ50_RS14920;IUJ50_RS21190
GO:0065009	regulation of molecular function	4	84	0.766866	IUJ50_RS20725;IUJ50_RS21190;IUJ50_RS21435;IUJ50_RS21825
GO:0034645	cellular macromolecule biosynthetic process	58	1018	0.76706	IUJ50_RS00545;IUJ50_RS00890;IUJ50_RS01070;IUJ50_RS01210;IUJ50_RS03905;IUJ50_RS04075;IUJ50_RS05625;IUJ50_RS05670;IUJ50_RS06305;IUJ50_RS07175;IUJ50_RS07740;IUJ50_RS07935;IUJ50_RS07980;IUJ50_RS08135;IUJ50_RS09885;IUJ50_RS11290;IUJ50_RS11430;IUJ50_RS12270;IUJ50_RS12375;IUJ50_RS12385;IUJ50_RS12390;IUJ50_RS13185;IUJ50_RS13365;IUJ50_RS14725;IUJ50_RS14750;IUJ50_RS16115;IUJ50_RS16215;IUJ50_RS16385;IUJ50_R…
GO:0000103	sulfate assimilation	1	23	0.767401	IUJ50_RS26680
GO:0006188	IMP biosynthetic process	1	23	0.767401	IUJ50_RS11290
GO:0042952	beta-ketoadipate pathway	1	23	0.767401	IUJ50_RS25655
GO:0071267	L-methionine salvage	1	23	0.767401	IUJ50_RS16175
GO:0033223	2-aminoethylphosphonate transport	9	177	0.768119	IUJ50_RS01070;IUJ50_RS01635;IUJ50_RS03955;IUJ50_RS06220;IUJ50_RS12095;IUJ50_RS13190;IUJ50_RS15090;IUJ50_RS22510;IUJ50_RS23945
GO:0009156	ribonucleoside monophosphate biosynthetic process	6	122	0.768578	IUJ50_RS05705;IUJ50_RS11290;IUJ50_RS11295;IUJ50_RS21930;IUJ50_RS21935;IUJ50_RS24565
GO:0006824	cobalt ion transport	7	141	0.771612	IUJ50_RS01070;IUJ50_RS03955;IUJ50_RS06220;IUJ50_RS12095;IUJ50_RS13190;IUJ50_RS15090;IUJ50_RS23945
GO:0015706	nitrate transport	7	141	0.771612	IUJ50_RS01070;IUJ50_RS03955;IUJ50_RS06220;IUJ50_RS12095;IUJ50_RS13190;IUJ50_RS15090;IUJ50_RS23945
GO:0043213	bacteriocin transport	7	141	0.771612	IUJ50_RS01070;IUJ50_RS03955;IUJ50_RS06220;IUJ50_RS12095;IUJ50_RS13190;IUJ50_RS15090;IUJ50_RS23945
GO:0043094	cellular metabolic compound salvage	4	85	0.774918	IUJ50_RS01750;IUJ50_RS16175;IUJ50_RS18285;IUJ50_RS24640
GO:0000097	sulfur amino acid biosynthetic process	5	105	0.781212	IUJ50_RS16175;IUJ50_RS21810;IUJ50_RS21830;IUJ50_RS21930;IUJ50_RS23515
GO:0000160	phosphorelay signal transduction system	5	105	0.781212	IUJ50_RS01150;IUJ50_RS01155;IUJ50_RS01180;IUJ50_RS13150;IUJ50_RS22650
GO:0043102	amino acid salvage	1	24	0.781734	IUJ50_RS16175
GO:0046040	IMP metabolic process	1	24	0.781734	IUJ50_RS11290
GO:0071265	L-methionine biosynthetic process	1	24	0.781734	IUJ50_RS16175
GO:1902578	single-organism localization	73	1274	0.781861	IUJ50_RS00060;IUJ50_RS00195;IUJ50_RS00255;IUJ50_RS00955;IUJ50_RS01070;IUJ50_RS01150;IUJ50_RS01475;IUJ50_RS01585;IUJ50_RS01635;IUJ50_RS03405;IUJ50_RS03410;IUJ50_RS03755;IUJ50_RS03870;IUJ50_RS03875;IUJ50_RS03885;IUJ50_RS03945;IUJ50_RS03955;IUJ50_RS05605;IUJ50_RS05610;IUJ50_RS05705;IUJ50_RS05740;IUJ50_RS06215;IUJ50_RS06220;IUJ50_RS06415;IUJ50_RS06730;IUJ50_RS07270;IUJ50_RS07280;IUJ50_RS07285;IUJ50_R…
GO:0033866	nucleoside bisphosphate biosynthetic process	2	46	0.783371	IUJ50_RS11820;IUJ50_RS13490
GO:0034030	ribonucleoside bisphosphate biosynthetic process	2	46	0.783371	IUJ50_RS11820;IUJ50_RS13490
GO:0034033	purine nucleoside bisphosphate biosynthetic process	2	46	0.783371	IUJ50_RS11820;IUJ50_RS13490
GO:0042455	ribonucleoside biosynthetic process	7	143	0.784052	IUJ50_RS07740;IUJ50_RS11290;IUJ50_RS11295;IUJ50_RS11820;IUJ50_RS13490;IUJ50_RS21930;IUJ50_RS21935
GO:1901135	carbohydrate derivative metabolic process	41	738	0.786367	IUJ50_RS00120;IUJ50_RS01210;IUJ50_RS01750;IUJ50_RS03870;IUJ50_RS03945;IUJ50_RS05100;IUJ50_RS05590;IUJ50_RS05595;IUJ50_RS05670;IUJ50_RS05705;IUJ50_RS07175;IUJ50_RS07740;IUJ50_RS08630;IUJ50_RS10185;IUJ50_RS11290;IUJ50_RS11295;IUJ50_RS11820;IUJ50_RS12270;IUJ50_RS12595;IUJ50_RS13490;IUJ50_RS14915;IUJ50_RS16385;IUJ50_RS16930;IUJ50_RS16935;IUJ50_RS18230;IUJ50_RS18285;IUJ50_RS21175;IUJ50_RS21180;IUJ50_R…
GO:0051704	multi-organism process	16	306	0.786549	IUJ50_RS00195;IUJ50_RS00545;IUJ50_RS01635;IUJ50_RS12095;IUJ50_RS12270;IUJ50_RS13175;IUJ50_RS13205;IUJ50_RS13210;IUJ50_RS13490;IUJ50_RS19050;IUJ50_RS20725;IUJ50_RS23950;IUJ50_RS23960;IUJ50_RS23970;IUJ50_RS25485;IUJ50_RS25865
GO:0046034	ATP metabolic process	6	125	0.788431	IUJ50_RS03945;IUJ50_RS05705;IUJ50_RS10185;IUJ50_RS21930;IUJ50_RS23955;IUJ50_RS25370
GO:0006637	acyl-CoA metabolic process	3	67	0.788501	IUJ50_RS06215;IUJ50_RS13185;IUJ50_RS21375
GO:0035383	thioester metabolic process	3	67	0.788501	IUJ50_RS06215;IUJ50_RS13185;IUJ50_RS21375
GO:0009163	nucleoside biosynthetic process	7	144	0.790081	IUJ50_RS07740;IUJ50_RS11290;IUJ50_RS11295;IUJ50_RS11820;IUJ50_RS13490;IUJ50_RS21930;IUJ50_RS21935
GO:0022610	biological adhesion	2	47	0.79343	IUJ50_RS19825;IUJ50_RS20820
GO:0022904	respiratory electron transport chain	2	47	0.79343	IUJ50_RS05705;IUJ50_RS14920
GO:0055082	cellular chemical homeostasis	2	47	0.79343	IUJ50_RS21815;IUJ50_RS26565
GO:0010243	response to organonitrogen compound	5	107	0.795019	IUJ50_RS00890;IUJ50_RS07980;IUJ50_RS19440;IUJ50_RS21390;IUJ50_RS24140
GO:0009399	nitrogen fixation	1	25	0.795187	IUJ50_RS21815
GO:0042426	choline catabolic process	1	25	0.795187	IUJ50_RS14915
GO:0051187	cofactor catabolic process	1	25	0.795187	IUJ50_RS08630
GO:0042439	ethanolamine-containing compound metabolic process	4	88	0.797767	IUJ50_RS06220;IUJ50_RS14915;IUJ50_RS22390;IUJ50_RS24580
GO:0009124	nucleoside monophosphate biosynthetic process	6	127	0.800933	IUJ50_RS05705;IUJ50_RS11290;IUJ50_RS11295;IUJ50_RS21930;IUJ50_RS21935;IUJ50_RS24565
GO:0019320	hexose catabolic process	2	48	0.803076	IUJ50_RS03735;IUJ50_RS16175
GO:0006101	citrate metabolic process	4	89	0.804958	IUJ50_RS10185;IUJ50_RS13185;IUJ50_RS21375;IUJ50_RS25370
GO:0015992	proton transport	3	69	0.804966	IUJ50_RS00195;IUJ50_RS00255;IUJ50_RS11420
GO:0006825	copper ion transport	1	26	0.807814	IUJ50_RS07270
GO:0009268	response to pH	1	26	0.807814	IUJ50_RS07335
GO:0043086	negative regulation of catalytic activity	1	26	0.807814	IUJ50_RS20725
GO:0051336	regulation of hydrolase activity	1	26	0.807814	IUJ50_RS21825
GO:0009719	response to endogenous stimulus	5	109	0.808139	IUJ50_RS00890;IUJ50_RS07980;IUJ50_RS19440;IUJ50_RS21390;IUJ50_RS24140
GO:0048518	positive regulation of biological process	12	240	0.811242	IUJ50_RS00545;IUJ50_RS00890;IUJ50_RS01155;IUJ50_RS07980;IUJ50_RS08135;IUJ50_RS12095;IUJ50_RS13205;IUJ50_RS19440;IUJ50_RS21190;IUJ50_RS21390;IUJ50_RS21825;IUJ50_RS24140
GO:0046174	polyol catabolic process	3	70	0.812788	IUJ50_RS04080;IUJ50_RS16180;IUJ50_RS18285
GO:0009205	purine ribonucleoside triphosphate metabolic process	6	129	0.81286	IUJ50_RS03945;IUJ50_RS05705;IUJ50_RS10185;IUJ50_RS21930;IUJ50_RS23955;IUJ50_RS25370
GO:1901700	response to oxygen-containing compound	7	148	0.812944	IUJ50_RS00195;IUJ50_RS00890;IUJ50_RS07980;IUJ50_RS09030;IUJ50_RS19440;IUJ50_RS21390;IUJ50_RS24140
GO:0006575	cellular modified amino acid metabolic process	10	204	0.813749	IUJ50_RS08690;IUJ50_RS09205;IUJ50_RS14915;IUJ50_RS18085;IUJ50_RS19050;IUJ50_RS21190;IUJ50_RS21810;IUJ50_RS23955;IUJ50_RS24700;IUJ50_RS25370
GO:0031328	positive regulation of cellular biosynthetic process	9	186	0.816017	IUJ50_RS00545;IUJ50_RS00890;IUJ50_RS01155;IUJ50_RS07980;IUJ50_RS08135;IUJ50_RS12095;IUJ50_RS19440;IUJ50_RS21390;IUJ50_RS24140
GO:0006592	ornithine biosynthetic process	1	27	0.819665	IUJ50_RS20110
GO:0006749	glutathione metabolic process	1	27	0.819665	IUJ50_RS21190
GO:0030254	protein secretion by the type III secretion system	1	27	0.819665	IUJ50_RS12095
GO:0009891	positive regulation of biosynthetic process	9	187	0.820845	IUJ50_RS00545;IUJ50_RS00890;IUJ50_RS01155;IUJ50_RS07980;IUJ50_RS08135;IUJ50_RS12095;IUJ50_RS19440;IUJ50_RS21390;IUJ50_RS24140
GO:0010557	positive regulation of macromolecule biosynthetic process	9	187	0.820845	IUJ50_RS00545;IUJ50_RS00890;IUJ50_RS01155;IUJ50_RS07980;IUJ50_RS08135;IUJ50_RS12095;IUJ50_RS19440;IUJ50_RS21390;IUJ50_RS24140
GO:0072522	purine-containing compound biosynthetic process	9	187	0.820845	IUJ50_RS01750;IUJ50_RS07740;IUJ50_RS11290;IUJ50_RS11295;IUJ50_RS11820;IUJ50_RS13490;IUJ50_RS21930;IUJ50_RS21935;IUJ50_RS24640
GO:0006793	phosphorus metabolic process	50	904	0.821959	IUJ50_RS01070;IUJ50_RS01150;IUJ50_RS01155;IUJ50_RS01750;IUJ50_RS03870;IUJ50_RS03945;IUJ50_RS03955;IUJ50_RS05100;IUJ50_RS05590;IUJ50_RS05595;IUJ50_RS05705;IUJ50_RS05740;IUJ50_RS06215;IUJ50_RS06220;IUJ50_RS07175;IUJ50_RS07220;IUJ50_RS07740;IUJ50_RS08630;IUJ50_RS10185;IUJ50_RS11290;IUJ50_RS11295;IUJ50_RS11490;IUJ50_RS11820;IUJ50_RS12095;IUJ50_RS12200;IUJ50_RS12595;IUJ50_RS13150;IUJ50_RS13185;IUJ50_R…
GO:0044419	interspecies interaction between organisms	7	150	0.823636	IUJ50_RS00545;IUJ50_RS12270;IUJ50_RS13205;IUJ50_RS13210;IUJ50_RS19050;IUJ50_RS20725;IUJ50_RS23970
GO:0007165	signal transduction	8	169	0.82421	IUJ50_RS01150;IUJ50_RS01155;IUJ50_RS01180;IUJ50_RS05605;IUJ50_RS06730;IUJ50_RS13150;IUJ50_RS22650;IUJ50_RS25370
GO:0033554	cellular response to stress	25	475	0.82495	IUJ50_RS00195;IUJ50_RS01070;IUJ50_RS03860;IUJ50_RS03955;IUJ50_RS05175;IUJ50_RS06305;IUJ50_RS09030;IUJ50_RS10200;IUJ50_RS11430;IUJ50_RS12095;IUJ50_RS12385;IUJ50_RS12390;IUJ50_RS12595;IUJ50_RS13190;IUJ50_RS14725;IUJ50_RS14920;IUJ50_RS15090;IUJ50_RS16115;IUJ50_RS16180;IUJ50_RS16935;IUJ50_RS20705;IUJ50_RS21435;IUJ50_RS21545;IUJ50_RS21830;IUJ50_RS23970
GO:0042451	purine nucleoside biosynthetic process	5	112	0.826564	IUJ50_RS11295;IUJ50_RS11820;IUJ50_RS13490;IUJ50_RS21930;IUJ50_RS21935
GO:0046129	purine ribonucleoside biosynthetic process	5	112	0.826564	IUJ50_RS11295;IUJ50_RS11820;IUJ50_RS13490;IUJ50_RS21930;IUJ50_RS21935
GO:0051128	regulation of cellular component organization	5	112	0.826564	IUJ50_RS05670;IUJ50_RS07935;IUJ50_RS11430;IUJ50_RS20725;IUJ50_RS21830
GO:1901698	response to nitrogen compound	5	112	0.826564	IUJ50_RS00890;IUJ50_RS07980;IUJ50_RS19440;IUJ50_RS21390;IUJ50_RS24140
GO:0007154	cell communication	14	280	0.826752	IUJ50_RS01070;IUJ50_RS01150;IUJ50_RS01155;IUJ50_RS01180;IUJ50_RS05605;IUJ50_RS05615;IUJ50_RS06230;IUJ50_RS06730;IUJ50_RS12385;IUJ50_RS13150;IUJ50_RS21435;IUJ50_RS22650;IUJ50_RS23970;IUJ50_RS25370
GO:0009605	response to external stimulus	7	151	0.828802	IUJ50_RS01070;IUJ50_RS10180;IUJ50_RS12385;IUJ50_RS13175;IUJ50_RS21435;IUJ50_RS23960;IUJ50_RS23970
GO:0033865	nucleoside bisphosphate metabolic process	2	51	0.829661	IUJ50_RS11820;IUJ50_RS13490
GO:0033875	ribonucleoside bisphosphate metabolic process	2	51	0.829661	IUJ50_RS11820;IUJ50_RS13490
GO:0034032	purine nucleoside bisphosphate metabolic process	2	51	0.829661	IUJ50_RS11820;IUJ50_RS13490
GO:0009144	purine nucleoside triphosphate metabolic process	6	132	0.829698	IUJ50_RS03945;IUJ50_RS05705;IUJ50_RS10185;IUJ50_RS21930;IUJ50_RS23955;IUJ50_RS25370
GO:0010628	positive regulation of gene expression	9	189	0.830215	IUJ50_RS00545;IUJ50_RS00890;IUJ50_RS01155;IUJ50_RS07980;IUJ50_RS08135;IUJ50_RS12095;IUJ50_RS19440;IUJ50_RS21390;IUJ50_RS24140
GO:0006796	phosphate-containing compound metabolic process	41	754	0.830599	IUJ50_RS01150;IUJ50_RS01155;IUJ50_RS01750;IUJ50_RS03870;IUJ50_RS03945;IUJ50_RS03955;IUJ50_RS05100;IUJ50_RS05590;IUJ50_RS05595;IUJ50_RS05705;IUJ50_RS05740;IUJ50_RS07175;IUJ50_RS07220;IUJ50_RS07740;IUJ50_RS08630;IUJ50_RS10185;IUJ50_RS11290;IUJ50_RS11295;IUJ50_RS11490;IUJ50_RS11820;IUJ50_RS12200;IUJ50_RS12595;IUJ50_RS13150;IUJ50_RS13490;IUJ50_RS14725;IUJ50_RS16385;IUJ50_RS18230;IUJ50_RS18285;IUJ50_R…
GO:0018307	enzyme active site formation	1	28	0.830788	IUJ50_RS14915
GO:0048522	positive regulation of cellular process	10	208	0.831912	IUJ50_RS00545;IUJ50_RS00890;IUJ50_RS01155;IUJ50_RS07980;IUJ50_RS08135;IUJ50_RS12095;IUJ50_RS13205;IUJ50_RS19440;IUJ50_RS21390;IUJ50_RS24140
GO:0009893	positive regulation of metabolic process	11	227	0.834025	IUJ50_RS00545;IUJ50_RS00890;IUJ50_RS01155;IUJ50_RS07980;IUJ50_RS08135;IUJ50_RS12095;IUJ50_RS19440;IUJ50_RS21190;IUJ50_RS21390;IUJ50_RS21825;IUJ50_RS24140
GO:0006323	DNA packaging	3	73	0.834683	IUJ50_RS15090;IUJ50_RS22050;IUJ50_RS23970
GO:0009199	ribonucleoside triphosphate metabolic process	6	133	0.835037	IUJ50_RS03945;IUJ50_RS05705;IUJ50_RS10185;IUJ50_RS21930;IUJ50_RS23955;IUJ50_RS25370
GO:0006820	anion transport	26	496	0.8355	IUJ50_RS00060;IUJ50_RS00955;IUJ50_RS01070;IUJ50_RS01150;IUJ50_RS01585;IUJ50_RS01635;IUJ50_RS03755;IUJ50_RS03955;IUJ50_RS05605;IUJ50_RS06220;IUJ50_RS06730;IUJ50_RS07610;IUJ50_RS10200;IUJ50_RS11820;IUJ50_RS12095;IUJ50_RS13190;IUJ50_RS13490;IUJ50_RS15090;IUJ50_RS16810;IUJ50_RS19040;IUJ50_RS19920;IUJ50_RS22510;IUJ50_RS23945;IUJ50_RS24555;IUJ50_RS24580;IUJ50_RS26260
GO:0009073	aromatic amino acid family biosynthetic process	2	52	0.837781	IUJ50_RS11295;IUJ50_RS21935
GO:1901264	carbohydrate derivative transport	10	210	0.840474	IUJ50_RS01070;IUJ50_RS03405;IUJ50_RS03955;IUJ50_RS05740;IUJ50_RS06220;IUJ50_RS12095;IUJ50_RS13190;IUJ50_RS15090;IUJ50_RS19920;IUJ50_RS23945
GO:0008614	pyridoxine metabolic process	1	29	0.841228	IUJ50_RS05615
GO:0008615	pyridoxine biosynthetic process	1	29	0.841228	IUJ50_RS05615
GO:0023014	signal transduction by protein phosphorylation	1	29	0.841228	IUJ50_RS01150
GO:1901136	carbohydrate derivative catabolic process	3	74	0.841477	IUJ50_RS03870;IUJ50_RS08630;IUJ50_RS25370
GO:0045333	cellular respiration	8	173	0.84313	IUJ50_RS05705;IUJ50_RS07220;IUJ50_RS10185;IUJ50_RS13185;IUJ50_RS14915;IUJ50_RS14920;IUJ50_RS21375;IUJ50_RS25370
GO:0071103	DNA conformation change	5	115	0.843538	IUJ50_RS12390;IUJ50_RS14725;IUJ50_RS15090;IUJ50_RS22050;IUJ50_RS23970
GO:0051173	positive regulation of nitrogen compound metabolic process	9	193	0.847821	IUJ50_RS00545;IUJ50_RS00890;IUJ50_RS01155;IUJ50_RS07980;IUJ50_RS08135;IUJ50_RS12095;IUJ50_RS19440;IUJ50_RS21390;IUJ50_RS24140
GO:1901617	organic hydroxy compound biosynthetic process	3	75	0.84803	IUJ50_RS05615;IUJ50_RS18285;IUJ50_RS21935
GO:0098660	inorganic ion transmembrane transport	6	136	0.850252	IUJ50_RS00255;IUJ50_RS01070;IUJ50_RS03405;IUJ50_RS03410;IUJ50_RS11420;IUJ50_RS22510
GO:0006544	glycine metabolic process	1	30	0.851026	IUJ50_RS07270
GO:0009254	peptidoglycan turnover	1	30	0.851026	IUJ50_RS00120
GO:0009294	DNA mediated transformation	1	30	0.851026	IUJ50_RS01635
GO:0015948	methanogenesis	1	30	0.851026	IUJ50_RS07220
GO:0015975	energy derivation by oxidation of reduced inorganic compounds	1	30	0.851026	IUJ50_RS07220
GO:0018106	peptidyl-histidine phosphorylation	1	30	0.851026	IUJ50_RS01150
GO:0042908	xenobiotic transport	5	117	0.85408	IUJ50_RS00060;IUJ50_RS00955;IUJ50_RS01475;IUJ50_RS01585;IUJ50_RS06730
GO:0040011	locomotion	3	76	0.854347	IUJ50_RS12095;IUJ50_RS18375;IUJ50_RS23945
GO:0045229	external encapsulating structure organization	4	97	0.85529	IUJ50_RS05670;IUJ50_RS12265;IUJ50_RS12270;IUJ50_RS23955
GO:0045893	positive regulation of transcription, DNA-templated	8	176	0.856242	IUJ50_RS00545;IUJ50_RS00890;IUJ50_RS01155;IUJ50_RS07980;IUJ50_RS08135;IUJ50_RS19440;IUJ50_RS21390;IUJ50_RS24140
GO:1902680	positive regulation of RNA biosynthetic process	8	176	0.856242	IUJ50_RS00545;IUJ50_RS00890;IUJ50_RS01155;IUJ50_RS07980;IUJ50_RS08135;IUJ50_RS19440;IUJ50_RS21390;IUJ50_RS24140
GO:1903508	positive regulation of nucleic acid-templated transcription	8	176	0.856242	IUJ50_RS00545;IUJ50_RS00890;IUJ50_RS01155;IUJ50_RS07980;IUJ50_RS08135;IUJ50_RS19440;IUJ50_RS21390;IUJ50_RS24140
GO:0098662	inorganic cation transmembrane transport	5	118	0.859127	IUJ50_RS00255;IUJ50_RS01070;IUJ50_RS03405;IUJ50_RS03410;IUJ50_RS11420
GO:0018202	peptidyl-histidine modification	1	31	0.860221	IUJ50_RS01150
GO:0046500	S-adenosylmethionine metabolic process	1	31	0.860221	IUJ50_RS14915
GO:0098655	cation transmembrane transport	7	158	0.861707	IUJ50_RS00255;IUJ50_RS01070;IUJ50_RS03405;IUJ50_RS03410;IUJ50_RS06730;IUJ50_RS11420;IUJ50_RS16810
GO:0031325	positive regulation of cellular metabolic process	9	197	0.863966	IUJ50_RS00545;IUJ50_RS00890;IUJ50_RS01155;IUJ50_RS07980;IUJ50_RS08135;IUJ50_RS12095;IUJ50_RS19440;IUJ50_RS21390;IUJ50_RS24140
GO:0000096	sulfur amino acid metabolic process	5	119	0.864028	IUJ50_RS16175;IUJ50_RS21810;IUJ50_RS21830;IUJ50_RS21930;IUJ50_RS23515
GO:0009141	nucleoside triphosphate metabolic process	6	139	0.86431	IUJ50_RS03945;IUJ50_RS05705;IUJ50_RS10185;IUJ50_RS21930;IUJ50_RS23955;IUJ50_RS25370
GO:0006113	fermentation	2	56	0.866874	IUJ50_RS04650;IUJ50_RS15740
GO:0042559	pteridine-containing compound biosynthetic process	2	56	0.866874	IUJ50_RS01210;IUJ50_RS02100
GO:0010604	positive regulation of macromolecule metabolic process	9	198	0.867782	IUJ50_RS00545;IUJ50_RS00890;IUJ50_RS01155;IUJ50_RS07980;IUJ50_RS08135;IUJ50_RS12095;IUJ50_RS19440;IUJ50_RS21390;IUJ50_RS24140
GO:0055085	transmembrane transport	45	839	0.868246	IUJ50_RS00060;IUJ50_RS00255;IUJ50_RS01070;IUJ50_RS01475;IUJ50_RS01585;IUJ50_RS03405;IUJ50_RS03410;IUJ50_RS03755;IUJ50_RS03955;IUJ50_RS05740;IUJ50_RS06215;IUJ50_RS06220;IUJ50_RS06415;IUJ50_RS06730;IUJ50_RS07280;IUJ50_RS07285;IUJ50_RS07610;IUJ50_RS10200;IUJ50_RS10590;IUJ50_RS11420;IUJ50_RS11820;IUJ50_RS12095;IUJ50_RS12800;IUJ50_RS13185;IUJ50_RS13190;IUJ50_RS13490;IUJ50_RS14725;IUJ50_RS14920;IUJ50_R…
GO:0046128	purine ribonucleoside metabolic process	11	236	0.868377	IUJ50_RS03945;IUJ50_RS05705;IUJ50_RS10185;IUJ50_RS11295;IUJ50_RS11820;IUJ50_RS13490;IUJ50_RS14915;IUJ50_RS21930;IUJ50_RS21935;IUJ50_RS23955;IUJ50_RS25370
GO:0008272	sulfate transport	8	179	0.868466	IUJ50_RS01070;IUJ50_RS03955;IUJ50_RS06220;IUJ50_RS12095;IUJ50_RS13190;IUJ50_RS15090;IUJ50_RS22510;IUJ50_RS23945
GO:0009069	serine family amino acid metabolic process	5	120	0.868785	IUJ50_RS07270;IUJ50_RS11490;IUJ50_RS21810;IUJ50_RS21930;IUJ50_RS24700
GO:0009991	response to extracellular stimulus	5	120	0.868785	IUJ50_RS01070;IUJ50_RS10180;IUJ50_RS12385;IUJ50_RS21435;IUJ50_RS23970
GO:0015947	methane metabolic process	1	32	0.868851	IUJ50_RS07220
GO:0043447	alkane biosynthetic process	1	32	0.868851	IUJ50_RS07220
GO:0009119	ribonucleoside metabolic process	13	274	0.870651	IUJ50_RS03945;IUJ50_RS05705;IUJ50_RS07740;IUJ50_RS10185;IUJ50_RS11290;IUJ50_RS11295;IUJ50_RS11820;IUJ50_RS13490;IUJ50_RS14915;IUJ50_RS21930;IUJ50_RS21935;IUJ50_RS23955;IUJ50_RS25370
GO:0051254	positive regulation of RNA metabolic process	8	180	0.872348	IUJ50_RS00545;IUJ50_RS00890;IUJ50_RS01155;IUJ50_RS07980;IUJ50_RS08135;IUJ50_RS19440;IUJ50_RS21390;IUJ50_RS24140
GO:0006534	cysteine metabolic process	2	57	0.873361	IUJ50_RS21810;IUJ50_RS21930
GO:0071705	nitrogen compound transport	27	528	0.873866	IUJ50_RS00955;IUJ50_RS01070;IUJ50_RS01635;IUJ50_RS03405;IUJ50_RS03410;IUJ50_RS03755;IUJ50_RS03955;IUJ50_RS06220;IUJ50_RS06730;IUJ50_RS07610;IUJ50_RS10200;IUJ50_RS11820;IUJ50_RS12095;IUJ50_RS13190;IUJ50_RS13490;IUJ50_RS15085;IUJ50_RS15090;IUJ50_RS16810;IUJ50_RS19040;IUJ50_RS19920;IUJ50_RS21930;IUJ50_RS22510;IUJ50_RS23945;IUJ50_RS24555;IUJ50_RS24580;IUJ50_RS25620;IUJ50_RS26260
GO:0006083	acetate metabolic process	1	33	0.87695	IUJ50_RS21810
GO:0044092	negative regulation of molecular function	1	33	0.87695	IUJ50_RS20725
GO:0008643	carbohydrate transport	17	350	0.877812	IUJ50_RS01070;IUJ50_RS03875;IUJ50_RS03955;IUJ50_RS05605;IUJ50_RS05610;IUJ50_RS05740;IUJ50_RS06220;IUJ50_RS12095;IUJ50_RS12800;IUJ50_RS13190;IUJ50_RS15085;IUJ50_RS15090;IUJ50_RS18085;IUJ50_RS18240;IUJ50_RS18260;IUJ50_RS19920;IUJ50_RS23945
GO:0009152	purine ribonucleotide biosynthetic process	7	162	0.878085	IUJ50_RS07740;IUJ50_RS11290;IUJ50_RS11295;IUJ50_RS11820;IUJ50_RS13490;IUJ50_RS21930;IUJ50_RS21935
GO:0042278	purine nucleoside metabolic process	11	239	0.878493	IUJ50_RS03945;IUJ50_RS05705;IUJ50_RS10185;IUJ50_RS11295;IUJ50_RS11820;IUJ50_RS13490;IUJ50_RS14915;IUJ50_RS21930;IUJ50_RS21935;IUJ50_RS23955;IUJ50_RS25370
GO:0009150	purine ribonucleotide metabolic process	12	258	0.879091	IUJ50_RS03945;IUJ50_RS05705;IUJ50_RS07740;IUJ50_RS10185;IUJ50_RS11290;IUJ50_RS11295;IUJ50_RS11820;IUJ50_RS13490;IUJ50_RS21930;IUJ50_RS21935;IUJ50_RS23955;IUJ50_RS25370
GO:0045935	positive regulation of nucleobase-containing compound metabolic process	8	182	0.879835	IUJ50_RS00545;IUJ50_RS00890;IUJ50_RS01155;IUJ50_RS07980;IUJ50_RS08135;IUJ50_RS19440;IUJ50_RS21390;IUJ50_RS24140
GO:0009116	nucleoside metabolic process	13	278	0.88303	IUJ50_RS03945;IUJ50_RS05705;IUJ50_RS07740;IUJ50_RS10185;IUJ50_RS11290;IUJ50_RS11295;IUJ50_RS11820;IUJ50_RS13490;IUJ50_RS14915;IUJ50_RS21930;IUJ50_RS21935;IUJ50_RS23955;IUJ50_RS25370
GO:0006564	L-serine biosynthetic process	1	34	0.884551	IUJ50_RS07270
GO:0030030	cell projection organization	1	34	0.884551	IUJ50_RS21070
GO:0043446	cellular alkane metabolic process	1	34	0.884551	IUJ50_RS07220
GO:0006081	cellular aldehyde metabolic process	6	144	0.885314	IUJ50_RS05590;IUJ50_RS05595;IUJ50_RS18230;IUJ50_RS18285;IUJ50_RS21930;IUJ50_RS21935
GO:0009314	response to radiation	3	82	0.887644	IUJ50_RS10190;IUJ50_RS13205;IUJ50_RS21930
GO:0006164	purine nucleotide biosynthetic process	7	165	0.889291	IUJ50_RS07740;IUJ50_RS11290;IUJ50_RS11295;IUJ50_RS11820;IUJ50_RS13490;IUJ50_RS21930;IUJ50_RS21935
GO:0043687	post-translational protein modification	1	35	0.891684	IUJ50_RS14915
GO:0006163	purine nucleotide metabolic process	12	264	0.896825	IUJ50_RS03945;IUJ50_RS05705;IUJ50_RS07740;IUJ50_RS10185;IUJ50_RS11290;IUJ50_RS11295;IUJ50_RS11820;IUJ50_RS13490;IUJ50_RS21930;IUJ50_RS21935;IUJ50_RS23955;IUJ50_RS25370
GO:0042886	amide transport	12	264	0.896825	IUJ50_RS01070;IUJ50_RS03955;IUJ50_RS06220;IUJ50_RS07610;IUJ50_RS11820;IUJ50_RS12095;IUJ50_RS13190;IUJ50_RS13490;IUJ50_RS15085;IUJ50_RS15090;IUJ50_RS16810;IUJ50_RS23945
GO:0006304	DNA modification	1	36	0.898378	IUJ50_RS12330
GO:0042558	pteridine-containing compound metabolic process	2	62	0.901649	IUJ50_RS01210;IUJ50_RS02100
GO:0015689	molybdate ion transport	8	189	0.903253	IUJ50_RS01070;IUJ50_RS03955;IUJ50_RS06220;IUJ50_RS12095;IUJ50_RS13190;IUJ50_RS15090;IUJ50_RS22510;IUJ50_RS23945
GO:0006826	iron ion transport	1	37	0.90466	IUJ50_RS01070
GO:0015628	protein secretion by the type II secretion system	1	37	0.90466	IUJ50_RS10590
GO:0010467	gene expression	45	859	0.905056	IUJ50_RS00545;IUJ50_RS00890;IUJ50_RS01070;IUJ50_RS03905;IUJ50_RS04075;IUJ50_RS05625;IUJ50_RS06305;IUJ50_RS07935;IUJ50_RS07980;IUJ50_RS08135;IUJ50_RS09885;IUJ50_RS10190;IUJ50_RS12200;IUJ50_RS12375;IUJ50_RS13185;IUJ50_RS13190;IUJ50_RS13365;IUJ50_RS14725;IUJ50_RS14750;IUJ50_RS15090;IUJ50_RS16115;IUJ50_RS16215;IUJ50_RS19440;IUJ50_RS21390;IUJ50_RS21545;IUJ50_RS21805;IUJ50_RS21810;IUJ50_RS21815;IUJ50_R…
GO:1902600	hydrogen ion transmembrane transport	2	63	0.906551	IUJ50_RS00255;IUJ50_RS11420
GO:0006974	cellular response to DNA damage stimulus	19	399	0.907986	IUJ50_RS01070;IUJ50_RS03860;IUJ50_RS03955;IUJ50_RS05175;IUJ50_RS09030;IUJ50_RS10200;IUJ50_RS12095;IUJ50_RS12385;IUJ50_RS12390;IUJ50_RS12595;IUJ50_RS13190;IUJ50_RS14725;IUJ50_RS14920;IUJ50_RS15090;IUJ50_RS16115;IUJ50_RS16180;IUJ50_RS16935;IUJ50_RS20705;IUJ50_RS21545
GO:0016999	antibiotic metabolic process	3	87	0.91003	IUJ50_RS03170;IUJ50_RS14915;IUJ50_RS14920
GO:0098776	protein transport across the cell outer membrane	1	38	0.910555	IUJ50_RS10590
GO:0019318	hexose metabolic process	5	131	0.912473	IUJ50_RS00045;IUJ50_RS03735;IUJ50_RS11290;IUJ50_RS16175;IUJ50_RS21130
GO:0072521	purine-containing compound metabolic process	15	328	0.91503	IUJ50_RS01750;IUJ50_RS03945;IUJ50_RS05705;IUJ50_RS07740;IUJ50_RS10185;IUJ50_RS11290;IUJ50_RS11295;IUJ50_RS11820;IUJ50_RS13490;IUJ50_RS14915;IUJ50_RS21930;IUJ50_RS21935;IUJ50_RS23955;IUJ50_RS24640;IUJ50_RS25370
GO:0015675	nickel cation transport	7	173	0.915036	IUJ50_RS01070;IUJ50_RS03955;IUJ50_RS06220;IUJ50_RS12095;IUJ50_RS13190;IUJ50_RS15090;IUJ50_RS23945
GO:0044550	secondary metabolite biosynthetic process	1	39	0.916087	IUJ50_RS06220
GO:0009312	oligosaccharide biosynthetic process	4	112	0.920388	IUJ50_RS05100;IUJ50_RS07175;IUJ50_RS16385;IUJ50_RS18285
GO:0006549	isoleucine metabolic process	1	40	0.921278	IUJ50_RS21130
GO:0009097	isoleucine biosynthetic process	1	40	0.921278	IUJ50_RS21130
GO:0009145	purine nucleoside triphosphate biosynthetic process	1	41	0.926149	IUJ50_RS21930
GO:0009206	purine ribonucleoside triphosphate biosynthetic process	1	41	0.926149	IUJ50_RS21930
GO:0031668	cellular response to extracellular stimulus	4	115	0.929727	IUJ50_RS01070;IUJ50_RS12385;IUJ50_RS21435;IUJ50_RS23970
GO:0071496	cellular response to external stimulus	4	115	0.929727	IUJ50_RS01070;IUJ50_RS12385;IUJ50_RS21435;IUJ50_RS23970
GO:0097237	cellular response to toxic substance	1	42	0.930719	IUJ50_RS00195
GO:0009432	SOS response	2	69	0.931487	IUJ50_RS01070;IUJ50_RS12385
GO:0030261	chromosome condensation	2	70	0.934978	IUJ50_RS15090;IUJ50_RS23970
GO:0009201	ribonucleoside triphosphate biosynthetic process	1	44	0.939033	IUJ50_RS21930
GO:0019538	protein metabolic process	38	761	0.939564	IUJ50_RS01150;IUJ50_RS01750;IUJ50_RS03170;IUJ50_RS03955;IUJ50_RS04075;IUJ50_RS04795;IUJ50_RS05670;IUJ50_RS06220;IUJ50_RS06305;IUJ50_RS07220;IUJ50_RS09030;IUJ50_RS10590;IUJ50_RS11295;IUJ50_RS12835;IUJ50_RS13185;IUJ50_RS13190;IUJ50_RS13850;IUJ50_RS14720;IUJ50_RS14725;IUJ50_RS14750;IUJ50_RS14915;IUJ50_RS20110;IUJ50_RS21185;IUJ50_RS21545;IUJ50_RS21815;IUJ50_RS21825;IUJ50_RS21830;IUJ50_RS23515;IUJ50_R…
GO:0046434	organophosphate catabolic process	3	96	0.940412	IUJ50_RS03870;IUJ50_RS08630;IUJ50_RS25370
GO:0006855	drug transmembrane transport	11	264	0.940576	IUJ50_RS01070;IUJ50_RS01585;IUJ50_RS03955;IUJ50_RS06220;IUJ50_RS06730;IUJ50_RS12095;IUJ50_RS13190;IUJ50_RS13490;IUJ50_RS15090;IUJ50_RS16810;IUJ50_RS23945
GO:0006289	nucleotide-excision repair	5	144	0.947273	IUJ50_RS01070;IUJ50_RS03955;IUJ50_RS12095;IUJ50_RS13190;IUJ50_RS15090
GO:0009142	nucleoside triphosphate biosynthetic process	1	47	0.949676	IUJ50_RS21930
GO:0009166	nucleotide catabolic process	1	48	0.952795	IUJ50_RS08630
GO:0043623	cellular protein complex assembly	1	48	0.952795	IUJ50_RS13185
GO:1901292	nucleoside phosphate catabolic process	1	49	0.955722	IUJ50_RS08630
GO:0008654	phospholipid biosynthetic process	3	103	0.957163	IUJ50_RS05100;IUJ50_RS07175;IUJ50_RS16385
GO:0019695	choline metabolic process	1	50	0.958468	IUJ50_RS14915
GO:0015833	peptide transport	8	215	0.959508	IUJ50_RS01070;IUJ50_RS03955;IUJ50_RS06220;IUJ50_RS07610;IUJ50_RS12095;IUJ50_RS13190;IUJ50_RS15090;IUJ50_RS23945
GO:0015893	drug transport	12	301	0.964982	IUJ50_RS01070;IUJ50_RS01475;IUJ50_RS01585;IUJ50_RS03955;IUJ50_RS06220;IUJ50_RS06730;IUJ50_RS12095;IUJ50_RS13190;IUJ50_RS13490;IUJ50_RS15090;IUJ50_RS16810;IUJ50_RS23945
GO:0006468	protein phosphorylation	1	53	0.965728	IUJ50_RS01150
GO:0006644	phospholipid metabolic process	3	109	0.967911	IUJ50_RS05100;IUJ50_RS07175;IUJ50_RS16385
GO:0015698	inorganic anion transport	12	304	0.968151	IUJ50_RS01070;IUJ50_RS01150;IUJ50_RS03955;IUJ50_RS06220;IUJ50_RS07610;IUJ50_RS12095;IUJ50_RS13190;IUJ50_RS13490;IUJ50_RS15090;IUJ50_RS19920;IUJ50_RS22510;IUJ50_RS23945
GO:0009082	branched-chain amino acid biosynthetic process	1	56	0.971724	IUJ50_RS21130
GO:0043412	macromolecule modification	21	484	0.972075	IUJ50_RS01070;IUJ50_RS01150;IUJ50_RS04075;IUJ50_RS07220;IUJ50_RS12200;IUJ50_RS12330;IUJ50_RS13190;IUJ50_RS14725;IUJ50_RS14915;IUJ50_RS15090;IUJ50_RS20110;IUJ50_RS21185;IUJ50_RS21545;IUJ50_RS21810;IUJ50_RS21935;IUJ50_RS23515;IUJ50_RS24555;IUJ50_RS24580;IUJ50_RS25370;IUJ50_RS26260;IUJ50_RS26680
GO:0009405	pathogenesis	3	112	0.97228	IUJ50_RS12095;IUJ50_RS13205;IUJ50_RS23950
GO:0006563	L-serine metabolic process	1	58	0.975128	IUJ50_RS07270
GO:0046677	response to antibiotic	3	116	0.977238	IUJ50_RS00195;IUJ50_RS03170;IUJ50_RS07175
GO:0006281	DNA repair	10	275	0.978661	IUJ50_RS01070;IUJ50_RS03955;IUJ50_RS12095;IUJ50_RS12385;IUJ50_RS12390;IUJ50_RS13190;IUJ50_RS14725;IUJ50_RS15090;IUJ50_RS16180;IUJ50_RS21545
GO:0042493	response to drug	13	337	0.97889	IUJ50_RS00195;IUJ50_RS01070;IUJ50_RS01475;IUJ50_RS01585;IUJ50_RS03955;IUJ50_RS06220;IUJ50_RS06730;IUJ50_RS12095;IUJ50_RS13190;IUJ50_RS13490;IUJ50_RS15090;IUJ50_RS16810;IUJ50_RS23945
GO:0018193	peptidyl-amino acid modification	2	91	0.978986	IUJ50_RS01150;IUJ50_RS07220
GO:0006817	phosphate ion transport	8	233	0.979018	IUJ50_RS01070;IUJ50_RS01150;IUJ50_RS03955;IUJ50_RS06220;IUJ50_RS12095;IUJ50_RS13190;IUJ50_RS15090;IUJ50_RS23945
GO:0006808	regulation of nitrogen utilization	1	61	0.979484	IUJ50_RS01155
GO:0016310	phosphorylation	9	267	0.986842	IUJ50_RS01150;IUJ50_RS03945;IUJ50_RS05705;IUJ50_RS05740;IUJ50_RS10185;IUJ50_RS11490;IUJ50_RS21930;IUJ50_RS23955;IUJ50_RS25370
GO:0000041	transition metal ion transport	8	250	0.989122	IUJ50_RS01070;IUJ50_RS03955;IUJ50_RS06220;IUJ50_RS07270;IUJ50_RS12095;IUJ50_RS13190;IUJ50_RS15090;IUJ50_RS23945
GO:0006464	cellular protein modification process	10	306	0.993177	IUJ50_RS01150;IUJ50_RS04075;IUJ50_RS07220;IUJ50_RS14915;IUJ50_RS20110;IUJ50_RS21185;IUJ50_RS23515;IUJ50_RS24555;IUJ50_RS24580;IUJ50_RS26260
GO:0036211	protein modification process	10	306	0.993177	IUJ50_RS01150;IUJ50_RS04075;IUJ50_RS07220;IUJ50_RS14915;IUJ50_RS20110;IUJ50_RS21185;IUJ50_RS23515;IUJ50_RS24555;IUJ50_RS24580;IUJ50_RS26260
GO:0032259	methylation	1	93	0.997393	IUJ50_RS23515
GO:0006412	translation	6	242	0.99797	IUJ50_RS06305;IUJ50_RS13185;IUJ50_RS14750;IUJ50_RS23970;IUJ50_RS24570;IUJ50_RS26255
GO:0034622	cellular macromolecular complex assembly	1	101	0.998447	IUJ50_RS13185
GO:0044267	cellular protein metabolic process	20	574	0.999137	IUJ50_RS01150;IUJ50_RS03955;IUJ50_RS04075;IUJ50_RS06305;IUJ50_RS07220;IUJ50_RS10590;IUJ50_RS12835;IUJ50_RS13185;IUJ50_RS14720;IUJ50_RS14750;IUJ50_RS14915;IUJ50_RS20110;IUJ50_RS21185;IUJ50_RS23515;IUJ50_RS23970;IUJ50_RS24555;IUJ50_RS24570;IUJ50_RS24580;IUJ50_RS26255;IUJ50_RS26260
GO:0008150	biological_process	152	2871	0.999609	IUJ50_RS00045;IUJ50_RS00195;IUJ50_RS00255;IUJ50_RS00545;IUJ50_RS01070;IUJ50_RS01150;IUJ50_RS01320;IUJ50_RS01585;IUJ50_RS01635;IUJ50_RS02310;IUJ50_RS02460;IUJ50_RS03170;IUJ50_RS03405;IUJ50_RS03410;IUJ50_RS03735;IUJ50_RS03760;IUJ50_RS03765;IUJ50_RS03770;IUJ50_RS03775;IUJ50_RS03780;IUJ50_RS03855;IUJ50_RS03860;IUJ50_RS03865;IUJ50_RS03870;IUJ50_RS03875;IUJ50_RS03880;IUJ50_RS03885;IUJ50_RS03890;IUJ50_R…
GO:0043043	peptide biosynthetic process	6	279	0.999659	IUJ50_RS06305;IUJ50_RS13185;IUJ50_RS14750;IUJ50_RS23970;IUJ50_RS24570;IUJ50_RS26255
GO:0006518	peptide metabolic process	7	319	0.99983	IUJ50_RS06305;IUJ50_RS13185;IUJ50_RS14750;IUJ50_RS21190;IUJ50_RS23970;IUJ50_RS24570;IUJ50_RS26255
GO:0042254	ribosome biogenesis	2	201	0.999968	IUJ50_RS06220;IUJ50_RS20110
GO:0022613	ribonucleoprotein complex biogenesis	2	206	0.999976	IUJ50_RS06220;IUJ50_RS20110

## Sheet: Cellular component
Table S5. GO analysis of DEGs.
GO analysis (Cellular component)of DEGs.
GO ID	Description	Gene Ratio (177)	B gRatio (3293)	p value	gene ID
GO:0016465	chaperonin ATPase complex	2	2	0.00287365	IUJ50_RS13205;IUJ50_RS13210
GO:0020003	symbiont-containing vacuole	2	2	0.00287365	IUJ50_RS11430;IUJ50_RS13205
GO:0030430	host cell cytoplasm	2	2	0.00287365	IUJ50_RS11430;IUJ50_RS13205
GO:0033655	host cell cytoplasm part	2	2	0.00287365	IUJ50_RS11430;IUJ50_RS13205
GO:0043230	extracellular organelle	2	2	0.00287365	IUJ50_RS11430;IUJ50_RS13205
GO:0065010	extracellular membrane-bounded organelle	2	2	0.00287365	IUJ50_RS11430;IUJ50_RS13205
GO:1990220	GroEL-GroES complex	2	2	0.00287365	IUJ50_RS13205;IUJ50_RS13210
GO:1990230	iron-sulfur cluster transfer complex	2	2	0.00287365	IUJ50_RS21825;IUJ50_RS21830
GO:0016507	mitochondrial fatty acid beta-oxidation multienzyme complex	3	7	0.00455171	IUJ50_RS03870;IUJ50_RS03875;IUJ50_RS03880
GO:0036125	fatty acid beta-oxidation multienzyme complex	3	7	0.00455171	IUJ50_RS03870;IUJ50_RS03875;IUJ50_RS03880
GO:0031317	tripartite ATP-independent periplasmic transporter complex	2	3	0.00831535	IUJ50_RS19040;IUJ50_RS19050
GO:0005759	mitochondrial matrix	4	17	0.0110615	IUJ50_RS03870;IUJ50_RS03875;IUJ50_RS03880;IUJ50_RS10190
GO:0009376	HslUV protease complex	3	10	0.0138435	IUJ50_RS14720;IUJ50_RS14725;IUJ50_RS21545
GO:0031597	cytosolic proteasome complex	3	10	0.0138435	IUJ50_RS14720;IUJ50_RS14725;IUJ50_RS21545
GO:0005971	ribonucleoside-diphosphate reductase complex	2	4	0.0160437	IUJ50_RS21175;IUJ50_RS21180
GO:0033646	host intracellular part	2	4	0.0160437	IUJ50_RS11430;IUJ50_RS13205
GO:0043656	intracellular region of host	2	4	0.0160437	IUJ50_RS11430;IUJ50_RS13205
GO:0016272	prefoldin complex	2	5	0.0257999	IUJ50_RS25440;IUJ50_RS26240
GO:0009342	glutamate synthase complex (NADPH)	4	23	0.0320229	IUJ50_RS03870;IUJ50_RS12200;IUJ50_RS23955;IUJ50_RS25370
GO:0031026	glutamate synthase complex	4	23	0.0320229	IUJ50_RS03870;IUJ50_RS12200;IUJ50_RS23955;IUJ50_RS25370
GO:0043227	membrane-bounded organelle	13	141	0.0375477	IUJ50_RS02460;IUJ50_RS03405;IUJ50_RS03870;IUJ50_RS03875;IUJ50_RS03880;IUJ50_RS08135;IUJ50_RS10190;IUJ50_RS11430;IUJ50_RS13185;IUJ50_RS13205;IUJ50_RS14915;IUJ50_RS23950;IUJ50_RS26470
GO:0000502	proteasome complex	3	15	0.0430835	IUJ50_RS14720;IUJ50_RS14725;IUJ50_RS21545
GO:0033104	type VI protein secretion system complex	3	15	0.0430835	IUJ50_RS14725;IUJ50_RS18375;IUJ50_RS21545
GO:0005737	cytoplasm	101	1669	0.0475036	IUJ50_RS00045;IUJ50_RS00545;IUJ50_RS00890;IUJ50_RS01070;IUJ50_RS01320;IUJ50_RS02310;IUJ50_RS02460;IUJ50_RS03405;IUJ50_RS03735;IUJ50_RS03780;IUJ50_RS03790;IUJ50_RS03870;IUJ50_RS03875;IUJ50_RS03880;IUJ50_RS03895;IUJ50_RS03905;IUJ50_RS03945;IUJ50_RS04075;IUJ50_RS04815;IUJ50_RS05615;IUJ50_RS05740;IUJ50_RS06000;IUJ50_RS06215;IUJ50_RS06220;IUJ50_RS06305;IUJ50_RS07220;IUJ50_RS07225;IUJ50_RS07740;IUJ50_R…
GO:0000775	chromosome, centromeric region	2	7	0.0504638	IUJ50_RS15905;IUJ50_RS26470
GO:0018995	host	2	7	0.0504638	IUJ50_RS11430;IUJ50_RS13205
GO:0033643	host cell part	2	7	0.0504638	IUJ50_RS11430;IUJ50_RS13205
GO:0043657	host cell	2	7	0.0504638	IUJ50_RS11430;IUJ50_RS13205
GO:0044215	other organism	2	7	0.0504638	IUJ50_RS11430;IUJ50_RS13205
GO:0044216	other organism cell	2	7	0.0504638	IUJ50_RS11430;IUJ50_RS13205
GO:0044217	other organism part	2	7	0.0504638	IUJ50_RS11430;IUJ50_RS13205
GO:0005951	carbamoyl-phosphate synthase complex	3	16	0.0509899	IUJ50_RS11290;IUJ50_RS11295;IUJ50_RS21935
GO:0044424	intracellular part	112	1881	0.0515776	IUJ50_RS00045;IUJ50_RS00545;IUJ50_RS00890;IUJ50_RS01070;IUJ50_RS01320;IUJ50_RS02310;IUJ50_RS02460;IUJ50_RS03405;IUJ50_RS03735;IUJ50_RS03780;IUJ50_RS03790;IUJ50_RS03870;IUJ50_RS03875;IUJ50_RS03880;IUJ50_RS03885;IUJ50_RS03895;IUJ50_RS03905;IUJ50_RS03945;IUJ50_RS03955;IUJ50_RS04075;IUJ50_RS04815;IUJ50_RS05615;IUJ50_RS05740;IUJ50_RS06000;IUJ50_RS06215;IUJ50_RS06220;IUJ50_RS06305;IUJ50_RS07220;IUJ50_R…
GO:0009324	D-amino-acid dehydrogenase complex	1	1	0.0537504	IUJ50_RS25370
GO:0044445	cytosolic part	11	121	0.0581469	IUJ50_RS12095;IUJ50_RS13205;IUJ50_RS13210;IUJ50_RS14720;IUJ50_RS14725;IUJ50_RS21175;IUJ50_RS21180;IUJ50_RS21525;IUJ50_RS21545;IUJ50_RS21825;IUJ50_RS21830
GO:0005622	intracellular	114	1927	0.0590251	IUJ50_RS00045;IUJ50_RS00545;IUJ50_RS00890;IUJ50_RS01070;IUJ50_RS01150;IUJ50_RS01320;IUJ50_RS02310;IUJ50_RS02460;IUJ50_RS03405;IUJ50_RS03735;IUJ50_RS03780;IUJ50_RS03790;IUJ50_RS03870;IUJ50_RS03875;IUJ50_RS03880;IUJ50_RS03885;IUJ50_RS03895;IUJ50_RS03905;IUJ50_RS03945;IUJ50_RS03955;IUJ50_RS04075;IUJ50_RS04815;IUJ50_RS05615;IUJ50_RS05740;IUJ50_RS06000;IUJ50_RS06215;IUJ50_RS06220;IUJ50_RS06305;IUJ50_R…
GO:1990204	oxidoreductase complex	14	168	0.0646549	IUJ50_RS03870;IUJ50_RS05705;IUJ50_RS06215;IUJ50_RS10185;IUJ50_RS12200;IUJ50_RS13185;IUJ50_RS14915;IUJ50_RS14920;IUJ50_RS21175;IUJ50_RS21180;IUJ50_RS21375;IUJ50_RS23955;IUJ50_RS25370;IUJ50_RS26765
GO:0098687	chromosomal region	2	8	0.0649528	IUJ50_RS15905;IUJ50_RS26470
GO:0009331	glycerol-3-phosphate dehydrogenase complex	4	29	0.0670382	IUJ50_RS10185;IUJ50_RS12200;IUJ50_RS25370;IUJ50_RS26765
GO:0005576	extracellular region	6	55	0.07235	IUJ50_RS09030;IUJ50_RS11430;IUJ50_RS13205;IUJ50_RS18375;IUJ50_RS25440;IUJ50_RS26240
GO:0043234	protein complex	61	969	0.0781782	IUJ50_RS00955;IUJ50_RS01070;IUJ50_RS01635;IUJ50_RS02460;IUJ50_RS03870;IUJ50_RS03875;IUJ50_RS03880;IUJ50_RS03885;IUJ50_RS03955;IUJ50_RS05705;IUJ50_RS06215;IUJ50_RS06220;IUJ50_RS06415;IUJ50_RS06730;IUJ50_RS07270;IUJ50_RS07280;IUJ50_RS07285;IUJ50_RS10185;IUJ50_RS10590;IUJ50_RS11290;IUJ50_RS11295;IUJ50_RS12095;IUJ50_RS12200;IUJ50_RS12390;IUJ50_RS12800;IUJ50_RS13150;IUJ50_RS13185;IUJ50_RS13190;IUJ50_R…
GO:0005739	mitochondrion	5	43	0.0782115	IUJ50_RS02460;IUJ50_RS03870;IUJ50_RS03875;IUJ50_RS03880;IUJ50_RS10190
GO:0044421	extracellular region part	2	10	0.0973261	IUJ50_RS11430;IUJ50_RS13205
GO:0000139	Golgi membrane	1	2	0.104627	IUJ50_RS03405
GO:0009570	chloroplast stroma	1	2	0.104627	IUJ50_RS10190
GO:1990423	RZZ complex	1	2	0.104627	IUJ50_RS15905
GO:0043231	intracellular membrane-bounded organelle	11	137	0.115684	IUJ50_RS02460;IUJ50_RS03405;IUJ50_RS03870;IUJ50_RS03875;IUJ50_RS03880;IUJ50_RS08135;IUJ50_RS10190;IUJ50_RS13185;IUJ50_RS14915;IUJ50_RS23950;IUJ50_RS26470
GO:0031974	membrane-enclosed lumen	5	49	0.120346	IUJ50_RS03870;IUJ50_RS03875;IUJ50_RS03880;IUJ50_RS10190;IUJ50_RS23950
GO:0043233	organelle lumen	5	49	0.120346	IUJ50_RS03870;IUJ50_RS03875;IUJ50_RS03880;IUJ50_RS10190;IUJ50_RS23950
GO:0070013	intracellular organelle lumen	5	49	0.120346	IUJ50_RS03870;IUJ50_RS03875;IUJ50_RS03880;IUJ50_RS10190;IUJ50_RS23950
GO:0044429	mitochondrial part	4	36	0.125033	IUJ50_RS03870;IUJ50_RS03875;IUJ50_RS03880;IUJ50_RS10190
GO:0032991	macromolecular complex	66	1094	0.136273	IUJ50_RS00545;IUJ50_RS00955;IUJ50_RS01070;IUJ50_RS01635;IUJ50_RS02460;IUJ50_RS03870;IUJ50_RS03875;IUJ50_RS03880;IUJ50_RS03885;IUJ50_RS03955;IUJ50_RS05705;IUJ50_RS06215;IUJ50_RS06220;IUJ50_RS06415;IUJ50_RS06730;IUJ50_RS07270;IUJ50_RS07280;IUJ50_RS07285;IUJ50_RS10185;IUJ50_RS10590;IUJ50_RS11290;IUJ50_RS11295;IUJ50_RS11430;IUJ50_RS12095;IUJ50_RS12200;IUJ50_RS12390;IUJ50_RS12800;IUJ50_RS13150;IUJ50_R…
GO:0005794	Golgi apparatus	1	3	0.152783	IUJ50_RS03405
GO:0005839	proteasome core complex	1	3	0.152783	IUJ50_RS14720
GO:0017101	aminoacyl-tRNA synthetase multienzyme complex	1	3	0.152783	IUJ50_RS24570
GO:0044431	Golgi apparatus part	1	3	0.152783	IUJ50_RS03405
GO:0009521	photosystem	3	27	0.174526	IUJ50_RS02460;IUJ50_RS13150;IUJ50_RS14915
GO:0045254	pyruvate dehydrogenase complex	3	27	0.174526	IUJ50_RS06215;IUJ50_RS13185;IUJ50_RS21375
GO:0098798	mitochondrial protein complex	3	27	0.174526	IUJ50_RS03870;IUJ50_RS03875;IUJ50_RS03880
GO:0043226	organelle	20	302	0.18856	IUJ50_RS02460;IUJ50_RS03405;IUJ50_RS03870;IUJ50_RS03875;IUJ50_RS03880;IUJ50_RS08135;IUJ50_RS10190;IUJ50_RS11430;IUJ50_RS12095;IUJ50_RS13185;IUJ50_RS13205;IUJ50_RS14915;IUJ50_RS15905;IUJ50_RS18375;IUJ50_RS21525;IUJ50_RS22390;IUJ50_RS23945;IUJ50_RS23950;IUJ50_RS26255;IUJ50_RS26470
GO:0009539	photosystem II reaction center	1	4	0.198363	IUJ50_RS13150
GO:0016592	mediator complex	1	4	0.198363	IUJ50_RS23950
GO:0031235	intrinsic component of the cytoplasmic side of the plasma membrane	1	4	0.198363	IUJ50_RS14915
GO:0031471	ethanolamine degradation polyhedral organelle	1	4	0.198363	IUJ50_RS22390
GO:0042470	melanosome	1	4	0.198363	IUJ50_RS13185
GO:0048770	pigment granule	1	4	0.198363	IUJ50_RS13185
GO:0000776	kinetochore	1	5	0.241503	IUJ50_RS15905
GO:0060187	cell pole	1	5	0.241503	IUJ50_RS12095
GO:0009368	endopeptidase Clp complex	2	18	0.251768	IUJ50_RS14725;IUJ50_RS21545
GO:0009379	Holliday junction helicase complex	2	18	0.251768	IUJ50_RS14725;IUJ50_RS21545
GO:0031522	cell envelope Sec protein transport complex	2	18	0.251768	IUJ50_RS07285;IUJ50_RS21370
GO:0009288	bacterial-type flagellum	3	33	0.260207	IUJ50_RS12095;IUJ50_RS18375;IUJ50_RS23945
GO:0034357	photosynthetic membrane	3	34	0.275058	IUJ50_RS02460;IUJ50_RS13150;IUJ50_RS14915
GO:0016023	cytoplasmic, membrane-bounded vesicle	1	6	0.282335	IUJ50_RS13185
GO:0031410	cytoplasmic vesicle	1	6	0.282335	IUJ50_RS13185
GO:0009326	formate dehydrogenase complex	2	20	0.292517	IUJ50_RS14915;IUJ50_RS14920
GO:0033202	DNA helicase complex	2	20	0.292517	IUJ50_RS14725;IUJ50_RS21545
GO:0009579	thylakoid	3	36	0.304992	IUJ50_RS02460;IUJ50_RS13150;IUJ50_RS14915
GO:0044436	thylakoid part	3	36	0.304992	IUJ50_RS02460;IUJ50_RS13150;IUJ50_RS14915
GO:1902494	catalytic complex	43	741	0.306604	IUJ50_RS00955;IUJ50_RS01070;IUJ50_RS01635;IUJ50_RS03870;IUJ50_RS03955;IUJ50_RS05705;IUJ50_RS06215;IUJ50_RS06220;IUJ50_RS06730;IUJ50_RS07270;IUJ50_RS07280;IUJ50_RS10185;IUJ50_RS11290;IUJ50_RS11295;IUJ50_RS12095;IUJ50_RS12200;IUJ50_RS12390;IUJ50_RS12800;IUJ50_RS13185;IUJ50_RS13190;IUJ50_RS14720;IUJ50_RS14725;IUJ50_RS14915;IUJ50_RS14920;IUJ50_RS15085;IUJ50_RS15090;IUJ50_RS16810;IUJ50_RS18375;IUJ50_R…
GO:0009507	chloroplast	2	21	0.312809	IUJ50_RS10190;IUJ50_RS14915
GO:0009522	photosystem I	2	21	0.312809	IUJ50_RS02460;IUJ50_RS14915
GO:0048476	Holliday junction resolvase complex	2	21	0.312809	IUJ50_RS14725;IUJ50_RS21545
GO:0009318	exodeoxyribonuclease VII complex	1	7	0.32098	IUJ50_RS18375
GO:0019031	viral envelope	1	7	0.32098	IUJ50_RS13185
GO:0031982	vesicle	1	7	0.32098	IUJ50_RS13185
GO:0031988	membrane-bounded vesicle	1	7	0.32098	IUJ50_RS13185
GO:0005618	cell wall	5	72	0.344612	IUJ50_RS07220;IUJ50_RS09030;IUJ50_RS21435;IUJ50_RS21935;IUJ50_RS23955
GO:0042995	cell projection	5	72	0.344612	IUJ50_RS12095;IUJ50_RS18280;IUJ50_RS18375;IUJ50_RS19825;IUJ50_RS23945
GO:0036338	viral membrane	1	8	0.357555	IUJ50_RS13185
GO:1904949	ATPase complex	24	411	0.362263	IUJ50_RS00955;IUJ50_RS01070;IUJ50_RS01635;IUJ50_RS03955;IUJ50_RS06215;IUJ50_RS06220;IUJ50_RS06730;IUJ50_RS07270;IUJ50_RS07280;IUJ50_RS12095;IUJ50_RS12800;IUJ50_RS13185;IUJ50_RS13190;IUJ50_RS14720;IUJ50_RS14725;IUJ50_RS15085;IUJ50_RS15090;IUJ50_RS16810;IUJ50_RS21375;IUJ50_RS21930;IUJ50_RS22510;IUJ50_RS23945;IUJ50_RS24540;IUJ50_RS24555
GO:0045240	dihydrolipoyl dehydrogenase complex	2	24	0.372759	IUJ50_RS13185;IUJ50_RS21375
GO:0045252	oxoglutarate dehydrogenase complex	2	24	0.372759	IUJ50_RS13185;IUJ50_RS21375
GO:0031362	anchored component of external side of plasma membrane	5	75	0.377335	IUJ50_RS00955;IUJ50_RS01635;IUJ50_RS06730;IUJ50_RS12800;IUJ50_RS22510
GO:0046658	anchored component of plasma membrane	5	75	0.377335	IUJ50_RS00955;IUJ50_RS01635;IUJ50_RS06730;IUJ50_RS12800;IUJ50_RS22510
GO:0043229	intracellular organelle	16	271	0.384027	IUJ50_RS02460;IUJ50_RS03405;IUJ50_RS03870;IUJ50_RS03875;IUJ50_RS03880;IUJ50_RS08135;IUJ50_RS10190;IUJ50_RS12095;IUJ50_RS13185;IUJ50_RS14915;IUJ50_RS15905;IUJ50_RS21525;IUJ50_RS22390;IUJ50_RS23950;IUJ50_RS26255;IUJ50_RS26470
GO:0009986	cell surface	7	111	0.387826	IUJ50_RS00955;IUJ50_RS01635;IUJ50_RS06730;IUJ50_RS12800;IUJ50_RS13205;IUJ50_RS21435;IUJ50_RS22510
GO:1990351	transporter complex	24	417	0.391121	IUJ50_RS00955;IUJ50_RS01070;IUJ50_RS01635;IUJ50_RS03955;IUJ50_RS06215;IUJ50_RS06220;IUJ50_RS06730;IUJ50_RS07270;IUJ50_RS07280;IUJ50_RS12095;IUJ50_RS12800;IUJ50_RS13185;IUJ50_RS13190;IUJ50_RS15085;IUJ50_RS15090;IUJ50_RS16810;IUJ50_RS19040;IUJ50_RS19050;IUJ50_RS21375;IUJ50_RS21930;IUJ50_RS22510;IUJ50_RS23945;IUJ50_RS24540;IUJ50_RS24555
GO:0009523	photosystem II	1	9	0.392171	IUJ50_RS13150
GO:0009360	DNA polymerase III complex	2	25	0.3923	IUJ50_RS14725;IUJ50_RS21545
GO:0042575	DNA polymerase complex	2	26	0.411566	IUJ50_RS14725;IUJ50_RS21545
GO:0031225	anchored component of membrane	5	79	0.420912	IUJ50_RS00955;IUJ50_RS01635;IUJ50_RS06730;IUJ50_RS12800;IUJ50_RS22510
GO:0005634	nucleus	3	44	0.424317	IUJ50_RS08135;IUJ50_RS23950;IUJ50_RS26470
GO:0009337	sulfite reductase complex (NADPH)	1	10	0.424932	IUJ50_RS03885
GO:0009338	exodeoxyribonuclease V complex	1	10	0.424932	IUJ50_RS12390
GO:0031004	potassium ion-transporting ATPase complex	1	10	0.424932	IUJ50_RS07270
GO:0090533	cation-transporting ATPase complex	1	10	0.424932	IUJ50_RS07270
GO:0030964	NADH dehydrogenase complex	2	27	0.430529	IUJ50_RS05705;IUJ50_RS14915
GO:0044446	intracellular organelle part	11	190	0.444829	IUJ50_RS03405;IUJ50_RS03870;IUJ50_RS03875;IUJ50_RS03880;IUJ50_RS10190;IUJ50_RS12095;IUJ50_RS15905;IUJ50_RS21525;IUJ50_RS23950;IUJ50_RS26255;IUJ50_RS26470
GO:0044434	chloroplast part	1	11	0.455936	IUJ50_RS10190
GO:0044422	organelle part	11	195	0.480241	IUJ50_RS03405;IUJ50_RS03870;IUJ50_RS03875;IUJ50_RS03880;IUJ50_RS10190;IUJ50_RS12095;IUJ50_RS15905;IUJ50_RS21525;IUJ50_RS23950;IUJ50_RS26255;IUJ50_RS26470
GO:0019028	viral capsid	1	12	0.485278	IUJ50_RS13185
GO:0031469	polyhedral organelle	1	12	0.485278	IUJ50_RS22390
GO:0045239	tricarboxylic acid cycle enzyme complex	2	30	0.485388	IUJ50_RS13185;IUJ50_RS21375
GO:0009898	cytoplasmic side of plasma membrane	10	178	0.490867	IUJ50_RS01070;IUJ50_RS03955;IUJ50_RS06220;IUJ50_RS12095;IUJ50_RS12385;IUJ50_RS13190;IUJ50_RS14915;IUJ50_RS15090;IUJ50_RS21930;IUJ50_RS23945
GO:0098562	cytoplasmic side of membrane	10	178	0.490867	IUJ50_RS01070;IUJ50_RS03955;IUJ50_RS06220;IUJ50_RS12095;IUJ50_RS12385;IUJ50_RS13190;IUJ50_RS14915;IUJ50_RS15090;IUJ50_RS21930;IUJ50_RS23945
GO:0009532	plastid stroma	1	13	0.513045	IUJ50_RS10190
GO:0044451	nucleoplasm part	1	13	0.513045	IUJ50_RS23950
GO:0098533	ATPase dependent transmembrane transport complex	22	406	0.519692	IUJ50_RS00955;IUJ50_RS01070;IUJ50_RS01635;IUJ50_RS03955;IUJ50_RS06215;IUJ50_RS06220;IUJ50_RS06730;IUJ50_RS07270;IUJ50_RS07280;IUJ50_RS12095;IUJ50_RS12800;IUJ50_RS13185;IUJ50_RS13190;IUJ50_RS15085;IUJ50_RS15090;IUJ50_RS16810;IUJ50_RS21375;IUJ50_RS21930;IUJ50_RS22510;IUJ50_RS23945;IUJ50_RS24540;IUJ50_RS24555
GO:0019012	virion	2	32	0.520105	IUJ50_RS13185;IUJ50_RS19050
GO:0044427	chromosomal part	2	32	0.520105	IUJ50_RS15905;IUJ50_RS26470
GO:0009536	plastid	2	33	0.536873	IUJ50_RS10190;IUJ50_RS14915
GO:0046930	pore complex	1	14	0.539323	IUJ50_RS06415
GO:0055051	ATP-binding cassette (ABC) transporter complex, integrated substrate binding	8	147	0.539526	IUJ50_RS01070;IUJ50_RS03955;IUJ50_RS06220;IUJ50_RS12095;IUJ50_RS13190;IUJ50_RS15090;IUJ50_RS23945;IUJ50_RS24555
GO:0009295	nucleoid	2	34	0.553236	IUJ50_RS00545;IUJ50_RS15090
GO:0015935	small ribosomal subunit	2	34	0.553236	IUJ50_RS12095;IUJ50_RS21525
GO:0022627	cytosolic small ribosomal subunit	2	34	0.553236	IUJ50_RS12095;IUJ50_RS21525
GO:1902495	transmembrane transporter complex	22	414	0.559576	IUJ50_RS00955;IUJ50_RS01070;IUJ50_RS01635;IUJ50_RS03955;IUJ50_RS06215;IUJ50_RS06220;IUJ50_RS06730;IUJ50_RS07270;IUJ50_RS07280;IUJ50_RS12095;IUJ50_RS12800;IUJ50_RS13185;IUJ50_RS13190;IUJ50_RS15085;IUJ50_RS15090;IUJ50_RS16810;IUJ50_RS21375;IUJ50_RS21930;IUJ50_RS22510;IUJ50_RS23945;IUJ50_RS24540;IUJ50_RS24555
GO:0043190	ATP-binding cassette (ABC) transporter complex	21	397	0.568646	IUJ50_RS00955;IUJ50_RS01070;IUJ50_RS01635;IUJ50_RS03955;IUJ50_RS06215;IUJ50_RS06220;IUJ50_RS06730;IUJ50_RS07280;IUJ50_RS12095;IUJ50_RS12800;IUJ50_RS13185;IUJ50_RS13190;IUJ50_RS15085;IUJ50_RS15090;IUJ50_RS16810;IUJ50_RS21375;IUJ50_RS21930;IUJ50_RS22510;IUJ50_RS23945;IUJ50_RS24540;IUJ50_RS24555
GO:0009289	pilus	2	35	0.56919	IUJ50_RS18280;IUJ50_RS19825
GO:0031233	intrinsic component of external side of plasma membrane	5	94	0.576323	IUJ50_RS00955;IUJ50_RS01635;IUJ50_RS06730;IUJ50_RS12800;IUJ50_RS22510
GO:1990234	transferase complex	6	114	0.582552	IUJ50_RS13185;IUJ50_RS14725;IUJ50_RS21375;IUJ50_RS21545;IUJ50_RS21825;IUJ50_RS21830
GO:0005654	nucleoplasm	1	16	0.587723	IUJ50_RS23950
GO:0098796	membrane protein complex	28	537	0.604756	IUJ50_RS00955;IUJ50_RS01070;IUJ50_RS01635;IUJ50_RS02460;IUJ50_RS03955;IUJ50_RS05705;IUJ50_RS06215;IUJ50_RS06220;IUJ50_RS06415;IUJ50_RS06730;IUJ50_RS07270;IUJ50_RS07280;IUJ50_RS12095;IUJ50_RS12800;IUJ50_RS13150;IUJ50_RS13185;IUJ50_RS13190;IUJ50_RS14915;IUJ50_RS15085;IUJ50_RS15090;IUJ50_RS16810;IUJ50_RS21375;IUJ50_RS21930;IUJ50_RS22510;IUJ50_RS23945;IUJ50_RS24540;IUJ50_RS24555;IUJ50_RS25370
GO:0098588	bounding membrane of organelle	1	17	0.609991	IUJ50_RS03405
GO:0098552	side of membrane	15	291	0.610199	IUJ50_RS00955;IUJ50_RS01070;IUJ50_RS01635;IUJ50_RS03955;IUJ50_RS06220;IUJ50_RS06730;IUJ50_RS12095;IUJ50_RS12385;IUJ50_RS12800;IUJ50_RS13190;IUJ50_RS14915;IUJ50_RS15090;IUJ50_RS21930;IUJ50_RS22510;IUJ50_RS23945
GO:0012505	endomembrane system	1	18	0.631063	IUJ50_RS03405
GO:0009897	external side of plasma membrane	5	100	0.632186	IUJ50_RS00955;IUJ50_RS01635;IUJ50_RS06730;IUJ50_RS12800;IUJ50_RS22510
GO:0009317	acetyl-CoA carboxylase complex	1	20	0.66987	IUJ50_RS11290
GO:0009538	photosystem I reaction center	1	20	0.66987	IUJ50_RS14915
GO:0044423	virion part	1	20	0.66987	IUJ50_RS13185
GO:0044444	cytoplasmic part	57	1102	0.670352	IUJ50_RS00545;IUJ50_RS01320;IUJ50_RS02460;IUJ50_RS03405;IUJ50_RS03735;IUJ50_RS03870;IUJ50_RS03875;IUJ50_RS03880;IUJ50_RS03895;IUJ50_RS03905;IUJ50_RS05740;IUJ50_RS06215;IUJ50_RS07740;IUJ50_RS07935;IUJ50_RS08630;IUJ50_RS08955;IUJ50_RS09030;IUJ50_RS10185;IUJ50_RS10190;IUJ50_RS10195;IUJ50_RS11290;IUJ50_RS11295;IUJ50_RS11430;IUJ50_RS12095;IUJ50_RS12200;IUJ50_RS12835;IUJ50_RS13185;IUJ50_RS13205;IUJ50_R…
GO:0005694	chromosome	2	44	0.694221	IUJ50_RS15905;IUJ50_RS26470
GO:0044435	plastid part	1	22	0.704616	IUJ50_RS10190
GO:0098797	plasma membrane protein complex	22	448	0.713945	IUJ50_RS00955;IUJ50_RS01070;IUJ50_RS01635;IUJ50_RS03955;IUJ50_RS06215;IUJ50_RS06220;IUJ50_RS06730;IUJ50_RS07280;IUJ50_RS12095;IUJ50_RS12800;IUJ50_RS13185;IUJ50_RS13190;IUJ50_RS15085;IUJ50_RS15090;IUJ50_RS16810;IUJ50_RS21375;IUJ50_RS21930;IUJ50_RS22510;IUJ50_RS23945;IUJ50_RS24540;IUJ50_RS24555;IUJ50_RS25370
GO:0030257	type III protein secretion system complex	1	23	0.720599	IUJ50_RS12095
GO:0005840	ribosome	4	90	0.722774	IUJ50_RS12095;IUJ50_RS13185;IUJ50_RS21525;IUJ50_RS26255
GO:0044391	ribosomal subunit	3	72	0.753448	IUJ50_RS12095;IUJ50_RS21525;IUJ50_RS26255
GO:0043228	non-membrane-bounded organelle	9	202	0.7707	IUJ50_RS12095;IUJ50_RS13185;IUJ50_RS15905;IUJ50_RS18375;IUJ50_RS21525;IUJ50_RS22390;IUJ50_RS23945;IUJ50_RS26255;IUJ50_RS26470
GO:0009325	nitrate reductase complex	1	28	0.788499	IUJ50_RS14915
GO:0061695	transferase complex, transferring phosphorus-containing groups	2	54	0.79657	IUJ50_RS14725;IUJ50_RS21545
GO:0030312	external encapsulating structure	8	191	0.818255	IUJ50_RS01510;IUJ50_RS06415;IUJ50_RS07220;IUJ50_RS09030;IUJ50_RS09495;IUJ50_RS21435;IUJ50_RS21935;IUJ50_RS23955
GO:0015627	type II protein secretion system complex	1	31	0.821075	IUJ50_RS10590
GO:0043232	intracellular non-membrane-bounded organelle	7	171	0.824727	IUJ50_RS12095;IUJ50_RS13185;IUJ50_RS15905;IUJ50_RS21525;IUJ50_RS22390;IUJ50_RS26255;IUJ50_RS26470
GO:0030288	outer membrane-bounded periplasmic space	8	193	0.827053	IUJ50_RS00955;IUJ50_RS01635;IUJ50_RS06730;IUJ50_RS10590;IUJ50_RS12800;IUJ50_RS14750;IUJ50_RS19050;IUJ50_RS22510
GO:0031981	nuclear lumen	1	32	0.830784	IUJ50_RS23950
GO:0030529	intracellular ribonucleoprotein complex	4	106	0.831814	IUJ50_RS12095;IUJ50_RS13185;IUJ50_RS21525;IUJ50_RS26255
GO:1990904	ribonucleoprotein complex	4	106	0.831814	IUJ50_RS12095;IUJ50_RS13185;IUJ50_RS21525;IUJ50_RS26255
GO:0005623	cell	163	3080	0.832437	IUJ50_RS00045;IUJ50_RS00060;IUJ50_RS00255;IUJ50_RS00545;IUJ50_RS00890;IUJ50_RS00955;IUJ50_RS01070;IUJ50_RS01150;IUJ50_RS01320;IUJ50_RS01475;IUJ50_RS01510;IUJ50_RS01585;IUJ50_RS01635;IUJ50_RS02310;IUJ50_RS02460;IUJ50_RS03170;IUJ50_RS03405;IUJ50_RS03410;IUJ50_RS03735;IUJ50_RS03745;IUJ50_RS03755;IUJ50_RS03780;IUJ50_RS03790;IUJ50_RS03870;IUJ50_RS03875;IUJ50_RS03880;IUJ50_RS03885;IUJ50_RS03895;IUJ50_R…
GO:0031090	organelle membrane	1	33	0.839968	IUJ50_RS03405
GO:0044428	nuclear part	1	35	0.856877	IUJ50_RS23950
GO:0042597	periplasmic space	10	247	0.868589	IUJ50_RS00955;IUJ50_RS01635;IUJ50_RS05670;IUJ50_RS06730;IUJ50_RS10590;IUJ50_RS12800;IUJ50_RS14750;IUJ50_RS19050;IUJ50_RS20820;IUJ50_RS22510
GO:0009380	excinuclease repair complex	5	137	0.870219	IUJ50_RS01070;IUJ50_RS03955;IUJ50_RS12095;IUJ50_RS13190;IUJ50_RS15090
GO:0019867	outer membrane	5	139	0.878198	IUJ50_RS00120;IUJ50_RS01510;IUJ50_RS06415;IUJ50_RS09495;IUJ50_RS11290
GO:0015934	large ribosomal subunit	1	38	0.878965	IUJ50_RS26255
GO:0044464	cell part	162	3076	0.881455	IUJ50_RS00045;IUJ50_RS00060;IUJ50_RS00255;IUJ50_RS00545;IUJ50_RS00890;IUJ50_RS00955;IUJ50_RS01070;IUJ50_RS01150;IUJ50_RS01320;IUJ50_RS01475;IUJ50_RS01510;IUJ50_RS01585;IUJ50_RS01635;IUJ50_RS02310;IUJ50_RS02460;IUJ50_RS03170;IUJ50_RS03405;IUJ50_RS03410;IUJ50_RS03735;IUJ50_RS03745;IUJ50_RS03755;IUJ50_RS03780;IUJ50_RS03790;IUJ50_RS03870;IUJ50_RS03875;IUJ50_RS03880;IUJ50_RS03885;IUJ50_RS03895;IUJ50_R…
GO:1990391	DNA repair complex	5	140	0.88203	IUJ50_RS01070;IUJ50_RS03955;IUJ50_RS12095;IUJ50_RS13190;IUJ50_RS15090
GO:0016020	membrane	84	1698	0.88512	IUJ50_RS00060;IUJ50_RS00120;IUJ50_RS00255;IUJ50_RS00955;IUJ50_RS01070;IUJ50_RS01150;IUJ50_RS01155;IUJ50_RS01475;IUJ50_RS01510;IUJ50_RS01585;IUJ50_RS01635;IUJ50_RS02460;IUJ50_RS03170;IUJ50_RS03405;IUJ50_RS03410;IUJ50_RS03745;IUJ50_RS03755;IUJ50_RS03955;IUJ50_RS05100;IUJ50_RS05605;IUJ50_RS05610;IUJ50_RS05705;IUJ50_RS05740;IUJ50_RS06215;IUJ50_RS06220;IUJ50_RS06230;IUJ50_RS06415;IUJ50_RS06730;IUJ50_R…
GO:0044459	plasma membrane part	38	825	0.890241	IUJ50_RS00060;IUJ50_RS00255;IUJ50_RS00955;IUJ50_RS01070;IUJ50_RS01475;IUJ50_RS01635;IUJ50_RS03405;IUJ50_RS03410;IUJ50_RS03755;IUJ50_RS03955;IUJ50_RS05740;IUJ50_RS06215;IUJ50_RS06220;IUJ50_RS06730;IUJ50_RS07280;IUJ50_RS07610;IUJ50_RS10200;IUJ50_RS11820;IUJ50_RS12095;IUJ50_RS12385;IUJ50_RS12800;IUJ50_RS13185;IUJ50_RS13190;IUJ50_RS13490;IUJ50_RS14915;IUJ50_RS14920;IUJ50_RS15085;IUJ50_RS15090;IUJ50_R…
GO:0005886	plasma membrane	65	1346	0.891792	IUJ50_RS00060;IUJ50_RS00255;IUJ50_RS00955;IUJ50_RS01070;IUJ50_RS01150;IUJ50_RS01475;IUJ50_RS01585;IUJ50_RS01635;IUJ50_RS03170;IUJ50_RS03405;IUJ50_RS03410;IUJ50_RS03745;IUJ50_RS03755;IUJ50_RS03955;IUJ50_RS05705;IUJ50_RS05740;IUJ50_RS06215;IUJ50_RS06220;IUJ50_RS06730;IUJ50_RS07175;IUJ50_RS07220;IUJ50_RS07280;IUJ50_RS07610;IUJ50_RS09030;IUJ50_RS09495;IUJ50_RS09720;IUJ50_RS10185;IUJ50_RS10200;IUJ50_R…
GO:0044425	membrane part	66	1367	0.894985	IUJ50_RS00060;IUJ50_RS00255;IUJ50_RS00955;IUJ50_RS01070;IUJ50_RS01150;IUJ50_RS01475;IUJ50_RS01585;IUJ50_RS01635;IUJ50_RS02460;IUJ50_RS03405;IUJ50_RS03410;IUJ50_RS03745;IUJ50_RS03755;IUJ50_RS03955;IUJ50_RS05100;IUJ50_RS05605;IUJ50_RS05610;IUJ50_RS05705;IUJ50_RS05740;IUJ50_RS06215;IUJ50_RS06220;IUJ50_RS06230;IUJ50_RS06415;IUJ50_RS06730;IUJ50_RS07175;IUJ50_RS07270;IUJ50_RS07280;IUJ50_RS07285;IUJ50_R…
GO:0016021	integral component of membrane	61	1274	0.897849	IUJ50_RS00060;IUJ50_RS00255;IUJ50_RS00955;IUJ50_RS01070;IUJ50_RS01150;IUJ50_RS01475;IUJ50_RS01585;IUJ50_RS01635;IUJ50_RS03405;IUJ50_RS03410;IUJ50_RS03745;IUJ50_RS03755;IUJ50_RS03955;IUJ50_RS05100;IUJ50_RS05605;IUJ50_RS05610;IUJ50_RS05740;IUJ50_RS06215;IUJ50_RS06220;IUJ50_RS06230;IUJ50_RS06415;IUJ50_RS06730;IUJ50_RS07175;IUJ50_RS07270;IUJ50_RS07280;IUJ50_RS07285;IUJ50_RS07610;IUJ50_RS09720;IUJ50_R…
GO:0022626	cytosolic ribosome	2	71	0.902889	IUJ50_RS12095;IUJ50_RS21525
GO:0005829	cytosol	42	924	0.921701	IUJ50_RS00545;IUJ50_RS01320;IUJ50_RS03735;IUJ50_RS03895;IUJ50_RS03905;IUJ50_RS05740;IUJ50_RS07740;IUJ50_RS07935;IUJ50_RS08630;IUJ50_RS08955;IUJ50_RS09030;IUJ50_RS10195;IUJ50_RS11290;IUJ50_RS11295;IUJ50_RS11430;IUJ50_RS12095;IUJ50_RS12835;IUJ50_RS13205;IUJ50_RS13210;IUJ50_RS14530;IUJ50_RS14720;IUJ50_RS14725;IUJ50_RS16175;IUJ50_RS16785;IUJ50_RS16935;IUJ50_RS18085;IUJ50_RS18495;IUJ50_RS19000;IUJ50_R…
GO:0031224	intrinsic component of membrane	61	1297	0.928359	IUJ50_RS00060;IUJ50_RS00255;IUJ50_RS00955;IUJ50_RS01070;IUJ50_RS01150;IUJ50_RS01475;IUJ50_RS01585;IUJ50_RS01635;IUJ50_RS03405;IUJ50_RS03410;IUJ50_RS03745;IUJ50_RS03755;IUJ50_RS03955;IUJ50_RS05100;IUJ50_RS05605;IUJ50_RS05610;IUJ50_RS05740;IUJ50_RS06215;IUJ50_RS06220;IUJ50_RS06230;IUJ50_RS06415;IUJ50_RS06730;IUJ50_RS07175;IUJ50_RS07270;IUJ50_RS07280;IUJ50_RS07285;IUJ50_RS07610;IUJ50_RS09720;IUJ50_R…
GO:0031226	intrinsic component of plasma membrane	31	711	0.929103	IUJ50_RS00060;IUJ50_RS00255;IUJ50_RS00955;IUJ50_RS01070;IUJ50_RS01475;IUJ50_RS01635;IUJ50_RS03405;IUJ50_RS03410;IUJ50_RS03755;IUJ50_RS03955;IUJ50_RS05740;IUJ50_RS06220;IUJ50_RS06730;IUJ50_RS07610;IUJ50_RS10200;IUJ50_RS11820;IUJ50_RS12095;IUJ50_RS12800;IUJ50_RS13190;IUJ50_RS13490;IUJ50_RS14915;IUJ50_RS14920;IUJ50_RS15085;IUJ50_RS15090;IUJ50_RS16810;IUJ50_RS19040;IUJ50_RS19920;IUJ50_RS22510;IUJ50_R…
GO:0055052	ATP-binding cassette (ABC) transporter complex, substrate-binding subunit-containing	12	318	0.934169	IUJ50_RS01070;IUJ50_RS01635;IUJ50_RS03955;IUJ50_RS06220;IUJ50_RS12095;IUJ50_RS12800;IUJ50_RS13190;IUJ50_RS15085;IUJ50_RS15090;IUJ50_RS16810;IUJ50_RS22510;IUJ50_RS23945
GO:0009279	cell outer membrane	3	108	0.937002	IUJ50_RS01510;IUJ50_RS06415;IUJ50_RS09495
GO:0030313	cell envelope	11	298	0.937715	IUJ50_RS00955;IUJ50_RS01510;IUJ50_RS01635;IUJ50_RS06415;IUJ50_RS06730;IUJ50_RS09495;IUJ50_RS10590;IUJ50_RS12800;IUJ50_RS14750;IUJ50_RS19050;IUJ50_RS22510
GO:0071944	cell periphery	69	1460	0.940182	IUJ50_RS00060;IUJ50_RS00255;IUJ50_RS00955;IUJ50_RS01070;IUJ50_RS01150;IUJ50_RS01475;IUJ50_RS01510;IUJ50_RS01585;IUJ50_RS01635;IUJ50_RS03170;IUJ50_RS03405;IUJ50_RS03410;IUJ50_RS03745;IUJ50_RS03755;IUJ50_RS03955;IUJ50_RS05705;IUJ50_RS05740;IUJ50_RS06215;IUJ50_RS06220;IUJ50_RS06415;IUJ50_RS06730;IUJ50_RS07175;IUJ50_RS07220;IUJ50_RS07280;IUJ50_RS07610;IUJ50_RS09030;IUJ50_RS09495;IUJ50_RS09720;IUJ50_R…
GO:0032993	protein-DNA complex	1	54	0.950629	IUJ50_RS00545
GO:0044462	external encapsulating structure part	3	118	0.95841	IUJ50_RS01510;IUJ50_RS06415;IUJ50_RS09495
GO:0031975	envelope	11	316	0.962206	IUJ50_RS00955;IUJ50_RS01510;IUJ50_RS01635;IUJ50_RS06415;IUJ50_RS06730;IUJ50_RS09495;IUJ50_RS10590;IUJ50_RS12800;IUJ50_RS14750;IUJ50_RS19050;IUJ50_RS22510
GO:0005887	integral component of plasma membrane	25	623	0.965538	IUJ50_RS00060;IUJ50_RS00255;IUJ50_RS01070;IUJ50_RS01475;IUJ50_RS03405;IUJ50_RS03410;IUJ50_RS03755;IUJ50_RS03955;IUJ50_RS05740;IUJ50_RS06220;IUJ50_RS07610;IUJ50_RS10200;IUJ50_RS11820;IUJ50_RS12095;IUJ50_RS13190;IUJ50_RS13490;IUJ50_RS14920;IUJ50_RS15085;IUJ50_RS15090;IUJ50_RS16810;IUJ50_RS19040;IUJ50_RS19920;IUJ50_RS23945;IUJ50_RS24540;IUJ50_RS24555
GO:0005575	cellular_component	113	2504	0.999937	IUJ50_RS00045;IUJ50_RS00255;IUJ50_RS00545;IUJ50_RS01070;IUJ50_RS01150;IUJ50_RS01320;IUJ50_RS01585;IUJ50_RS01635;IUJ50_RS02460;IUJ50_RS03170;IUJ50_RS03405;IUJ50_RS03410;IUJ50_RS03735;IUJ50_RS03745;IUJ50_RS03895;IUJ50_RS03905;IUJ50_RS03955;IUJ50_RS04075;IUJ50_RS05595;IUJ50_RS05615;IUJ50_RS05670;IUJ50_RS05705;IUJ50_RS05740;IUJ50_RS06000;IUJ50_RS06220;IUJ50_RS06305;IUJ50_RS06415;IUJ50_RS06730;IUJ50_R…

## Sheet: Molecular function
Table S5. GO analysis of DEGs.
GO analysis (Molecular function)of DEGs.
GO ID	Description	Gene Ratio (249)	Bg Ratio (4028)	p value	gene ID
GO:0004015	adenosylmethionine-8-amino-7-oxononanoate transaminase activity	8	10	7.73081e-09	IUJ50_RS02310;IUJ50_RS03780;IUJ50_RS04815;IUJ50_RS07225;IUJ50_RS10195;IUJ50_RS16785;IUJ50_RS17180;IUJ50_RS18495
GO:0004587	ornithine-oxo-acid transaminase activity	8	10	7.73081e-09	IUJ50_RS02310;IUJ50_RS03780;IUJ50_RS04815;IUJ50_RS07225;IUJ50_RS10195;IUJ50_RS16785;IUJ50_RS17180;IUJ50_RS18495
GO:0033094	butane-1,4-diamine:2-oxoglutarate aminotransferase activity	8	10	7.73081e-09	IUJ50_RS02310;IUJ50_RS03780;IUJ50_RS04815;IUJ50_RS07225;IUJ50_RS10195;IUJ50_RS16785;IUJ50_RS17180;IUJ50_RS18495
GO:0045303	diaminobutyrate-2-oxoglutarate transaminase activity	8	10	7.73081e-09	IUJ50_RS02310;IUJ50_RS03780;IUJ50_RS04815;IUJ50_RS07225;IUJ50_RS10195;IUJ50_RS16785;IUJ50_RS17180;IUJ50_RS18495
GO:0003867	4-aminobutyrate transaminase activity	8	11	2.68372e-08	IUJ50_RS02310;IUJ50_RS03780;IUJ50_RS04815;IUJ50_RS07225;IUJ50_RS10195;IUJ50_RS16785;IUJ50_RS17180;IUJ50_RS18495
GO:0042286	glutamate-1-semialdehyde 2,1-aminomutase activity	8	11	2.68372e-08	IUJ50_RS02310;IUJ50_RS03780;IUJ50_RS04815;IUJ50_RS07225;IUJ50_RS10195;IUJ50_RS16785;IUJ50_RS17180;IUJ50_RS18495
GO:0016869	intramolecular transferase activity, transferring amino groups	8	13	1.87651e-07	IUJ50_RS02310;IUJ50_RS03780;IUJ50_RS04815;IUJ50_RS07225;IUJ50_RS10195;IUJ50_RS16785;IUJ50_RS17180;IUJ50_RS18495
GO:0051082	unfolded protein binding	14	51	1.35855e-06	IUJ50_RS09030;IUJ50_RS11430;IUJ50_RS13205;IUJ50_RS13210;IUJ50_RS14725;IUJ50_RS14750;IUJ50_RS18375;IUJ50_RS21435;IUJ50_RS21545;IUJ50_RS21830;IUJ50_RS23970;IUJ50_RS25440;IUJ50_RS25535;IUJ50_RS26240
GO:0003992	N2-acetyl-L-ornithine:2-oxoglutarate 5-aminotransferase activity	4	4	1.42749e-05	IUJ50_RS04815;IUJ50_RS10195;IUJ50_RS16785;IUJ50_RS17180
GO:0008483	transaminase activity	14	78	0.000237463	IUJ50_RS02310;IUJ50_RS03780;IUJ50_RS04815;IUJ50_RS07225;IUJ50_RS07740;IUJ50_RS08690;IUJ50_RS09205;IUJ50_RS10195;IUJ50_RS11295;IUJ50_RS16785;IUJ50_RS17180;IUJ50_RS18495;IUJ50_RS21810;IUJ50_RS21935
GO:0070279	vitamin B6 binding	11	52	0.00025242	IUJ50_RS02310;IUJ50_RS03780;IUJ50_RS04815;IUJ50_RS07225;IUJ50_RS10195;IUJ50_RS16785;IUJ50_RS16940;IUJ50_RS17180;IUJ50_RS18495;IUJ50_RS19000;IUJ50_RS21810
GO:0016769	transferase activity, transferring nitrogenous groups	14	80	0.000312871	IUJ50_RS02310;IUJ50_RS03780;IUJ50_RS04815;IUJ50_RS07225;IUJ50_RS07740;IUJ50_RS08690;IUJ50_RS09205;IUJ50_RS10195;IUJ50_RS11295;IUJ50_RS16785;IUJ50_RS17180;IUJ50_RS18495;IUJ50_RS21810;IUJ50_RS21935
GO:0030170	pyridoxal phosphate binding	13	72	0.000373149	IUJ50_RS02310;IUJ50_RS03780;IUJ50_RS04815;IUJ50_RS07225;IUJ50_RS08690;IUJ50_RS09205;IUJ50_RS10195;IUJ50_RS16785;IUJ50_RS16940;IUJ50_RS17180;IUJ50_RS18495;IUJ50_RS19000;IUJ50_RS21810
GO:0051087	chaperone binding	5	12	0.000479495	IUJ50_RS11430;IUJ50_RS13210;IUJ50_RS21435;IUJ50_RS21825;IUJ50_RS21830
GO:0016645	oxidoreductase activity, acting on the CH-NH group of donors	13	83	0.00151068	IUJ50_RS03735;IUJ50_RS03770;IUJ50_RS03910;IUJ50_RS03945;IUJ50_RS04805;IUJ50_RS08630;IUJ50_RS10185;IUJ50_RS10190;IUJ50_RS11915;IUJ50_RS12200;IUJ50_RS21260;IUJ50_RS23955;IUJ50_RS25370
GO:0003842	1-pyrroline-5-carboxylate dehydrogenase activity	6	22	0.00169056	IUJ50_RS03735;IUJ50_RS03770;IUJ50_RS03910;IUJ50_RS04805;IUJ50_RS10190;IUJ50_RS21260
GO:0004491	methylmalonate-semialdehyde dehydrogenase (acylating) activity	6	22	0.00169056	IUJ50_RS03735;IUJ50_RS03770;IUJ50_RS03910;IUJ50_RS04805;IUJ50_RS10190;IUJ50_RS21260
GO:0004777	succinate-semialdehyde dehydrogenase (NAD+) activity	6	23	0.00217071	IUJ50_RS03735;IUJ50_RS03770;IUJ50_RS03910;IUJ50_RS04805;IUJ50_RS10190;IUJ50_RS21260
GO:0009013	succinate-semialdehyde dehydrogenase [NAD(P)+] activity	6	23	0.00217071	IUJ50_RS03735;IUJ50_RS03770;IUJ50_RS03910;IUJ50_RS04805;IUJ50_RS10190;IUJ50_RS21260
GO:0016639	oxidoreductase activity, acting on the CH-NH2 group of donors, NAD or NADP as acceptor	8	39	0.00219104	IUJ50_RS03790;IUJ50_RS03870;IUJ50_RS03945;IUJ50_RS04080;IUJ50_RS05705;IUJ50_RS12200;IUJ50_RS23955;IUJ50_RS25370
GO:0004300	enoyl-CoA hydratase activity	4	10	0.002225	IUJ50_RS03870;IUJ50_RS03875;IUJ50_RS03880;IUJ50_RS03910
GO:0050662	coenzyme binding	40	417	0.00261211	IUJ50_RS01210;IUJ50_RS01320;IUJ50_RS01510;IUJ50_RS01635;IUJ50_RS02100;IUJ50_RS02310;IUJ50_RS03735;IUJ50_RS03780;IUJ50_RS03790;IUJ50_RS03870;IUJ50_RS03885;IUJ50_RS03890;IUJ50_RS03945;IUJ50_RS04080;IUJ50_RS04650;IUJ50_RS04815;IUJ50_RS05615;IUJ50_RS05705;IUJ50_RS07225;IUJ50_RS08630;IUJ50_RS10185;IUJ50_RS10190;IUJ50_RS10195;IUJ50_RS11490;IUJ50_RS11910;IUJ50_RS11915;IUJ50_RS12200;IUJ50_RS15740;IUJ50_R…
GO:0008802	betaine-aldehyde dehydrogenase activity	6	24	0.00274702	IUJ50_RS03735;IUJ50_RS03770;IUJ50_RS03910;IUJ50_RS04805;IUJ50_RS10190;IUJ50_RS21260
GO:0015081	sodium ion transmembrane transporter activity	9	51	0.00350773	IUJ50_RS00255;IUJ50_RS03755;IUJ50_RS10200;IUJ50_RS11420;IUJ50_RS11820;IUJ50_RS13185;IUJ50_RS13490;IUJ50_RS21130;IUJ50_RS21375
GO:0004803	transposase activity	8	42	0.00357822	IUJ50_RS08745;IUJ50_RS10015;IUJ50_RS16180;IUJ50_RS18960;IUJ50_RS20725;IUJ50_RS25440;IUJ50_RS26240;IUJ50_RS26250
GO:0008791	arginine N-succinyltransferase activity	2	2	0.00380697	IUJ50_RS03775;IUJ50_RS04810
GO:0009015	N-succinylarginine dihydrolase activity	2	2	0.00380697	IUJ50_RS03765;IUJ50_RS04800
GO:0009017	succinylglutamate desuccinylase activity	2	2	0.00380697	IUJ50_RS03760;IUJ50_RS04795
GO:0034386	4-aminobutyrate:2-oxoglutarate transaminase activity	2	2	0.00380697	IUJ50_RS10195;IUJ50_RS16785
GO:0043824	succinylglutamate-semialdehyde dehydrogenase activity	2	2	0.00380697	IUJ50_RS03770;IUJ50_RS04805
GO:0043825	succinylornithine transaminase activity	2	2	0.00380697	IUJ50_RS03780;IUJ50_RS04815
GO:0047298	(S)-3-amino-2-methylpropionate transaminase activity	2	2	0.00380697	IUJ50_RS10195;IUJ50_RS16785
GO:0005326	neurotransmitter transporter activity	3	6	0.00405964	IUJ50_RS03405;IUJ50_RS03410;IUJ50_RS10200
GO:0015651	quaternary ammonium group transmembrane transporter activity	3	6	0.00405964	IUJ50_RS03405;IUJ50_RS03410;IUJ50_RS25620
GO:0044183	protein binding involved in protein folding	3	6	0.00405964	IUJ50_RS11430;IUJ50_RS13205;IUJ50_RS21830
GO:0016646	oxidoreductase activity, acting on the CH-NH group of donors, NAD or NADP as acceptor	8	45	0.00556495	IUJ50_RS03735;IUJ50_RS03770;IUJ50_RS03910;IUJ50_RS04805;IUJ50_RS08630;IUJ50_RS10190;IUJ50_RS11915;IUJ50_RS21260
GO:0072349	modified amino acid transmembrane transporter activity	4	13	0.00653575	IUJ50_RS03405;IUJ50_RS03410;IUJ50_RS11820;IUJ50_RS13490
GO:0015930	glutamate synthase activity	7	37	0.00658922	IUJ50_RS03870;IUJ50_RS03945;IUJ50_RS05705;IUJ50_RS12200;IUJ50_RS21930;IUJ50_RS23955;IUJ50_RS25370
GO:0004066	asparagine synthase (glutamine-hydrolyzing) activity	3	7	0.00678169	IUJ50_RS07740;IUJ50_RS21935;IUJ50_RS26680
GO:0004355	glutamate synthase (NADPH) activity	6	29	0.00747416	IUJ50_RS03870;IUJ50_RS03945;IUJ50_RS05705;IUJ50_RS12200;IUJ50_RS23955;IUJ50_RS25370
GO:0008194	UDP-glycosyltransferase activity	6	29	0.00747416	IUJ50_RS12270;IUJ50_RS16935;IUJ50_RS23950;IUJ50_RS23960;IUJ50_RS23965;IUJ50_RS23970
GO:0004165	dodecenoyl-CoA delta-isomerase activity	3	8	0.0103594	IUJ50_RS03870;IUJ50_RS03875;IUJ50_RS03880
GO:0008692	3-hydroxybutyryl-CoA epimerase activity	3	8	0.0103594	IUJ50_RS03870;IUJ50_RS03875;IUJ50_RS03880
GO:0009011	starch synthase activity	3	8	0.0103594	IUJ50_RS12270;IUJ50_RS16935;IUJ50_RS23965
GO:0016856	racemase and epimerase activity, acting on hydroxy acids and derivatives	3	8	0.0103594	IUJ50_RS03870;IUJ50_RS03875;IUJ50_RS03880
GO:0015199	amino-acid betaine transmembrane transporter activity	2	3	0.0109538	IUJ50_RS03405;IUJ50_RS03410
GO:0004729	oxygen-dependent protoporphyrinogen oxidase activity	4	15	0.0113139	IUJ50_RS05705;IUJ50_RS10185;IUJ50_RS12200;IUJ50_RS23955
GO:0070818	protoporphyrinogen oxidase activity	4	15	0.0113139	IUJ50_RS05705;IUJ50_RS10185;IUJ50_RS12200;IUJ50_RS23955
GO:0045181	glutamate synthase activity, NAD(P)H as acceptor	6	33	0.0141697	IUJ50_RS03870;IUJ50_RS03945;IUJ50_RS05705;IUJ50_RS12200;IUJ50_RS23955;IUJ50_RS25370
GO:0003857	3-hydroxyacyl-CoA dehydrogenase activity	3	9	0.0148378	IUJ50_RS03870;IUJ50_RS03875;IUJ50_RS03880
GO:0004373	glycogen (starch) synthase activity	3	9	0.0148378	IUJ50_RS12270;IUJ50_RS16935;IUJ50_RS23965
GO:0015385	sodium:proton antiporter activity	3	9	0.0148378	IUJ50_RS00255;IUJ50_RS11420;IUJ50_RS13185
GO:0016638	oxidoreductase activity, acting on the CH-NH2 group of donors	9	65	0.0173403	IUJ50_RS03790;IUJ50_RS03870;IUJ50_RS03945;IUJ50_RS04080;IUJ50_RS05705;IUJ50_RS12200;IUJ50_RS21930;IUJ50_RS23955;IUJ50_RS25370
GO:0005451	monovalent cation:proton antiporter activity	4	17	0.0178952	IUJ50_RS00195;IUJ50_RS00255;IUJ50_RS11420;IUJ50_RS13185
GO:0005298	proline:sodium symporter activity	2	4	0.0210162	IUJ50_RS11820;IUJ50_RS13490
GO:0008795	NAD+ synthase activity	2	4	0.0210162	IUJ50_RS07740;IUJ50_RS21935
GO:0015193	L-proline transmembrane transporter activity	2	4	0.0210162	IUJ50_RS11820;IUJ50_RS13490
GO:0015233	pantothenate transmembrane transporter activity	2	4	0.0210162	IUJ50_RS11820;IUJ50_RS13490
GO:0015498	pantothenate:sodium symporter activity	2	4	0.0210162	IUJ50_RS11820;IUJ50_RS13490
GO:0015591	D-ribose transmembrane transporter activity	2	4	0.0210162	IUJ50_RS15085;IUJ50_RS15090
GO:0015491	cation:cation antiporter activity	6	36	0.021353	IUJ50_RS00195;IUJ50_RS00255;IUJ50_RS07285;IUJ50_RS11420;IUJ50_RS13185;IUJ50_RS21370
GO:1901363	heterocyclic compound binding	132	1884	0.024432	IUJ50_RS00045;IUJ50_RS00545;IUJ50_RS00890;IUJ50_RS00955;IUJ50_RS01070;IUJ50_RS01150;IUJ50_RS01155;IUJ50_RS01180;IUJ50_RS01205;IUJ50_RS01210;IUJ50_RS01320;IUJ50_RS01635;IUJ50_RS02100;IUJ50_RS02310;IUJ50_RS03735;IUJ50_RS03780;IUJ50_RS03790;IUJ50_RS03855;IUJ50_RS03870;IUJ50_RS03885;IUJ50_RS03890;IUJ50_RS03945;IUJ50_RS03955;IUJ50_RS04075;IUJ50_RS04080;IUJ50_RS04650;IUJ50_RS04815;IUJ50_RS04965;IUJ50_R…
GO:0097159	organic cyclic compound binding	132	1885	0.0249017	IUJ50_RS00045;IUJ50_RS00545;IUJ50_RS00890;IUJ50_RS00955;IUJ50_RS01070;IUJ50_RS01150;IUJ50_RS01155;IUJ50_RS01180;IUJ50_RS01205;IUJ50_RS01210;IUJ50_RS01320;IUJ50_RS01635;IUJ50_RS02100;IUJ50_RS02310;IUJ50_RS03735;IUJ50_RS03780;IUJ50_RS03790;IUJ50_RS03855;IUJ50_RS03870;IUJ50_RS03885;IUJ50_RS03890;IUJ50_RS03945;IUJ50_RS03955;IUJ50_RS04075;IUJ50_RS04080;IUJ50_RS04650;IUJ50_RS04815;IUJ50_RS04965;IUJ50_R…
GO:0043024	ribosomal small subunit binding	3	11	0.0265865	IUJ50_RS06305;IUJ50_RS12095;IUJ50_RS21525
GO:0004029	aldehyde dehydrogenase (NAD) activity	6	38	0.0273133	IUJ50_RS03735;IUJ50_RS03770;IUJ50_RS03910;IUJ50_RS04805;IUJ50_RS10190;IUJ50_RS21260
GO:0048037	cofactor binding	46	568	0.0284075	IUJ50_RS01210;IUJ50_RS01320;IUJ50_RS01510;IUJ50_RS01635;IUJ50_RS02100;IUJ50_RS02310;IUJ50_RS03735;IUJ50_RS03780;IUJ50_RS03790;IUJ50_RS03870;IUJ50_RS03885;IUJ50_RS03890;IUJ50_RS03945;IUJ50_RS04080;IUJ50_RS04650;IUJ50_RS04815;IUJ50_RS05615;IUJ50_RS05705;IUJ50_RS07220;IUJ50_RS07225;IUJ50_RS08630;IUJ50_RS08690;IUJ50_RS09205;IUJ50_RS10185;IUJ50_RS10190;IUJ50_RS10195;IUJ50_RS11490;IUJ50_RS11910;IUJ50_R…
GO:0016166	phytoene dehydrogenase activity	5	29	0.0303641	IUJ50_RS03945;IUJ50_RS10185;IUJ50_RS12200;IUJ50_RS23955;IUJ50_RS25370
GO:0099516	ion antiporter activity	6	39	0.0306686	IUJ50_RS00195;IUJ50_RS00255;IUJ50_RS07285;IUJ50_RS11420;IUJ50_RS13185;IUJ50_RS21370
GO:0005416	cation:amino acid symporter activity	4	20	0.0315032	IUJ50_RS03755;IUJ50_RS10200;IUJ50_RS11820;IUJ50_RS13490
GO:0016634	oxidoreductase activity, acting on the CH-CH group of donors, oxygen as acceptor	4	20	0.0315032	IUJ50_RS05705;IUJ50_RS10185;IUJ50_RS12200;IUJ50_RS23955
GO:0016863	intramolecular oxidoreductase activity, transposing C=C bonds	4	20	0.0315032	IUJ50_RS03870;IUJ50_RS03875;IUJ50_RS03880;IUJ50_RS21930
GO:0003860	3-hydroxyisobutyryl-CoA hydrolase activity	2	5	0.0336091	IUJ50_RS03875;IUJ50_RS03880
GO:0008935	1,4-dihydroxy-2-naphthoyl-CoA synthase activity	2	5	0.0336091	IUJ50_RS03875;IUJ50_RS03880
GO:0015606	spermidine transmembrane transporter activity	2	5	0.0336091	IUJ50_RS03405;IUJ50_RS03410
GO:0000989	transcription factor activity, transcription factor binding	3	12	0.0338645	IUJ50_RS11430;IUJ50_RS21830;IUJ50_RS23950
GO:0004742	dihydrolipoyllysine-residue acetyltransferase activity	3	12	0.0338645	IUJ50_RS06215;IUJ50_RS13185;IUJ50_RS21375
GO:0016418	S-acetyltransferase activity	3	12	0.0338645	IUJ50_RS06215;IUJ50_RS13185;IUJ50_RS21375
GO:0030523	dihydrolipoamide S-acyltransferase activity	3	12	0.0338645	IUJ50_RS06215;IUJ50_RS13185;IUJ50_RS21375
GO:0035251	UDP-glucosyltransferase activity	3	12	0.0338645	IUJ50_RS12270;IUJ50_RS16935;IUJ50_RS23965
GO:0060589	nucleoside-triphosphatase regulator activity	3	12	0.0338645	IUJ50_RS21435;IUJ50_RS21825;IUJ50_RS25370
GO:0015296	anion:cation symporter activity	3	13	0.0420631	IUJ50_RS05605;IUJ50_RS11820;IUJ50_RS13490
GO:0019904	protein domain specific binding	3	13	0.0420631	IUJ50_RS14720;IUJ50_RS14725;IUJ50_RS21435
GO:0043168	anion binding	75	1018	0.0425296	IUJ50_RS00045;IUJ50_RS00955;IUJ50_RS01070;IUJ50_RS01150;IUJ50_RS01155;IUJ50_RS01320;IUJ50_RS01635;IUJ50_RS02310;IUJ50_RS03780;IUJ50_RS03855;IUJ50_RS03870;IUJ50_RS03885;IUJ50_RS03890;IUJ50_RS03945;IUJ50_RS03955;IUJ50_RS04815;IUJ50_RS05380;IUJ50_RS05705;IUJ50_RS06000;IUJ50_RS06220;IUJ50_RS06730;IUJ50_RS07225;IUJ50_RS07740;IUJ50_RS08630;IUJ50_RS08690;IUJ50_RS09030;IUJ50_RS09205;IUJ50_RS10185;IUJ50_R…
GO:0000988	transcription factor activity, protein binding	7	53	0.0427208	IUJ50_RS05625;IUJ50_RS08135;IUJ50_RS09885;IUJ50_RS11430;IUJ50_RS21830;IUJ50_RS23950;IUJ50_RS26465
GO:0016758	transferase activity, transferring hexosyl groups	7	53	0.0427208	IUJ50_RS12270;IUJ50_RS16935;IUJ50_RS16940;IUJ50_RS23950;IUJ50_RS23960;IUJ50_RS23965;IUJ50_RS23970
GO:0015370	solute:sodium symporter activity	4	22	0.0431981	IUJ50_RS03755;IUJ50_RS10200;IUJ50_RS11820;IUJ50_RS13490
GO:0016597	amino acid binding	4	22	0.0431981	IUJ50_RS06730;IUJ50_RS07740;IUJ50_RS11290;IUJ50_RS12595
GO:0004497	monooxygenase activity	6	43	0.0467323	IUJ50_RS03905;IUJ50_RS03945;IUJ50_RS05165;IUJ50_RS11910;IUJ50_RS11915;IUJ50_RS21930
GO:0004748	ribonucleoside-diphosphate reductase activity, thioredoxin disulfide as acceptor	2	6	0.0483839	IUJ50_RS21175;IUJ50_RS21180
GO:0004751	ribose-5-phosphate isomerase activity	2	6	0.0483839	IUJ50_RS05595;IUJ50_RS18230
GO:0005283	sodium:amino acid symporter activity	2	6	0.0483839	IUJ50_RS11820;IUJ50_RS13490
GO:0016989	sigma factor antagonist activity	2	6	0.0483839	IUJ50_RS11430;IUJ50_RS21830
GO:0019787	ubiquitin-like protein transferase activity	2	6	0.0483839	IUJ50_RS04075;IUJ50_RS05380
GO:0036397	formate dehydrogenase (quinone) activity	2	6	0.0483839	IUJ50_RS14915;IUJ50_RS14920
GO:0061659	ubiquitin-like protein ligase activity	2	6	0.0483839	IUJ50_RS04075;IUJ50_RS05380
GO:0061731	ribonucleoside-diphosphate reductase activity	2	6	0.0483839	IUJ50_RS21175;IUJ50_RS21180
GO:0019842	vitamin binding	12	115	0.0499605	IUJ50_RS01635;IUJ50_RS02310;IUJ50_RS03780;IUJ50_RS04815;IUJ50_RS07225;IUJ50_RS10195;IUJ50_RS16785;IUJ50_RS16940;IUJ50_RS17180;IUJ50_RS18495;IUJ50_RS19000;IUJ50_RS21810
GO:0046527	glucosyltransferase activity	3	14	0.0511587	IUJ50_RS12270;IUJ50_RS16935;IUJ50_RS23965
GO:0016833	oxo-acid-lyase activity	6	44	0.051431	IUJ50_RS03875;IUJ50_RS03880;IUJ50_RS11295;IUJ50_RS21130;IUJ50_RS21930;IUJ50_RS21935
GO:0016647	oxidoreductase activity, acting on the CH-NH group of donors, oxygen as acceptor	5	34	0.0554851	IUJ50_RS03945;IUJ50_RS10185;IUJ50_RS12200;IUJ50_RS23955;IUJ50_RS25370
GO:0016701	oxidoreductase activity, acting on single donors with incorporation of molecular oxygen	8	68	0.0565003	IUJ50_RS03945;IUJ50_RS05705;IUJ50_RS10185;IUJ50_RS12200;IUJ50_RS21930;IUJ50_RS23955;IUJ50_RS24565;IUJ50_RS25370
GO:0016860	intramolecular oxidoreductase activity	9	80	0.0566025	IUJ50_RS03870;IUJ50_RS03875;IUJ50_RS03880;IUJ50_RS05595;IUJ50_RS08955;IUJ50_RS16180;IUJ50_RS16930;IUJ50_RS18230;IUJ50_RS21930
GO:0016854	racemase and epimerase activity	7	57	0.0595907	IUJ50_RS03870;IUJ50_RS03875;IUJ50_RS03880;IUJ50_RS16175;IUJ50_RS16180;IUJ50_RS21930;IUJ50_RS25375
GO:0008375	acetylglucosaminyltransferase activity	3	15	0.0611199	IUJ50_RS12270;IUJ50_RS23960;IUJ50_RS23970
GO:0016289	CoA hydrolase activity	3	15	0.0611199	IUJ50_RS03865;IUJ50_RS03875;IUJ50_RS03880
GO:0051537	2 iron, 2 sulfur cluster binding	6	46	0.061667	IUJ50_RS03885;IUJ50_RS07220;IUJ50_RS07225;IUJ50_RS21805;IUJ50_RS21810;IUJ50_RS21815
GO:0003847	1-alkyl-2-acetylglycerophosphocholine esterase activity	1	1	0.0618173	IUJ50_RS25655
GO:0004087	carbamoyl-phosphate synthase (ammonia) activity	1	1	0.0618173	IUJ50_RS11290
GO:0004298	threonine-type endopeptidase activity	1	1	0.0618173	IUJ50_RS14720
GO:0004352	glutamate dehydrogenase (NAD+) activity	1	1	0.0618173	IUJ50_RS03790
GO:0004586	ornithine decarboxylase activity	1	1	0.0618173	IUJ50_RS19000
GO:0005092	GDP-dissociation inhibitor activity	1	1	0.0618173	IUJ50_RS25370
GO:0005179	hormone activity	1	1	0.0618173	IUJ50_RS18375
GO:0008013	beta-catenin binding	1	1	0.0618173	IUJ50_RS14750
GO:0008113	peptide-methionine (S)-S-oxide reductase activity	1	1	0.0618173	IUJ50_RS12835
GO:0008184	glycogen phosphorylase activity	1	1	0.0618173	IUJ50_RS16940
GO:0008378	galactosyltransferase activity	1	1	0.0618173	IUJ50_RS23950
GO:0008691	3-hydroxybutyryl-CoA dehydrogenase activity	1	1	0.0618173	IUJ50_RS03870
GO:0008748	N-ethylmaleimide reductase activity	1	1	0.0618173	IUJ50_RS01320
GO:0008911	lactaldehyde dehydrogenase activity	1	1	0.0618173	IUJ50_RS03735
GO:0008918	lipopolysaccharide 3-alpha-galactosyltransferase activity	1	1	0.0618173	IUJ50_RS23950
GO:0015020	glucuronosyltransferase activity	1	1	0.0618173	IUJ50_RS23970
GO:0015091	ferric iron transmembrane transporter activity	1	1	0.0618173	IUJ50_RS01070
GO:0015118	tellurite transmembrane transporter activity	1	1	0.0618173	IUJ50_RS13490
GO:0015408	ferric-transporting ATPase activity	1	1	0.0618173	IUJ50_RS01070
GO:0015649	2-keto-3-deoxygluconate:proton symporter activity	1	1	0.0618173	IUJ50_RS05605
GO:0015654	tellurite uptake transmembrane transporter activity	1	1	0.0618173	IUJ50_RS13490
GO:0018545	NAD(P)H nitroreductase activity	1	1	0.0618173	IUJ50_RS08630
GO:0031249	denatured protein binding	1	1	0.0618173	IUJ50_RS21545
GO:0033130	acetylcholine receptor binding	1	1	0.0618173	IUJ50_RS05615
GO:0033201	alpha-1,4-glucan synthase activity	1	1	0.0618173	IUJ50_RS16935
GO:0033812	3-oxoadipyl-CoA thiolase activity	1	1	0.0618173	IUJ50_RS03860
GO:0034015	L-ribulose-5-phosphate 3-epimerase activity	1	1	0.0618173	IUJ50_RS16180
GO:0034419	L-2-hydroxyglutarate oxidase activity	1	1	0.0618173	IUJ50_RS10185
GO:0035250	UDP-galactosyltransferase activity	1	1	0.0618173	IUJ50_RS23950
GO:0036173	thiosulfate binding	1	1	0.0618173	IUJ50_RS22510
GO:0036382	flavin reductase (NADH) activity	1	1	0.0618173	IUJ50_RS11915
GO:0036455	iron-sulfur transferase activity	1	1	0.0618173	IUJ50_RS21815
GO:0036456	L-methionine-(S)-S-oxide reductase activity	1	1	0.0618173	IUJ50_RS12835
GO:0042925	benzoate transporter activity	1	1	0.0618173	IUJ50_RS01585
GO:0043495	protein anchor	1	1	0.0618173	IUJ50_RS05615
GO:0043838	phosphatidylethanolamine:Kdo2-lipid A phosphoethanolamine transferase activity	1	1	0.0618173	IUJ50_RS16385
GO:0043878	glyceraldehyde-3-phosphate dehydrogenase (NAD+) (non-phosphorylating) activity	1	1	0.0618173	IUJ50_RS21260
GO:0043879	glycolate transmembrane transporter activity	1	1	0.0618173	IUJ50_RS13490
GO:0047559	3-dehydro-L-gulonate 2-dehydrogenase activity	1	1	0.0618173	IUJ50_RS16210
GO:0047589	5-aminovalerate transaminase activity	1	1	0.0618173	IUJ50_RS10195
GO:0047949	glutarate-semialdehyde dehydrogenase activity	1	1	0.0618173	IUJ50_RS10190
GO:0048487	beta-tubulin binding	1	1	0.0618173	IUJ50_RS13185
GO:0050498	oxidoreductase activity, acting on paired donors, with incorporation or reduction of molecular oxygen, with 2-oxoglutarate as one donor, and the other dehydrogenated	1	1	0.0618173	IUJ50_RS10180
GO:0050569	glycolaldehyde dehydrogenase activity	1	1	0.0618173	IUJ50_RS03735
GO:0051063	CDP reductase activity	1	1	0.0618173	IUJ50_RS21180
GO:0052852	very-long-chain-(S)-2-hydroxy-acid oxidase activity	1	1	0.0618173	IUJ50_RS10185
GO:0052853	long-chain-(S)-2-hydroxy-long-chain-acid oxidase activity	1	1	0.0618173	IUJ50_RS10185
GO:0052854	medium-chain-(S)-2-hydroxy-acid oxidase activity	1	1	0.0618173	IUJ50_RS10185
GO:0052881	4-hydroxyphenylacetate 3-monooxygenase activity	1	1	0.0618173	IUJ50_RS11910
GO:0061666	UFM1 ligase activity	1	1	0.0618173	IUJ50_RS04075
GO:0070003	threonine-type peptidase activity	1	1	0.0618173	IUJ50_RS14720
GO:0071568	UFM1 transferase activity	1	1	0.0618173	IUJ50_RS04075
GO:0072510	trivalent inorganic cation transmembrane transporter activity	1	1	0.0618173	IUJ50_RS01070
GO:0090564	protein-phosphocysteine-glucose phosphotransferase system transporter activity	1	1	0.0618173	IUJ50_RS05740
GO:0097266	phenylacetyl-CoA 1,2-epoxidase activity	1	1	0.0618173	IUJ50_RS03905
GO:0003883	CTP synthase activity	2	7	0.0650248	IUJ50_RS11295;IUJ50_RS21935
GO:0004076	biotin synthase activity	2	7	0.0650248	IUJ50_RS07220;IUJ50_RS07225
GO:0005343	organic acid:sodium symporter activity	2	7	0.0650248	IUJ50_RS11820;IUJ50_RS13490
GO:0031402	sodium ion binding	2	7	0.0650248	IUJ50_RS11820;IUJ50_RS13490
GO:0052738	oxidoreductase activity, acting on the aldehyde or oxo group of donors, with a quinone or similar compound as acceptor	2	7	0.0650248	IUJ50_RS14915;IUJ50_RS14920
GO:0016668	oxidoreductase activity, acting on a sulfur group of donors, NAD(P) as acceptor	7	59	0.0693708	IUJ50_RS03885;IUJ50_RS03945;IUJ50_RS05705;IUJ50_RS10185;IUJ50_RS23955;IUJ50_RS24565;IUJ50_RS25370
GO:0016866	intramolecular transferase activity	10	96	0.070575	IUJ50_RS02310;IUJ50_RS03780;IUJ50_RS03945;IUJ50_RS04815;IUJ50_RS07225;IUJ50_RS10195;IUJ50_RS16785;IUJ50_RS17180;IUJ50_RS18495;IUJ50_RS23955
GO:0004088	carbamoyl-phosphate synthase (glutamine-hydrolyzing) activity	3	16	0.071909	IUJ50_RS11290;IUJ50_RS11295;IUJ50_RS21935
GO:0016782	transferase activity, transferring sulfur-containing groups	6	48	0.0730272	IUJ50_RS01635;IUJ50_RS07220;IUJ50_RS07225;IUJ50_RS18230;IUJ50_RS21810;IUJ50_RS21815
GO:0016667	oxidoreductase activity, acting on a sulfur group of donors	12	123	0.0756377	IUJ50_RS03885;IUJ50_RS03945;IUJ50_RS05705;IUJ50_RS08955;IUJ50_RS10185;IUJ50_RS12835;IUJ50_RS14915;IUJ50_RS21190;IUJ50_RS23955;IUJ50_RS24565;IUJ50_RS25370;IUJ50_RS26680
GO:0004148	dihydrolipoyl dehydrogenase activity	5	38	0.0821813	IUJ50_RS03945;IUJ50_RS05705;IUJ50_RS10185;IUJ50_RS23955;IUJ50_RS25370
GO:0033226	2-aminoethylphosphonate binding	2	8	0.0832465	IUJ50_RS01635;IUJ50_RS22510
GO:0051185	coenzyme transporter activity	2	8	0.0832465	IUJ50_RS11820;IUJ50_RS13490
GO:0016884	carbon-nitrogen ligase activity, with glutamine as amido-N-donor	5	39	0.0897567	IUJ50_RS07740;IUJ50_RS11290;IUJ50_RS11295;IUJ50_RS21935;IUJ50_RS26680
GO:0016627	oxidoreductase activity, acting on the CH-CH group of donors	13	140	0.0898986	IUJ50_RS01210;IUJ50_RS01320;IUJ50_RS02100;IUJ50_RS03945;IUJ50_RS04650;IUJ50_RS05705;IUJ50_RS10185;IUJ50_RS11910;IUJ50_RS12200;IUJ50_RS15740;IUJ50_RS21930;IUJ50_RS23955;IUJ50_RS25370
GO:0001071	nucleic acid binding transcription factor activity	33	423	0.090459	IUJ50_RS00545;IUJ50_RS00890;IUJ50_RS01155;IUJ50_RS01205;IUJ50_RS04075;IUJ50_RS05625;IUJ50_RS07935;IUJ50_RS07980;IUJ50_RS08135;IUJ50_RS08690;IUJ50_RS08730;IUJ50_RS09205;IUJ50_RS09885;IUJ50_RS12375;IUJ50_RS13150;IUJ50_RS13365;IUJ50_RS16115;IUJ50_RS16215;IUJ50_RS18230;IUJ50_RS18280;IUJ50_RS19440;IUJ50_RS21365;IUJ50_RS21380;IUJ50_RS21390;IUJ50_RS21805;IUJ50_RS24140;IUJ50_RS24575;IUJ50_RS25520;IUJ50_R…
GO:0004368	glycerol-3-phosphate dehydrogenase activity	4	28	0.090851	IUJ50_RS10185;IUJ50_RS12200;IUJ50_RS25370;IUJ50_RS26765
GO:0016620	oxidoreductase activity, acting on the aldehyde or oxo group of donors, NAD or NADP as acceptor	12	127	0.091174	IUJ50_RS03735;IUJ50_RS03770;IUJ50_RS03910;IUJ50_RS04080;IUJ50_RS04650;IUJ50_RS04805;IUJ50_RS10190;IUJ50_RS14915;IUJ50_RS14920;IUJ50_RS15740;IUJ50_RS21260;IUJ50_RS23955
GO:0036094	small molecule binding	82	1173	0.0986914	IUJ50_RS00045;IUJ50_RS00955;IUJ50_RS01070;IUJ50_RS01150;IUJ50_RS01155;IUJ50_RS01210;IUJ50_RS01320;IUJ50_RS01635;IUJ50_RS02100;IUJ50_RS02310;IUJ50_RS03735;IUJ50_RS03780;IUJ50_RS03790;IUJ50_RS03855;IUJ50_RS03870;IUJ50_RS03885;IUJ50_RS03890;IUJ50_RS03945;IUJ50_RS03955;IUJ50_RS04080;IUJ50_RS04650;IUJ50_RS04815;IUJ50_RS05380;IUJ50_RS05615;IUJ50_RS05705;IUJ50_RS06000;IUJ50_RS06220;IUJ50_RS06730;IUJ50_R…
GO:0008484	sulfuric ester hydrolase activity	2	9	0.102792	IUJ50_RS07175;IUJ50_RS16385
GO:0008710	8-amino-7-oxononanoate synthase activity	2	9	0.102792	IUJ50_RS18495;IUJ50_RS19000
GO:0009039	urease activity	2	9	0.102792	IUJ50_RS01750;IUJ50_RS24640
GO:0015085	calcium ion transmembrane transporter activity	2	9	0.102792	IUJ50_RS00255;IUJ50_RS07270
GO:0016657	oxidoreductase activity, acting on NAD(P)H, nitrogenous group as acceptor	2	9	0.102792	IUJ50_RS08630;IUJ50_RS21930
GO:0016801	hydrolase activity, acting on ether bonds	2	9	0.102792	IUJ50_RS03790;IUJ50_RS03910
GO:0060590	ATPase regulator activity	2	9	0.102792	IUJ50_RS21435;IUJ50_RS21825
GO:0008238	exopeptidase activity	7	65	0.104132	IUJ50_RS01750;IUJ50_RS03170;IUJ50_RS04795;IUJ50_RS05670;IUJ50_RS10590;IUJ50_RS13850;IUJ50_RS24640
GO:0051287	NAD binding	15	171	0.104787	IUJ50_RS01210;IUJ50_RS02100;IUJ50_RS03735;IUJ50_RS03790;IUJ50_RS03870;IUJ50_RS03945;IUJ50_RS04080;IUJ50_RS04650;IUJ50_RS05615;IUJ50_RS10190;IUJ50_RS11915;IUJ50_RS15740;IUJ50_RS16210;IUJ50_RS23955;IUJ50_RS25370
GO:0016861	intramolecular oxidoreductase activity, interconverting aldoses and ketoses	5	41	0.105948	IUJ50_RS05595;IUJ50_RS16180;IUJ50_RS16930;IUJ50_RS18230;IUJ50_RS21930
GO:0009016	succinyldiaminopimelate transaminase activity	3	19	0.108799	IUJ50_RS08690;IUJ50_RS09205;IUJ50_RS17180
GO:0016725	oxidoreductase activity, acting on CH or CH2 groups	3	19	0.108799	IUJ50_RS03910;IUJ50_RS21175;IUJ50_RS21180
GO:0070008	serine-type exopeptidase activity	3	19	0.108799	IUJ50_RS03170;IUJ50_RS05670;IUJ50_RS10590
GO:0003700	transcription factor activity, sequence-specific DNA binding	32	419	0.116842	IUJ50_RS00545;IUJ50_RS00890;IUJ50_RS01155;IUJ50_RS01205;IUJ50_RS04075;IUJ50_RS05625;IUJ50_RS07980;IUJ50_RS08135;IUJ50_RS08690;IUJ50_RS08730;IUJ50_RS09205;IUJ50_RS09885;IUJ50_RS12375;IUJ50_RS13150;IUJ50_RS13365;IUJ50_RS16115;IUJ50_RS16215;IUJ50_RS18230;IUJ50_RS18280;IUJ50_RS19440;IUJ50_RS21365;IUJ50_RS21380;IUJ50_RS21390;IUJ50_RS21805;IUJ50_RS24140;IUJ50_RS24575;IUJ50_RS25520;IUJ50_RS25535;IUJ50_R…
GO:0001671	ATPase activator activity	1	2	0.119828	IUJ50_RS21825
GO:0003921	GMP synthase activity	1	2	0.119828	IUJ50_RS21935
GO:0003937	IMP cyclohydrolase activity	1	2	0.119828	IUJ50_RS11290
GO:0004055	argininosuccinate synthase activity	1	2	0.119828	IUJ50_RS18085
GO:0004071	aspartate-ammonia ligase activity	1	2	0.119828	IUJ50_RS07740
GO:0004123	cystathionine gamma-lyase activity	1	2	0.119828	IUJ50_RS21810
GO:0004155	6,7-dihydropteridine reductase activity	1	2	0.119828	IUJ50_RS08630
GO:0004412	homoserine dehydrogenase activity	1	2	0.119828	IUJ50_RS11490
GO:0004564	beta-fructofuranosidase activity	1	2	0.119828	IUJ50_RS19925
GO:0004585	ornithine carbamoyltransferase activity	1	2	0.119828	IUJ50_RS12595
GO:0004643	phosphoribosylaminoimidazolecarboxamide formyltransferase activity	1	2	0.119828	IUJ50_RS11290
GO:0004645	phosphorylase activity	1	2	0.119828	IUJ50_RS16940
GO:0005338	nucleotide-sugar transmembrane transporter activity	1	2	0.119828	IUJ50_RS03405
GO:0005534	galactose binding	1	2	0.119828	IUJ50_RS12800
GO:0008143	poly(A) binding	1	2	0.119828	IUJ50_RS07935
GO:0008671	2-dehydro-3-deoxygalactonokinase activity	1	2	0.119828	IUJ50_RS11815
GO:0008718	D-amino-acid dehydrogenase activity	1	2	0.119828	IUJ50_RS25370
GO:0008784	alanine racemase activity	1	2	0.119828	IUJ50_RS25375
GO:0008800	beta-lactamase activity	1	2	0.119828	IUJ50_RS03170
GO:0009044	xylan 1,4-beta-xylosidase activity	1	2	0.119828	IUJ50_RS03765
GO:0015123	acetate transmembrane transporter activity	1	2	0.119828	IUJ50_RS13490
GO:0015165	pyrimidine nucleotide-sugar transmembrane transporter activity	1	2	0.119828	IUJ50_RS03405
GO:0015368	calcium:cation antiporter activity	1	2	0.119828	IUJ50_RS00255
GO:0015577	galactitol transmembrane transporter activity	1	2	0.119828	IUJ50_RS18240
GO:0015611	D-ribose-importing ATPase activity	1	2	0.119828	IUJ50_RS15090
GO:0016843	amine-lyase activity	1	2	0.119828	IUJ50_RS15940
GO:0016844	strictosidine synthase activity	1	2	0.119828	IUJ50_RS15940
GO:0018660	4-hydroxyphenylacetate,NADH:oxygen oxidoreductase (3-hydroxylating) activity	1	2	0.119828	IUJ50_RS11915
GO:0019159	nicotinamide-nucleotide amidase activity	1	2	0.119828	IUJ50_RS21050
GO:0030429	kynureninase activity	1	2	0.119828	IUJ50_RS21810
GO:0033744	L-methionine:thioredoxin-disulfide S-oxidoreductase activity	1	2	0.119828	IUJ50_RS12835
GO:0034567	chromate reductase activity	1	2	0.119828	IUJ50_RS01320
GO:0046556	alpha-L-arabinofuranosidase activity	1	2	0.119828	IUJ50_RS01635
GO:0046919	pyruvyltransferase activity	1	2	0.119828	IUJ50_RS12265
GO:0047475	phenylacetate-CoA ligase activity	1	2	0.119828	IUJ50_RS03855
GO:0047869	dimethylpropiothetin dethiomethylase activity	1	2	0.119828	IUJ50_RS21435
GO:0050044	galactose-6-phosphate isomerase activity	1	2	0.119828	IUJ50_RS05595
GO:0050231	putrescine carbamoyltransferase activity	1	2	0.119828	IUJ50_RS12595
GO:0050570	4-hydroxythreonine-4-phosphate dehydrogenase activity	1	2	0.119828	IUJ50_RS05615
GO:0070717	poly-purine tract binding	1	2	0.119828	IUJ50_RS07935
GO:0097599	xylanase activity	1	2	0.119828	IUJ50_RS03765
GO:0031420	alkali metal ion binding	3	20	0.122439	IUJ50_RS11820;IUJ50_RS13490;IUJ50_RS21930
GO:0004350	glutamate-5-semialdehyde dehydrogenase activity	2	10	0.123429	IUJ50_RS03735;IUJ50_RS21260
GO:0005102	receptor binding	2	10	0.123429	IUJ50_RS05615;IUJ50_RS18375
GO:0008839	4-hydroxy-tetrahydrodipicolinate reductase	2	10	0.123429	IUJ50_RS04650;IUJ50_RS15740
GO:0008855	exodeoxyribonuclease VII activity	2	10	0.123429	IUJ50_RS18375;IUJ50_RS23970
GO:0051139	metal ion:proton antiporter activity	2	10	0.123429	IUJ50_RS07285;IUJ50_RS21370
GO:0070967	coenzyme F420 binding	2	10	0.123429	IUJ50_RS03890;IUJ50_RS16785
GO:0031406	carboxylic acid binding	7	68	0.124488	IUJ50_RS00955;IUJ50_RS03890;IUJ50_RS06730;IUJ50_RS07740;IUJ50_RS11290;IUJ50_RS12595;IUJ50_RS16785
GO:0043177	organic acid binding	7	68	0.124488	IUJ50_RS00955;IUJ50_RS03890;IUJ50_RS06730;IUJ50_RS07740;IUJ50_RS11290;IUJ50_RS12595;IUJ50_RS16785
GO:0045550	geranylgeranyl reductase activity	5	44	0.132707	IUJ50_RS03945;IUJ50_RS10185;IUJ50_RS23955;IUJ50_RS24565;IUJ50_RS25370
GO:0008677	2-dehydropantoate 2-reductase activity	3	21	0.136665	IUJ50_RS19050;IUJ50_RS23955;IUJ50_RS25370
GO:0016530	metallochaperone activity	3	21	0.136665	IUJ50_RS24555;IUJ50_RS24580;IUJ50_RS26260
GO:0015294	solute:cation symporter activity	9	97	0.14309	IUJ50_RS00060;IUJ50_RS03755;IUJ50_RS05605;IUJ50_RS07610;IUJ50_RS10200;IUJ50_RS11820;IUJ50_RS13490;IUJ50_RS19920;IUJ50_RS25620
GO:0008448	N-acetylglucosamine-6-phosphate deacetylase activity	2	11	0.14495	IUJ50_RS01750;IUJ50_RS24640
GO:0008767	UDP-galactopyranose mutase activity	2	11	0.14495	IUJ50_RS03945;IUJ50_RS23955
GO:0008798	beta-aspartyl-peptidase activity	2	11	0.14495	IUJ50_RS01750;IUJ50_RS24640
GO:0008892	guanine deaminase activity	2	11	0.14495	IUJ50_RS01750;IUJ50_RS24640
GO:0016749	N-succinyltransferase activity	2	11	0.14495	IUJ50_RS03775;IUJ50_RS04810
GO:0016813	hydrolase activity, acting on carbon-nitrogen (but not peptide) bonds, in linear amidines	2	11	0.14495	IUJ50_RS03765;IUJ50_RS04800
GO:0016880	acid-ammonia (or amide) ligase activity	2	11	0.14495	IUJ50_RS07740;IUJ50_RS21935
GO:0016879	ligase activity, forming carbon-nitrogen bonds	10	111	0.146034	IUJ50_RS07220;IUJ50_RS07740;IUJ50_RS10190;IUJ50_RS11290;IUJ50_RS11295;IUJ50_RS13185;IUJ50_RS18085;IUJ50_RS21935;IUJ50_RS25370;IUJ50_RS26680
GO:0008236	serine-type peptidase activity	9	98	0.149592	IUJ50_RS03170;IUJ50_RS05670;IUJ50_RS10590;IUJ50_RS13850;IUJ50_RS14720;IUJ50_RS14725;IUJ50_RS21545;IUJ50_RS25655;IUJ50_RS25660
GO:0017171	serine hydrolase activity	9	98	0.149592	IUJ50_RS03170;IUJ50_RS05670;IUJ50_RS10590;IUJ50_RS13850;IUJ50_RS14720;IUJ50_RS14725;IUJ50_RS21545;IUJ50_RS25655;IUJ50_RS25660
GO:0016705	oxidoreductase activity, acting on paired donors, with incorporation or reduction of molecular oxygen	5	46	0.152071	IUJ50_RS03905;IUJ50_RS03945;IUJ50_RS10180;IUJ50_RS11910;IUJ50_RS11915
GO:0016901	oxidoreductase activity, acting on the CH-OH group of donors, quinone or similar compound as acceptor	4	34	0.155341	IUJ50_RS10185;IUJ50_RS12200;IUJ50_RS25370;IUJ50_RS26765
GO:0016874	ligase activity	18	227	0.161868	IUJ50_RS03790;IUJ50_RS03855;IUJ50_RS03945;IUJ50_RS07220;IUJ50_RS07740;IUJ50_RS10190;IUJ50_RS11290;IUJ50_RS11295;IUJ50_RS13185;IUJ50_RS14750;IUJ50_RS18085;IUJ50_RS21130;IUJ50_RS21935;IUJ50_RS23970;IUJ50_RS24570;IUJ50_RS25370;IUJ50_RS25660;IUJ50_RS26680
GO:0010181	FMN binding	5	47	0.162173	IUJ50_RS01320;IUJ50_RS08630;IUJ50_RS11915;IUJ50_RS21185;IUJ50_RS21385
GO:0016853	isomerase activity	22	286	0.164476	IUJ50_RS02310;IUJ50_RS03780;IUJ50_RS03870;IUJ50_RS03875;IUJ50_RS03880;IUJ50_RS03945;IUJ50_RS04815;IUJ50_RS05595;IUJ50_RS07225;IUJ50_RS08955;IUJ50_RS10185;IUJ50_RS10195;IUJ50_RS16175;IUJ50_RS16180;IUJ50_RS16785;IUJ50_RS16930;IUJ50_RS17180;IUJ50_RS18230;IUJ50_RS18495;IUJ50_RS21930;IUJ50_RS23955;IUJ50_RS25375
GO:0016812	hydrolase activity, acting on carbon-nitrogen (but not peptide) bonds, in cyclic amides	3	23	0.16666	IUJ50_RS01750;IUJ50_RS03170;IUJ50_RS24640
GO:0046820	4-amino-4-deoxychorismate synthase activity	2	12	0.167167	IUJ50_RS11295;IUJ50_RS21935
GO:0016748	succinyltransferase activity	4	35	0.167435	IUJ50_RS03775;IUJ50_RS04810;IUJ50_RS13185;IUJ50_RS21375
GO:0016491	oxidoreductase activity	52	742	0.170485	IUJ50_RS01210;IUJ50_RS01320;IUJ50_RS01510;IUJ50_RS02100;IUJ50_RS03735;IUJ50_RS03770;IUJ50_RS03790;IUJ50_RS03870;IUJ50_RS03875;IUJ50_RS03880;IUJ50_RS03885;IUJ50_RS03890;IUJ50_RS03905;IUJ50_RS03910;IUJ50_RS03945;IUJ50_RS04080;IUJ50_RS04495;IUJ50_RS04650;IUJ50_RS04805;IUJ50_RS05165;IUJ50_RS05175;IUJ50_RS05615;IUJ50_RS05705;IUJ50_RS08630;IUJ50_RS08735;IUJ50_RS08955;IUJ50_RS10180;IUJ50_RS10185;IUJ50_R…
GO:0000774	adenyl-nucleotide exchange factor activity	1	3	0.174264	IUJ50_RS21435
GO:0004069	L-aspartate:2-oxoglutarate aminotransferase activity	1	3	0.174264	IUJ50_RS17180
GO:0004070	aspartate carbamoyltransferase activity	1	3	0.174264	IUJ50_RS12595
GO:0004181	metallocarboxypeptidase activity	1	3	0.174264	IUJ50_RS04795
GO:0004358	glutamate N-acetyltransferase activity	1	3	0.174264	IUJ50_RS20110
GO:0004612	phosphoenolpyruvate carboxykinase (ATP) activity	1	3	0.174264	IUJ50_RS00045
GO:0004652	polynucleotide adenylyltransferase activity	1	3	0.174264	IUJ50_RS21935
GO:0004808	tRNA (5-methylaminomethyl-2-thiouridylate)-methyltransferase activity	1	3	0.174264	IUJ50_RS21935
GO:0008239	dipeptidyl-peptidase activity	1	3	0.174264	IUJ50_RS10590
GO:0009000	selenocysteine lyase activity	1	3	0.174264	IUJ50_RS21810
GO:0009040	ureidoglycolate dehydrogenase activity	1	3	0.174264	IUJ50_RS16210
GO:0015190	L-leucine transmembrane transporter activity	1	3	0.174264	IUJ50_RS16810
GO:0016803	ether hydrolase activity	1	3	0.174264	IUJ50_RS03910
GO:0019808	polyamine binding	1	3	0.174264	IUJ50_RS01635
GO:0030695	GTPase regulator activity	1	3	0.174264	IUJ50_RS25370
GO:0034618	arginine binding	1	3	0.174264	IUJ50_RS06730
GO:0035596	methylthiotransferase activity	1	3	0.174264	IUJ50_RS01635
GO:0050497	transferase activity, transferring alkylthio groups	1	3	0.174264	IUJ50_RS01635
GO:0070009	serine-type aminopeptidase activity	1	3	0.174264	IUJ50_RS10590
GO:0090584	protein-phosphocysteine-galactitol-phosphotransferase system transporter activity	1	3	0.174264	IUJ50_RS18240
GO:1990817	RNA adenylyltransferase activity	1	3	0.174264	IUJ50_RS21935
GO:0003887	DNA-directed DNA polymerase activity	4	36	0.179852	IUJ50_RS14725;IUJ50_RS21545;IUJ50_RS26395;IUJ50_RS26475
GO:0004362	glutathione-disulfide reductase activity	3	24	0.182323	IUJ50_RS03945;IUJ50_RS05705;IUJ50_RS24565
GO:0000034	adenine deaminase activity	2	13	0.189913	IUJ50_RS01750;IUJ50_RS24640
GO:0004049	anthranilate synthase activity	2	13	0.189913	IUJ50_RS11295;IUJ50_RS21935
GO:0004151	dihydroorotase activity	2	13	0.189913	IUJ50_RS01750;IUJ50_RS24640
GO:0004736	pyruvate carboxylase activity	2	13	0.189913	IUJ50_RS11290;IUJ50_RS21130
GO:0016728	oxidoreductase activity, acting on CH or CH2 groups, disulfide as acceptor	2	13	0.189913	IUJ50_RS21175;IUJ50_RS21180
GO:0016822	hydrolase activity, acting on acid carbon-carbon bonds	2	13	0.189913	IUJ50_RS03910;IUJ50_RS21810
GO:0016823	hydrolase activity, acting on acid carbon-carbon bonds, in ketonic substances	2	13	0.189913	IUJ50_RS03910;IUJ50_RS21810
GO:0050480	imidazolonepropionase activity	2	13	0.189913	IUJ50_RS01750;IUJ50_RS24640
GO:0003678	DNA helicase activity	6	63	0.191689	IUJ50_RS06000;IUJ50_RS12390;IUJ50_RS14725;IUJ50_RS21545;IUJ50_RS24580;IUJ50_RS26260
GO:0015291	secondary active transmembrane transporter activity	18	234	0.194953	IUJ50_RS00060;IUJ50_RS00195;IUJ50_RS00255;IUJ50_RS03405;IUJ50_RS03410;IUJ50_RS03755;IUJ50_RS05605;IUJ50_RS07285;IUJ50_RS07610;IUJ50_RS10200;IUJ50_RS11420;IUJ50_RS11820;IUJ50_RS13185;IUJ50_RS13490;IUJ50_RS19920;IUJ50_RS21370;IUJ50_RS25550;IUJ50_RS25620
GO:0003677	DNA binding	54	782	0.195595	IUJ50_RS00545;IUJ50_RS00890;IUJ50_RS01070;IUJ50_RS01155;IUJ50_RS01180;IUJ50_RS01205;IUJ50_RS04075;IUJ50_RS04965;IUJ50_RS05625;IUJ50_RS06000;IUJ50_RS07935;IUJ50_RS07980;IUJ50_RS08135;IUJ50_RS08690;IUJ50_RS08730;IUJ50_RS08745;IUJ50_RS09205;IUJ50_RS09885;IUJ50_RS10015;IUJ50_RS10180;IUJ50_RS12330;IUJ50_RS12375;IUJ50_RS12385;IUJ50_RS12800;IUJ50_RS13150;IUJ50_RS13365;IUJ50_RS14725;IUJ50_RS15090;IUJ50_R…
GO:0015037	peptide disulfide oxidoreductase activity	3	25	0.19836	IUJ50_RS03945;IUJ50_RS05705;IUJ50_RS24565
GO:0015038	glutathione disulfide oxidoreductase activity	3	25	0.19836	IUJ50_RS03945;IUJ50_RS05705;IUJ50_RS24565
GO:0016709	oxidoreductase activity, acting on paired donors, with incorporation or reduction of molecular oxygen, NAD(P)H as one donor, and incorporation of one atom of oxygen	3	25	0.19836	IUJ50_RS03905;IUJ50_RS03945;IUJ50_RS11915
GO:0016746	transferase activity, transferring acyl groups	19	250	0.201121	IUJ50_RS01210;IUJ50_RS01635;IUJ50_RS02100;IUJ50_RS02460;IUJ50_RS03775;IUJ50_RS03860;IUJ50_RS04810;IUJ50_RS05100;IUJ50_RS05670;IUJ50_RS06215;IUJ50_RS12265;IUJ50_RS13185;IUJ50_RS15905;IUJ50_RS16930;IUJ50_RS18495;IUJ50_RS19000;IUJ50_RS20110;IUJ50_RS21130;IUJ50_RS21375
GO:0016722	oxidoreductase activity, oxidizing metal ions	4	38	0.205552	IUJ50_RS03945;IUJ50_RS05705;IUJ50_RS08630;IUJ50_RS24565
GO:0016651	oxidoreductase activity, acting on NAD(P)H	14	178	0.208608	IUJ50_RS02100;IUJ50_RS03885;IUJ50_RS03945;IUJ50_RS04650;IUJ50_RS05705;IUJ50_RS08630;IUJ50_RS10185;IUJ50_RS11915;IUJ50_RS14915;IUJ50_RS15740;IUJ50_RS21930;IUJ50_RS23955;IUJ50_RS24565;IUJ50_RS25370
GO:0016810	hydrolase activity, acting on carbon-nitrogen (but not peptide) bonds	10	121	0.212839	IUJ50_RS01750;IUJ50_RS03170;IUJ50_RS03760;IUJ50_RS03765;IUJ50_RS04795;IUJ50_RS04800;IUJ50_RS11290;IUJ50_RS21050;IUJ50_RS21935;IUJ50_RS24640
GO:0000286	alanine dehydrogenase activity	2	14	0.213038	IUJ50_RS03790;IUJ50_RS03870
GO:0003922	GMP synthase (glutamine-hydrolyzing) activity	2	14	0.213038	IUJ50_RS11295;IUJ50_RS21935
GO:0004157	dihydropyrimidinase activity	2	14	0.213038	IUJ50_RS01750;IUJ50_RS24640
GO:0004847	urea carboxylase activity	2	14	0.213038	IUJ50_RS11290;IUJ50_RS13185
GO:0004970	ionotropic glutamate receptor activity	2	14	0.213038	IUJ50_RS00955;IUJ50_RS06730
GO:0005230	extracellular ligand-gated ion channel activity	2	14	0.213038	IUJ50_RS00955;IUJ50_RS06730
GO:0005280	hydrogen:amino acid symporter activity	2	14	0.213038	IUJ50_RS03755;IUJ50_RS10200
GO:0008066	glutamate receptor activity	2	14	0.213038	IUJ50_RS00955;IUJ50_RS06730
GO:0008242	omega peptidase activity	2	14	0.213038	IUJ50_RS01750;IUJ50_RS24640
GO:0015095	magnesium ion transmembrane transporter activity	2	14	0.213038	IUJ50_RS07270;IUJ50_RS21930
GO:0015185	gamma-aminobutyric acid transmembrane transporter activity	2	14	0.213038	IUJ50_RS03755;IUJ50_RS10200
GO:0015495	gamma-aminobutyric acid:proton symporter activity	2	14	0.213038	IUJ50_RS03755;IUJ50_RS10200
GO:0016671	oxidoreductase activity, acting on a sulfur group of donors, disulfide as acceptor	2	14	0.213038	IUJ50_RS12835;IUJ50_RS26680
GO:0016740	transferase activity	82	1229	0.215252	IUJ50_RS01150;IUJ50_RS01155;IUJ50_RS01210;IUJ50_RS01635;IUJ50_RS02100;IUJ50_RS02310;IUJ50_RS02460;IUJ50_RS03775;IUJ50_RS03780;IUJ50_RS03860;IUJ50_RS03875;IUJ50_RS03945;IUJ50_RS04075;IUJ50_RS04810;IUJ50_RS04815;IUJ50_RS05100;IUJ50_RS05380;IUJ50_RS05590;IUJ50_RS05610;IUJ50_RS05670;IUJ50_RS05740;IUJ50_RS06215;IUJ50_RS07175;IUJ50_RS07220;IUJ50_RS07225;IUJ50_RS07740;IUJ50_RS08690;IUJ50_RS09205;IUJ50_R…
GO:0016614	oxidoreductase activity, acting on CH-OH group of donors	19	253	0.216021	IUJ50_RS01210;IUJ50_RS02100;IUJ50_RS03870;IUJ50_RS03875;IUJ50_RS03880;IUJ50_RS04080;IUJ50_RS04650;IUJ50_RS05615;IUJ50_RS08735;IUJ50_RS10185;IUJ50_RS11490;IUJ50_RS12200;IUJ50_RS15740;IUJ50_RS16210;IUJ50_RS19050;IUJ50_RS21930;IUJ50_RS23955;IUJ50_RS25370;IUJ50_RS26765
GO:0008233	peptidase activity	16	209	0.218314	IUJ50_RS01750;IUJ50_RS03170;IUJ50_RS04795;IUJ50_RS05670;IUJ50_RS06220;IUJ50_RS10590;IUJ50_RS11295;IUJ50_RS13190;IUJ50_RS13850;IUJ50_RS14720;IUJ50_RS14725;IUJ50_RS21545;IUJ50_RS24640;IUJ50_RS25175;IUJ50_RS25655;IUJ50_RS25660
GO:0001070	RNA binding transcription factor activity	1	4	0.225347	IUJ50_RS07935
GO:0001072	transcription antitermination factor activity, RNA binding	1	4	0.225347	IUJ50_RS07935
GO:0003712	transcription cofactor activity	1	4	0.225347	IUJ50_RS23950
GO:0003852	2-isopropylmalate synthase activity	1	4	0.225347	IUJ50_RS21130
GO:0003871	5-methyltetrahydropteroyltriglutamate-homocysteine S-methyltransferase activity	1	4	0.225347	IUJ50_RS21830
GO:0003920	GMP reductase activity	1	4	0.225347	IUJ50_RS21930
GO:0003973	(S)-2-hydroxy-acid oxidase activity	1	4	0.225347	IUJ50_RS10185
GO:0004410	homocitrate synthase activity	1	4	0.225347	IUJ50_RS21130
GO:0004604	phosphoadenylyl-sulfate reductase (thioredoxin) activity	1	4	0.225347	IUJ50_RS26680
GO:0004801	sedoheptulose-7-phosphate:D-glyceraldehyde-3-phosphate glyceronetransferase activity	1	4	0.225347	IUJ50_RS05590
GO:0008905	mannose-phosphate guanylyltransferase activity	1	4	0.225347	IUJ50_RS16930
GO:0008924	malate dehydrogenase (quinone) activity	1	4	0.225347	IUJ50_RS10185
GO:0008927	mannonate dehydratase activity	1	4	0.225347	IUJ50_RS25660
GO:0015386	potassium:proton antiporter activity	1	4	0.225347	IUJ50_RS00255
GO:0015652	quaternary ammonium group:proton symporter activity	1	4	0.225347	IUJ50_RS25620
GO:0016211	ammonia ligase activity	1	4	0.225347	IUJ50_RS07740
GO:0016726	oxidoreductase activity, acting on CH or CH2 groups, NAD or NADP as acceptor	1	4	0.225347	IUJ50_RS03910
GO:0016807	cysteine-type carboxypeptidase activity	1	4	0.225347	IUJ50_RS05670
GO:0016899	oxidoreductase activity, acting on the CH-OH group of donors, oxygen as acceptor	1	4	0.225347	IUJ50_RS10185
GO:0016992	lipoate synthase activity	1	4	0.225347	IUJ50_RS07220
GO:0022824	transmitter-gated ion channel activity	1	4	0.225347	IUJ50_RS06730
GO:0022835	transmitter-gated channel activity	1	4	0.225347	IUJ50_RS06730
GO:0030594	neurotransmitter receptor activity	1	4	0.225347	IUJ50_RS06730
GO:0042085	5-methyltetrahydropteroyltri-L-glutamate-dependent methyltransferase activity	1	4	0.225347	IUJ50_RS21830
GO:0043199	sulfate binding	1	4	0.225347	IUJ50_RS22510
GO:0043714	(R)-citramalate synthase activity	1	4	0.225347	IUJ50_RS21130
GO:0047343	glucose-1-phosphate cytidylyltransferase activity	1	4	0.225347	IUJ50_RS16930
GO:0047850	diaminopimelate dehydrogenase activity	1	4	0.225347	IUJ50_RS04080
GO:0052381	tRNA dimethylallyltransferase activity	1	4	0.225347	IUJ50_RS14725
GO:0016152	mercury (II) reductase activity	3	27	0.231355	IUJ50_RS03945;IUJ50_RS05705;IUJ50_RS24565
GO:0034061	DNA polymerase activity	4	40	0.232242	IUJ50_RS14725;IUJ50_RS21545;IUJ50_RS26395;IUJ50_RS26475
GO:0016903	oxidoreductase activity, acting on the aldehyde or oxo group of donors	12	153	0.234841	IUJ50_RS03735;IUJ50_RS03770;IUJ50_RS03910;IUJ50_RS04080;IUJ50_RS04650;IUJ50_RS04805;IUJ50_RS10190;IUJ50_RS14915;IUJ50_RS14920;IUJ50_RS15740;IUJ50_RS21260;IUJ50_RS23955
GO:0004185	serine-type carboxypeptidase activity	2	15	0.236411	IUJ50_RS03170;IUJ50_RS05670
GO:0004888	transmembrane signaling receptor activity	2	15	0.236411	IUJ50_RS00955;IUJ50_RS06730
GO:0015276	ligand-gated ion channel activity	2	15	0.236411	IUJ50_RS00955;IUJ50_RS06730
GO:0033817	beta-ketoacyl-acyl-carrier-protein synthase II activity	2	15	0.236411	IUJ50_RS02460;IUJ50_RS03860
GO:0015293	symporter activity	9	110	0.237997	IUJ50_RS00060;IUJ50_RS03755;IUJ50_RS05605;IUJ50_RS07610;IUJ50_RS10200;IUJ50_RS11820;IUJ50_RS13490;IUJ50_RS19920;IUJ50_RS25620
GO:0008982	protein-N(PI)-phosphohistidine-sugar phosphotransferase activity	5	54	0.239453	IUJ50_RS03875;IUJ50_RS05610;IUJ50_RS05740;IUJ50_RS18085;IUJ50_RS18260
GO:0016887	ATPase activity	39	563	0.239556	IUJ50_RS00955;IUJ50_RS01070;IUJ50_RS01635;IUJ50_RS03955;IUJ50_RS05380;IUJ50_RS06215;IUJ50_RS06220;IUJ50_RS06730;IUJ50_RS07270;IUJ50_RS07280;IUJ50_RS09030;IUJ50_RS11430;IUJ50_RS12095;IUJ50_RS12330;IUJ50_RS12385;IUJ50_RS12390;IUJ50_RS12800;IUJ50_RS13185;IUJ50_RS13190;IUJ50_RS13205;IUJ50_RS13210;IUJ50_RS14720;IUJ50_RS14725;IUJ50_RS15085;IUJ50_RS15090;IUJ50_RS16810;IUJ50_RS18375;IUJ50_RS21375;IUJ50_R…
GO:0050660	flavin adenine dinucleotide binding	8	96	0.240397	IUJ50_RS03885;IUJ50_RS03945;IUJ50_RS05705;IUJ50_RS10185;IUJ50_RS11910;IUJ50_RS23955;IUJ50_RS24565;IUJ50_RS25370
GO:0000990	transcription factor activity, core RNA polymerase binding	4	41	0.245895	IUJ50_RS05625;IUJ50_RS08135;IUJ50_RS09885;IUJ50_RS26465
GO:0000996	core DNA-dependent RNA polymerase binding promoter specificity activity	4	41	0.245895	IUJ50_RS05625;IUJ50_RS08135;IUJ50_RS09885;IUJ50_RS26465
GO:0016987	sigma factor activity	4	41	0.245895	IUJ50_RS05625;IUJ50_RS08135;IUJ50_RS09885;IUJ50_RS26465
GO:0004386	helicase activity	9	111	0.246112	IUJ50_RS06000;IUJ50_RS12095;IUJ50_RS12390;IUJ50_RS14725;IUJ50_RS15090;IUJ50_RS21545;IUJ50_RS24580;IUJ50_RS25535;IUJ50_RS26260
GO:0016616	oxidoreductase activity, acting on the CH-OH group of donors, NAD or NADP as acceptor	16	214	0.246984	IUJ50_RS01210;IUJ50_RS02100;IUJ50_RS03870;IUJ50_RS03875;IUJ50_RS03880;IUJ50_RS04080;IUJ50_RS04650;IUJ50_RS05615;IUJ50_RS08735;IUJ50_RS11490;IUJ50_RS15740;IUJ50_RS16210;IUJ50_RS19050;IUJ50_RS21930;IUJ50_RS23955;IUJ50_RS25370
GO:0016790	thiolester hydrolase activity	3	28	0.248215	IUJ50_RS03865;IUJ50_RS03875;IUJ50_RS03880
GO:0016774	phosphotransferase activity, carboxyl group as acceptor	2	16	0.259911	IUJ50_RS11490;IUJ50_RS20110
GO:0050607	mycothiol-dependent formaldehyde dehydrogenase activity	2	16	0.259911	IUJ50_RS04650;IUJ50_RS15740
GO:0090563	protein-phosphocysteine-sugar phosphotransferase activity	2	16	0.259911	IUJ50_RS05740;IUJ50_RS18240
GO:0004521	endoribonuclease activity	3	29	0.265256	IUJ50_RS13415;IUJ50_RS18375;IUJ50_RS23970
GO:0016417	S-acyltransferase activity	3	29	0.265256	IUJ50_RS06215;IUJ50_RS13185;IUJ50_RS21375
GO:0016723	oxidoreductase activity, oxidizing metal ions, NAD or NADP as acceptor	3	29	0.265256	IUJ50_RS03945;IUJ50_RS05705;IUJ50_RS24565
GO:0001871	pattern binding	1	5	0.273282	IUJ50_RS21435
GO:0003991	acetylglutamate kinase activity	1	5	0.273282	IUJ50_RS20110
GO:0004044	amidophosphoribosyltransferase activity	1	5	0.273282	IUJ50_RS07740
GO:0004064	arylesterase activity	1	5	0.273282	IUJ50_RS15940
GO:0004349	glutamate 5-kinase activity	1	5	0.273282	IUJ50_RS11490
GO:0004611	phosphoenolpyruvate carboxykinase activity	1	5	0.273282	IUJ50_RS00045
GO:0004810	tRNA adenylyltransferase activity	1	5	0.273282	IUJ50_RS21935
GO:0004813	alanine-tRNA ligase activity	1	5	0.273282	IUJ50_RS14750
GO:0004837	tyrosine decarboxylase activity	1	5	0.273282	IUJ50_RS21810
GO:0004842	ubiquitin-protein transferase activity	1	5	0.273282	IUJ50_RS05380
GO:0008428	ribonuclease inhibitor activity	1	5	0.273282	IUJ50_RS20110
GO:0008701	4-hydroxy-2-oxovalerate aldolase activity	1	5	0.273282	IUJ50_RS21130
GO:0008752	FMN reductase activity	1	5	0.273282	IUJ50_RS11915
GO:0009024	tagatose-6-phosphate kinase activity	1	5	0.273282	IUJ50_RS18285
GO:0015128	gluconate transmembrane transporter activity	1	5	0.273282	IUJ50_RS05605
GO:0015188	L-isoleucine transmembrane transporter activity	1	5	0.273282	IUJ50_RS16810
GO:0015192	L-phenylalanine transmembrane transporter activity	1	5	0.273282	IUJ50_RS16810
GO:0015544	phenyl propionate uptake uniporter activity	1	5	0.273282	IUJ50_RS19920
GO:0015552	propionate transmembrane transporter activity	1	5	0.273282	IUJ50_RS19920
GO:0015635	short-chain fatty acid transporter activity	1	5	0.273282	IUJ50_RS19920
GO:0016208	AMP binding	1	5	0.273282	IUJ50_RS16930
GO:0016712	oxidoreductase activity, acting on paired donors, with incorporation or reduction of molecular oxygen, reduced flavin or flavoprotein as one donor, and incorporation of one atom of oxygen	1	5	0.273282	IUJ50_RS11910
GO:0016743	carboxyl- or carbamoyltransferase activity	1	5	0.273282	IUJ50_RS12595
GO:0016805	dipeptidase activity	1	5	0.273282	IUJ50_RS13850
GO:0022821	potassium ion antiporter activity	1	5	0.273282	IUJ50_RS00255
GO:0030247	polysaccharide binding	1	5	0.273282	IUJ50_RS21435
GO:0030975	thiamine binding	1	5	0.273282	IUJ50_RS01635
GO:0042879	aldonate transmembrane transporter activity	1	5	0.273282	IUJ50_RS05605
GO:0047465	N-acylglucosamine-6-phosphate 2-epimerase activity	1	5	0.273282	IUJ50_RS21930
GO:0047661	amino-acid racemase activity	1	5	0.273282	IUJ50_RS25375
GO:0061630	ubiquitin protein ligase activity	1	5	0.273282	IUJ50_RS05380
GO:0070004	cysteine-type exopeptidase activity	1	5	0.273282	IUJ50_RS05670
GO:0071972	peptidoglycan L,D-transpeptidase activity	1	5	0.273282	IUJ50_RS05670
GO:2001065	mannan binding	1	5	0.273282	IUJ50_RS21435
GO:0008565	protein transporter activity	17	234	0.276444	IUJ50_RS01070;IUJ50_RS03955;IUJ50_RS06215;IUJ50_RS06220;IUJ50_RS07280;IUJ50_RS07285;IUJ50_RS10590;IUJ50_RS12095;IUJ50_RS13185;IUJ50_RS13190;IUJ50_RS14920;IUJ50_RS15090;IUJ50_RS16385;IUJ50_RS21370;IUJ50_RS21375;IUJ50_RS23945;IUJ50_RS25830
GO:0004024	alcohol dehydrogenase activity, zinc-dependent	2	17	0.283434	IUJ50_RS04650;IUJ50_RS15740
GO:0008641	small protein activating enzyme activity	2	17	0.283434	IUJ50_RS03790;IUJ50_RS03945
GO:0009973	adenylyl-sulfate reductase activity	2	17	0.283434	IUJ50_RS14915;IUJ50_RS26680
GO:0022834	ligand-gated channel activity	2	17	0.283434	IUJ50_RS00955;IUJ50_RS06730
GO:0016209	antioxidant activity	6	72	0.28464	IUJ50_RS03945;IUJ50_RS04495;IUJ50_RS05705;IUJ50_RS10185;IUJ50_RS24565;IUJ50_RS25370
GO:0008144	drug binding	35	513	0.287074	IUJ50_RS00045;IUJ50_RS01070;IUJ50_RS01150;IUJ50_RS02310;IUJ50_RS03780;IUJ50_RS03855;IUJ50_RS04815;IUJ50_RS06000;IUJ50_RS07225;IUJ50_RS07740;IUJ50_RS09030;IUJ50_RS10195;IUJ50_RS11290;IUJ50_RS11295;IUJ50_RS11430;IUJ50_RS11490;IUJ50_RS12095;IUJ50_RS13205;IUJ50_RS13210;IUJ50_RS14720;IUJ50_RS14725;IUJ50_RS15090;IUJ50_RS16785;IUJ50_RS16930;IUJ50_RS16940;IUJ50_RS17180;IUJ50_RS18085;IUJ50_RS18495;IUJ50_R…
GO:0071949	FAD binding	5	58	0.287451	IUJ50_RS03945;IUJ50_RS05705;IUJ50_RS23955;IUJ50_RS24565;IUJ50_RS25370
GO:0004176	ATP-dependent peptidase activity	3	31	0.299705	IUJ50_RS14720;IUJ50_RS14725;IUJ50_RS21545
GO:0016796	exonuclease activity, active with either ribo- or deoxyribonucleic acids and producing 5'-phosphomonoesters	4	45	0.301995	IUJ50_RS07935;IUJ50_RS12390;IUJ50_RS18375;IUJ50_RS23970
GO:0070011	peptidase activity, acting on L-amino acid peptides	14	193	0.304457	IUJ50_RS01750;IUJ50_RS03170;IUJ50_RS04795;IUJ50_RS05670;IUJ50_RS10590;IUJ50_RS11295;IUJ50_RS13850;IUJ50_RS14720;IUJ50_RS14725;IUJ50_RS21545;IUJ50_RS24640;IUJ50_RS25175;IUJ50_RS25655;IUJ50_RS25660
GO:0016811	hydrolase activity, acting on carbon-nitrogen (but not peptide) bonds, in linear amides	6	74	0.306596	IUJ50_RS01750;IUJ50_RS03760;IUJ50_RS04795;IUJ50_RS21050;IUJ50_RS21935;IUJ50_RS24640
GO:0033294	ectoine binding	2	18	0.306889	IUJ50_RS00955;IUJ50_RS06730
GO:0033295	hydroxyectoine binding	2	18	0.306889	IUJ50_RS00955;IUJ50_RS06730
GO:0099600	transmembrane receptor activity	2	18	0.306889	IUJ50_RS00955;IUJ50_RS06730
GO:0043565	sequence-specific DNA binding	15	209	0.309893	IUJ50_RS00545;IUJ50_RS00890;IUJ50_RS01205;IUJ50_RS04075;IUJ50_RS04965;IUJ50_RS08135;IUJ50_RS08730;IUJ50_RS12375;IUJ50_RS16115;IUJ50_RS21380;IUJ50_RS21805;IUJ50_RS24140;IUJ50_RS25535;IUJ50_RS26685;IUJ50_RS26760
GO:0004791	thioredoxin-disulfide reductase activity	3	32	0.317031	IUJ50_RS10185;IUJ50_RS24565;IUJ50_RS25370
GO:0003949	1-(5-phosphoribosyl)-5-[(5-phosphoribosylamino)methylideneamino]imidazole-4-carboxamide isomerase activity	1	6	0.318261	IUJ50_RS21930
GO:0003983	UTP:glucose-1-phosphate uridylyltransferase activity	1	6	0.318261	IUJ50_RS16930
GO:0004013	adenosylhomocysteinase activity	1	6	0.318261	IUJ50_RS03790
GO:0004072	aspartate kinase activity	1	6	0.318261	IUJ50_RS11490
GO:0004075	biotin carboxylase activity	1	6	0.318261	IUJ50_RS11290
GO:0004359	glutaminase activity	1	6	0.318261	IUJ50_RS21935
GO:0004476	mannose-6-phosphate isomerase activity	1	6	0.318261	IUJ50_RS16930
GO:0004743	pyruvate kinase activity	1	6	0.318261	IUJ50_RS21930
GO:0004814	arginine-tRNA ligase activity	1	6	0.318261	IUJ50_RS24570
GO:0004817	cysteine-tRNA ligase activity	1	6	0.318261	IUJ50_RS24570
GO:0004822	isoleucine-tRNA ligase activity	1	6	0.318261	IUJ50_RS24570
GO:0004823	leucine-tRNA ligase activity	1	6	0.318261	IUJ50_RS24570
GO:0008675	2-dehydro-3-deoxy-phosphogluconate aldolase activity	1	6	0.318261	IUJ50_RS21930
GO:0008700	4-hydroxy-2-oxoglutarate aldolase activity	1	6	0.318261	IUJ50_RS21930
GO:0015215	nucleotide transmembrane transporter activity	1	6	0.318261	IUJ50_RS03405
GO:0015245	fatty acid transporter activity	1	6	0.318261	IUJ50_RS19920
GO:0015333	peptide:proton symporter activity	1	6	0.318261	IUJ50_RS07610
GO:0015444	magnesium-importing ATPase activity	1	6	0.318261	IUJ50_RS07270
GO:0015631	tubulin binding	1	6	0.318261	IUJ50_RS13185
GO:0016157	sucrose synthase activity	1	6	0.318261	IUJ50_RS23965
GO:0016802	trialkylsulfonium hydrolase activity	1	6	0.318261	IUJ50_RS03790
GO:0022897	proton-dependent peptide secondary active transmembrane transporter activity	1	6	0.318261	IUJ50_RS07610
GO:0030973	molybdate ion binding	1	6	0.318261	IUJ50_RS22510
GO:0033862	UMP kinase activity	1	6	0.318261	IUJ50_RS11490
GO:0047617	acyl-CoA hydrolase activity	1	6	0.318261	IUJ50_RS03865
GO:0048027	mRNA 5'-UTR binding	1	6	0.318261	IUJ50_RS21070
GO:0071111	cyclic-guanylate-specific phosphodiesterase activity	1	6	0.318261	IUJ50_RS22650
GO:0051536	iron-sulfur cluster binding	12	165	0.32094	IUJ50_RS01635;IUJ50_RS03885;IUJ50_RS07220;IUJ50_RS07225;IUJ50_RS11290;IUJ50_RS12095;IUJ50_RS14915;IUJ50_RS21365;IUJ50_RS21805;IUJ50_RS21810;IUJ50_RS21815;IUJ50_RS21930
GO:0017111	nucleoside-triphosphatase activity	41	616	0.32465	IUJ50_RS00955;IUJ50_RS01070;IUJ50_RS01635;IUJ50_RS03955;IUJ50_RS05380;IUJ50_RS06000;IUJ50_RS06215;IUJ50_RS06220;IUJ50_RS06730;IUJ50_RS07270;IUJ50_RS07280;IUJ50_RS09030;IUJ50_RS11430;IUJ50_RS12095;IUJ50_RS12330;IUJ50_RS12385;IUJ50_RS12390;IUJ50_RS12800;IUJ50_RS13185;IUJ50_RS13190;IUJ50_RS13205;IUJ50_RS13210;IUJ50_RS14720;IUJ50_RS14725;IUJ50_RS15085;IUJ50_RS15090;IUJ50_RS16810;IUJ50_RS18375;IUJ50_R…
GO:0000166	nucleotide binding	65	996	0.325198	IUJ50_RS00045;IUJ50_RS01070;IUJ50_RS01150;IUJ50_RS01155;IUJ50_RS01210;IUJ50_RS01320;IUJ50_RS02100;IUJ50_RS03735;IUJ50_RS03790;IUJ50_RS03855;IUJ50_RS03870;IUJ50_RS03885;IUJ50_RS03945;IUJ50_RS03955;IUJ50_RS04080;IUJ50_RS04650;IUJ50_RS05380;IUJ50_RS05615;IUJ50_RS05705;IUJ50_RS06000;IUJ50_RS06220;IUJ50_RS07740;IUJ50_RS08630;IUJ50_RS09030;IUJ50_RS10185;IUJ50_RS10190;IUJ50_RS11290;IUJ50_RS11295;IUJ50_R…
GO:1901265	nucleoside phosphate binding	65	996	0.325198	IUJ50_RS00045;IUJ50_RS01070;IUJ50_RS01150;IUJ50_RS01155;IUJ50_RS01210;IUJ50_RS01320;IUJ50_RS02100;IUJ50_RS03735;IUJ50_RS03790;IUJ50_RS03855;IUJ50_RS03870;IUJ50_RS03885;IUJ50_RS03945;IUJ50_RS03955;IUJ50_RS04080;IUJ50_RS04650;IUJ50_RS05380;IUJ50_RS05615;IUJ50_RS05705;IUJ50_RS06000;IUJ50_RS06220;IUJ50_RS07740;IUJ50_RS08630;IUJ50_RS09030;IUJ50_RS10185;IUJ50_RS10190;IUJ50_RS11290;IUJ50_RS11295;IUJ50_R…
GO:0015295	solute:proton symporter activity	6	76	0.328842	IUJ50_RS00060;IUJ50_RS03755;IUJ50_RS07610;IUJ50_RS10200;IUJ50_RS19920;IUJ50_RS25620
GO:0003824	catalytic activity	187	2968	0.329504	IUJ50_RS00045;IUJ50_RS00120;IUJ50_RS00955;IUJ50_RS01070;IUJ50_RS01150;IUJ50_RS01155;IUJ50_RS01210;IUJ50_RS01320;IUJ50_RS01510;IUJ50_RS01635;IUJ50_RS01750;IUJ50_RS02100;IUJ50_RS02310;IUJ50_RS02460;IUJ50_RS03170;IUJ50_RS03735;IUJ50_RS03760;IUJ50_RS03765;IUJ50_RS03770;IUJ50_RS03775;IUJ50_RS03780;IUJ50_RS03790;IUJ50_RS03855;IUJ50_RS03860;IUJ50_RS03865;IUJ50_RS03870;IUJ50_RS03875;IUJ50_RS03880;IUJ50_R…
GO:0001716	L-amino-acid oxidase activity	2	19	0.330194	IUJ50_RS12200;IUJ50_RS25370
GO:0008734	L-aspartate oxidase activity	2	19	0.330194	IUJ50_RS12200;IUJ50_RS25370
GO:0008743	L-threonine 3-dehydrogenase activity	2	19	0.330194	IUJ50_RS04650;IUJ50_RS15740
GO:0015922	aspartate oxidase activity	2	19	0.330194	IUJ50_RS12200;IUJ50_RS25370
GO:0015932	nucleobase-containing compound transmembrane transporter activity	2	19	0.330194	IUJ50_RS03405;IUJ50_RS19920
GO:0042895	antibiotic transporter activity	2	19	0.330194	IUJ50_RS01585;IUJ50_RS13490
GO:0043178	alcohol binding	2	19	0.330194	IUJ50_RS00955;IUJ50_RS06730
GO:0016895	exodeoxyribonuclease activity, producing 5'-phosphomonoesters	3	33	0.334375	IUJ50_RS12390;IUJ50_RS18375;IUJ50_RS23970
GO:0051540	metal cluster binding	12	167	0.336029	IUJ50_RS01635;IUJ50_RS03885;IUJ50_RS07220;IUJ50_RS07225;IUJ50_RS11290;IUJ50_RS12095;IUJ50_RS14915;IUJ50_RS21365;IUJ50_RS21805;IUJ50_RS21810;IUJ50_RS21815;IUJ50_RS21930
GO:0016830	carbon-carbon lyase activity	14	198	0.338991	IUJ50_RS00045;IUJ50_RS03875;IUJ50_RS03880;IUJ50_RS05590;IUJ50_RS08690;IUJ50_RS09205;IUJ50_RS11295;IUJ50_RS16175;IUJ50_RS19000;IUJ50_RS21130;IUJ50_RS21375;IUJ50_RS21810;IUJ50_RS21930;IUJ50_RS21935
GO:0004022	alcohol dehydrogenase (NAD) activity	3	34	0.351701	IUJ50_RS04080;IUJ50_RS04650;IUJ50_RS15740
GO:0004529	exodeoxyribonuclease activity	3	34	0.351701	IUJ50_RS12390;IUJ50_RS18375;IUJ50_RS23970
GO:0003985	acetyl-CoA C-acetyltransferase activity	2	20	0.353278	IUJ50_RS02460;IUJ50_RS03860
GO:0003988	acetyl-CoA C-acyltransferase activity	2	20	0.353278	IUJ50_RS02460;IUJ50_RS03860
GO:0004838	L-tyrosine:2-oxoglutarate aminotransferase activity	2	20	0.353278	IUJ50_RS08690;IUJ50_RS09205
GO:0015079	potassium ion transmembrane transporter activity	2	20	0.353278	IUJ50_RS00255;IUJ50_RS07270
GO:0070547	L-tyrosine aminotransferase activity	2	20	0.353278	IUJ50_RS08690;IUJ50_RS09205
GO:0004540	ribonuclease activity	4	49	0.359362	IUJ50_RS07935;IUJ50_RS13415;IUJ50_RS18375;IUJ50_RS23970
GO:0003727	single-stranded RNA binding	1	7	0.360467	IUJ50_RS07935
GO:0004499	N,N-dimethylaniline monooxygenase activity	1	7	0.360467	IUJ50_RS03945
GO:0004637	phosphoribosylamine-glycine ligase activity	1	7	0.360467	IUJ50_RS11290
GO:0004825	methionine-tRNA ligase activity	1	7	0.360467	IUJ50_RS24570
GO:0004828	serine-tRNA ligase activity	1	7	0.360467	IUJ50_RS23970
GO:0005388	calcium-transporting ATPase activity	1	7	0.360467	IUJ50_RS07270
GO:0008410	CoA-transferase activity	1	7	0.360467	IUJ50_RS18230
GO:0008742	L-ribulose-phosphate 4-epimerase activity	1	7	0.360467	IUJ50_RS16175
GO:0009041	uridylate kinase activity	1	7	0.360467	IUJ50_RS11490
GO:0015556	C4-dicarboxylate transmembrane transporter activity	1	7	0.360467	IUJ50_RS19040
GO:0016979	lipoate-protein ligase activity	1	7	0.360467	IUJ50_RS07220
GO:0022839	ion gated channel activity	1	7	0.360467	IUJ50_RS06730
GO:0031679	NADH dehydrogenase (plastoquinone) activity	1	7	0.360467	IUJ50_RS14915
GO:0045152	antisigma factor binding	1	7	0.360467	IUJ50_RS10590
GO:0051748	UTP-monosaccharide-1-phosphate uridylyltransferase activity	1	7	0.360467	IUJ50_RS16930
GO:0097163	sulfur carrier activity	1	7	0.360467	IUJ50_RS21810
GO:0042802	identical protein binding	24	358	0.367089	IUJ50_RS03735;IUJ50_RS03875;IUJ50_RS03880;IUJ50_RS04815;IUJ50_RS07740;IUJ50_RS08630;IUJ50_RS09030;IUJ50_RS10180;IUJ50_RS10590;IUJ50_RS13205;IUJ50_RS13210;IUJ50_RS14720;IUJ50_RS14725;IUJ50_RS14750;IUJ50_RS16930;IUJ50_RS17180;IUJ50_RS18085;IUJ50_RS18495;IUJ50_RS21435;IUJ50_RS21545;IUJ50_RS21805;IUJ50_RS21815;IUJ50_RS21930;IUJ50_RS21935
GO:0004180	carboxypeptidase activity	3	35	0.368976	IUJ50_RS03170;IUJ50_RS04795;IUJ50_RS05670
GO:0015179	L-amino acid transmembrane transporter activity	3	35	0.368976	IUJ50_RS11820;IUJ50_RS13490;IUJ50_RS16810
GO:0016814	hydrolase activity, acting on carbon-nitrogen (but not peptide) bonds, in cyclic amidines	3	35	0.368976	IUJ50_RS01750;IUJ50_RS11290;IUJ50_RS24640
GO:0030554	adenyl nucleotide binding	42	644	0.375374	IUJ50_RS00045;IUJ50_RS01070;IUJ50_RS01150;IUJ50_RS01155;IUJ50_RS03855;IUJ50_RS03955;IUJ50_RS05380;IUJ50_RS06000;IUJ50_RS06220;IUJ50_RS07740;IUJ50_RS09030;IUJ50_RS10190;IUJ50_RS11290;IUJ50_RS11295;IUJ50_RS11430;IUJ50_RS11490;IUJ50_RS12095;IUJ50_RS12330;IUJ50_RS12385;IUJ50_RS12390;IUJ50_RS13190;IUJ50_RS13205;IUJ50_RS13210;IUJ50_RS14720;IUJ50_RS14725;IUJ50_RS15090;IUJ50_RS16930;IUJ50_RS18085;IUJ50_R…
GO:0000107	imidazoleglycerol-phosphate synthase activity	2	21	0.376079	IUJ50_RS11295;IUJ50_RS21935
GO:0009378	four-way junction helicase activity	2	21	0.376079	IUJ50_RS14725;IUJ50_RS21545
GO:0050451	CoA-disulfide reductase activity	2	21	0.376079	IUJ50_RS05705;IUJ50_RS23955
GO:0016788	hydrolase activity, acting on ester bonds	31	471	0.381074	IUJ50_RS01070;IUJ50_RS01750;IUJ50_RS03760;IUJ50_RS03865;IUJ50_RS03875;IUJ50_RS03880;IUJ50_RS03955;IUJ50_RS04795;IUJ50_RS05340;IUJ50_RS05380;IUJ50_RS07175;IUJ50_RS07270;IUJ50_RS07935;IUJ50_RS12095;IUJ50_RS12330;IUJ50_RS12390;IUJ50_RS13190;IUJ50_RS13415;IUJ50_RS15090;IUJ50_RS15940;IUJ50_RS16180;IUJ50_RS16385;IUJ50_RS17635;IUJ50_RS18375;IUJ50_RS21380;IUJ50_RS22050;IUJ50_RS22650;IUJ50_RS23945;IUJ50_R…
GO:0015101	organic cation transmembrane transporter activity	11	158	0.386085	IUJ50_RS01070;IUJ50_RS01635;IUJ50_RS03405;IUJ50_RS03410;IUJ50_RS03955;IUJ50_RS06220;IUJ50_RS12095;IUJ50_RS13190;IUJ50_RS15090;IUJ50_RS23945;IUJ50_RS25620
GO:0004222	metalloendopeptidase activity	3	36	0.386169	IUJ50_RS10590;IUJ50_RS14725;IUJ50_RS25175
GO:0016783	sulfurtransferase activity	3	36	0.386169	IUJ50_RS07220;IUJ50_RS07225;IUJ50_RS21810
GO:0016462	pyrophosphatase activity	42	648	0.392335	IUJ50_RS00955;IUJ50_RS01070;IUJ50_RS01635;IUJ50_RS03955;IUJ50_RS05380;IUJ50_RS06000;IUJ50_RS06215;IUJ50_RS06220;IUJ50_RS06730;IUJ50_RS07270;IUJ50_RS07280;IUJ50_RS09030;IUJ50_RS11430;IUJ50_RS12095;IUJ50_RS12330;IUJ50_RS12385;IUJ50_RS12390;IUJ50_RS12800;IUJ50_RS13185;IUJ50_RS13190;IUJ50_RS13205;IUJ50_RS13210;IUJ50_RS14720;IUJ50_RS14725;IUJ50_RS15085;IUJ50_RS15090;IUJ50_RS16810;IUJ50_RS18375;IUJ50_R…
GO:0015077	monovalent inorganic cation transmembrane transporter activity	23	347	0.393157	IUJ50_RS00195;IUJ50_RS00255;IUJ50_RS01070;IUJ50_RS03405;IUJ50_RS03410;IUJ50_RS03755;IUJ50_RS03955;IUJ50_RS05605;IUJ50_RS06220;IUJ50_RS07270;IUJ50_RS07285;IUJ50_RS10200;IUJ50_RS11420;IUJ50_RS11820;IUJ50_RS12095;IUJ50_RS13185;IUJ50_RS13190;IUJ50_RS13490;IUJ50_RS15090;IUJ50_RS21130;IUJ50_RS21370;IUJ50_RS21375;IUJ50_RS23945
GO:0004149	dihydrolipoyllysine-residue succinyltransferase activity	2	22	0.398545	IUJ50_RS13185;IUJ50_RS21375
GO:0008234	cysteine-type peptidase activity	2	22	0.398545	IUJ50_RS05670;IUJ50_RS11295
GO:0016630	protochlorophyllide reductase activity	2	22	0.398545	IUJ50_RS01210;IUJ50_RS02100
GO:0016641	oxidoreductase activity, acting on the CH-NH2 group of donors, oxygen as acceptor	2	22	0.398545	IUJ50_RS12200;IUJ50_RS25370
GO:0016751	S-succinyltransferase activity	2	22	0.398545	IUJ50_RS13185;IUJ50_RS21375
GO:0016628	oxidoreductase activity, acting on the CH-CH group of donors, NAD or NADP as acceptor	5	67	0.399798	IUJ50_RS01210;IUJ50_RS01320;IUJ50_RS02100;IUJ50_RS04650;IUJ50_RS15740
GO:0004121	cystathionine beta-lyase activity	1	8	0.40007	IUJ50_RS21810
GO:0004452	isopentenyl-diphosphate delta-isomerase activity	1	8	0.40007	IUJ50_RS21930
GO:0004832	valine-tRNA ligase activity	1	8	0.40007	IUJ50_RS24570
GO:0005304	L-valine transmembrane transporter activity	1	8	0.40007	IUJ50_RS16810
GO:0008442	3-hydroxyisobutyrate dehydrogenase activity	1	8	0.40007	IUJ50_RS03870
GO:0008679	2-hydroxy-3-oxopropionate reductase activity	1	8	0.40007	IUJ50_RS03870
GO:0008716	D-alanine-D-alanine ligase activity	1	8	0.40007	IUJ50_RS11290
GO:0016703	oxidoreductase activity, acting on single donors with incorporation of molecular oxygen, incorporation of one atom of oxygen (internal monooxygenases or internal mixed function oxidases)	1	8	0.40007	IUJ50_RS21930
GO:0018580	nitronate monooxygenase activity	1	8	0.40007	IUJ50_RS21930
GO:0019191	cellobiose transmembrane transporter activity	1	8	0.40007	IUJ50_RS03875
GO:0036361	racemase activity, acting on amino acids and derivatives	1	8	0.40007	IUJ50_RS25375
GO:0045182	translation regulator activity	1	8	0.40007	IUJ50_RS21525
GO:0030234	enzyme regulator activity	4	52	0.402408	IUJ50_RS20110;IUJ50_RS21435;IUJ50_RS21825;IUJ50_RS25370
GO:0000150	recombinase activity	3	37	0.403252	IUJ50_RS09885;IUJ50_RS10180;IUJ50_RS25660
GO:0016832	aldehyde-lyase activity	3	37	0.403252	IUJ50_RS05590;IUJ50_RS16175;IUJ50_RS21930
GO:0015036	disulfide oxidoreductase activity	5	68	0.412327	IUJ50_RS03945;IUJ50_RS05705;IUJ50_RS08955;IUJ50_RS21190;IUJ50_RS24565
GO:0015220	choline transmembrane transporter activity	9	130	0.412557	IUJ50_RS01070;IUJ50_RS03405;IUJ50_RS03410;IUJ50_RS03955;IUJ50_RS06220;IUJ50_RS12095;IUJ50_RS13190;IUJ50_RS15090;IUJ50_RS23945
GO:0008948	oxaloacetate decarboxylase activity	2	23	0.420629	IUJ50_RS21130;IUJ50_RS21375
GO:0015035	protein disulfide oxidoreductase activity	2	23	0.420629	IUJ50_RS08955;IUJ50_RS21190
GO:0019534	toxin transporter activity	2	23	0.420629	IUJ50_RS01585;IUJ50_RS13490
GO:0005524	ATP binding	41	640	0.426625	IUJ50_RS00045;IUJ50_RS01070;IUJ50_RS01150;IUJ50_RS01155;IUJ50_RS03855;IUJ50_RS03955;IUJ50_RS05380;IUJ50_RS06000;IUJ50_RS06220;IUJ50_RS07740;IUJ50_RS09030;IUJ50_RS10190;IUJ50_RS11290;IUJ50_RS11295;IUJ50_RS11430;IUJ50_RS11490;IUJ50_RS12095;IUJ50_RS12330;IUJ50_RS12385;IUJ50_RS12390;IUJ50_RS13190;IUJ50_RS13205;IUJ50_RS13210;IUJ50_RS14720;IUJ50_RS14725;IUJ50_RS15090;IUJ50_RS16930;IUJ50_RS18085;IUJ50_R…
GO:0016818	hydrolase activity, acting on acid anhydrides, in phosphorus-containing anhydrides	42	656	0.426666	IUJ50_RS00955;IUJ50_RS01070;IUJ50_RS01635;IUJ50_RS03955;IUJ50_RS05380;IUJ50_RS06000;IUJ50_RS06215;IUJ50_RS06220;IUJ50_RS06730;IUJ50_RS07270;IUJ50_RS07280;IUJ50_RS09030;IUJ50_RS11430;IUJ50_RS12095;IUJ50_RS12330;IUJ50_RS12385;IUJ50_RS12390;IUJ50_RS12800;IUJ50_RS13185;IUJ50_RS13190;IUJ50_RS13205;IUJ50_RS13210;IUJ50_RS14720;IUJ50_RS14725;IUJ50_RS15085;IUJ50_RS15090;IUJ50_RS16810;IUJ50_RS18375;IUJ50_R…
GO:0015175	neutral amino acid transmembrane transporter activity	11	163	0.426785	IUJ50_RS01070;IUJ50_RS03955;IUJ50_RS06220;IUJ50_RS11820;IUJ50_RS12095;IUJ50_RS13190;IUJ50_RS13490;IUJ50_RS15090;IUJ50_RS16810;IUJ50_RS23945;IUJ50_RS24555
GO:0016817	hydrolase activity, acting on acid anhydrides	42	658	0.43531	IUJ50_RS00955;IUJ50_RS01070;IUJ50_RS01635;IUJ50_RS03955;IUJ50_RS05380;IUJ50_RS06000;IUJ50_RS06215;IUJ50_RS06220;IUJ50_RS06730;IUJ50_RS07270;IUJ50_RS07280;IUJ50_RS09030;IUJ50_RS11430;IUJ50_RS12095;IUJ50_RS12330;IUJ50_RS12385;IUJ50_RS12390;IUJ50_RS12800;IUJ50_RS13185;IUJ50_RS13190;IUJ50_RS13205;IUJ50_RS13210;IUJ50_RS14720;IUJ50_RS14725;IUJ50_RS15085;IUJ50_RS15090;IUJ50_RS16810;IUJ50_RS18375;IUJ50_R…
GO:0016857	racemase and epimerase activity, acting on carbohydrates and derivatives	3	39	0.436981	IUJ50_RS16175;IUJ50_RS16180;IUJ50_RS21930
GO:0003961	O-acetylhomoserine aminocarboxypropyltransferase activity	1	9	0.43723	IUJ50_RS21810
GO:0004315	3-oxoacyl-[acyl-carrier-protein] synthase activity	1	9	0.43723	IUJ50_RS02460
GO:0005310	dicarboxylic acid transmembrane transporter activity	1	9	0.43723	IUJ50_RS19040
GO:0008478	pyridoxal kinase activity	1	9	0.43723	IUJ50_RS18285
GO:0008738	L-fuculose-phosphate aldolase activity	1	9	0.43723	IUJ50_RS16175
GO:0015434	cadmium-transporting ATPase activity	1	9	0.43723	IUJ50_RS07270
GO:0016855	racemase and epimerase activity, acting on amino acids and derivatives	1	9	0.43723	IUJ50_RS25375
GO:0046608	carotenoid isomerase activity	1	9	0.43723	IUJ50_RS10185
GO:0046857	oxidoreductase activity, acting on other nitrogenous compounds as donors, with NAD or NADP as acceptor	1	9	0.43723	IUJ50_RS01320
GO:0050114	myo-inosose-2 dehydratase activity	1	9	0.43723	IUJ50_RS16180
GO:0015562	efflux transmembrane transporter activity	5	70	0.437262	IUJ50_RS06215;IUJ50_RS07285;IUJ50_RS07610;IUJ50_RS19920;IUJ50_RS21370
GO:0015203	polyamine transmembrane transporter activity	9	133	0.439699	IUJ50_RS01070;IUJ50_RS03405;IUJ50_RS03410;IUJ50_RS03955;IUJ50_RS06220;IUJ50_RS12095;IUJ50_RS13190;IUJ50_RS15090;IUJ50_RS23945
GO:0032559	adenyl ribonucleotide binding	41	643	0.439729	IUJ50_RS00045;IUJ50_RS01070;IUJ50_RS01150;IUJ50_RS01155;IUJ50_RS03855;IUJ50_RS03955;IUJ50_RS05380;IUJ50_RS06000;IUJ50_RS06220;IUJ50_RS07740;IUJ50_RS09030;IUJ50_RS10190;IUJ50_RS11290;IUJ50_RS11295;IUJ50_RS11430;IUJ50_RS11490;IUJ50_RS12095;IUJ50_RS12330;IUJ50_RS12385;IUJ50_RS12390;IUJ50_RS13190;IUJ50_RS13205;IUJ50_RS13210;IUJ50_RS14720;IUJ50_RS14725;IUJ50_RS15090;IUJ50_RS16930;IUJ50_RS18085;IUJ50_R…
GO:0004385	guanylate kinase activity	2	24	0.442293	IUJ50_RS24580;IUJ50_RS26260
GO:0016002	sulfite reductase activity	2	24	0.442293	IUJ50_RS03885;IUJ50_RS14915
GO:0016885	ligase activity, forming carbon-carbon bonds	2	24	0.442293	IUJ50_RS11290;IUJ50_RS21130
GO:0022804	active transmembrane transporter activity	47	740	0.443174	IUJ50_RS00060;IUJ50_RS00195;IUJ50_RS00255;IUJ50_RS00955;IUJ50_RS01070;IUJ50_RS01635;IUJ50_RS03405;IUJ50_RS03410;IUJ50_RS03755;IUJ50_RS03875;IUJ50_RS03955;IUJ50_RS05605;IUJ50_RS05610;IUJ50_RS05740;IUJ50_RS06215;IUJ50_RS06220;IUJ50_RS06730;IUJ50_RS07270;IUJ50_RS07280;IUJ50_RS07285;IUJ50_RS07610;IUJ50_RS10200;IUJ50_RS11420;IUJ50_RS11820;IUJ50_RS12095;IUJ50_RS12385;IUJ50_RS12800;IUJ50_RS13185;IUJ50_R…
GO:0008237	metallopeptidase activity	4	55	0.444922	IUJ50_RS04795;IUJ50_RS10590;IUJ50_RS14725;IUJ50_RS25175
GO:0098772	molecular function regulator	4	55	0.444922	IUJ50_RS20110;IUJ50_RS21435;IUJ50_RS21825;IUJ50_RS25370
GO:0003676	nucleic acid binding	65	1030	0.446417	IUJ50_RS00545;IUJ50_RS00890;IUJ50_RS01070;IUJ50_RS01155;IUJ50_RS01180;IUJ50_RS01205;IUJ50_RS04075;IUJ50_RS04965;IUJ50_RS05340;IUJ50_RS05625;IUJ50_RS06000;IUJ50_RS06220;IUJ50_RS06305;IUJ50_RS07935;IUJ50_RS07980;IUJ50_RS08135;IUJ50_RS08690;IUJ50_RS08730;IUJ50_RS08745;IUJ50_RS09205;IUJ50_RS09885;IUJ50_RS10015;IUJ50_RS10180;IUJ50_RS12095;IUJ50_RS12330;IUJ50_RS12375;IUJ50_RS12385;IUJ50_RS12390;IUJ50_R…
GO:0015665	alcohol transmembrane transporter activity	13	198	0.452804	IUJ50_RS00955;IUJ50_RS01070;IUJ50_RS03405;IUJ50_RS03410;IUJ50_RS03955;IUJ50_RS06220;IUJ50_RS06730;IUJ50_RS12095;IUJ50_RS13190;IUJ50_RS13490;IUJ50_RS15090;IUJ50_RS18240;IUJ50_RS23945
GO:0016747	transferase activity, transferring acyl groups other than amino-acyl groups	14	215	0.460575	IUJ50_RS01210;IUJ50_RS02100;IUJ50_RS02460;IUJ50_RS03775;IUJ50_RS03860;IUJ50_RS04810;IUJ50_RS06215;IUJ50_RS12265;IUJ50_RS13185;IUJ50_RS16930;IUJ50_RS18495;IUJ50_RS19000;IUJ50_RS20110;IUJ50_RS21375
GO:0004400	histidinol-phosphate transaminase activity	2	25	0.463504	IUJ50_RS08690;IUJ50_RS09205
GO:0022836	gated channel activity	2	25	0.463504	IUJ50_RS00955;IUJ50_RS06730
GO:0042803	protein homodimerization activity	2	25	0.463504	IUJ50_RS18085;IUJ50_RS21435
GO:0048472	threonine-phosphate decarboxylase activity	2	25	0.463504	IUJ50_RS08690;IUJ50_RS09205
GO:0032553	ribonucleotide binding	46	729	0.464257	IUJ50_RS00045;IUJ50_RS01070;IUJ50_RS01150;IUJ50_RS01155;IUJ50_RS01320;IUJ50_RS03855;IUJ50_RS03955;IUJ50_RS05380;IUJ50_RS06000;IUJ50_RS06220;IUJ50_RS07740;IUJ50_RS08630;IUJ50_RS09030;IUJ50_RS10190;IUJ50_RS11290;IUJ50_RS11295;IUJ50_RS11430;IUJ50_RS11490;IUJ50_RS11915;IUJ50_RS12095;IUJ50_RS12330;IUJ50_RS12385;IUJ50_RS12390;IUJ50_RS13190;IUJ50_RS13205;IUJ50_RS13210;IUJ50_RS14720;IUJ50_RS14725;IUJ50_R…
GO:0051184	cofactor transporter activity	10	152	0.467146	IUJ50_RS01070;IUJ50_RS03955;IUJ50_RS06220;IUJ50_RS11820;IUJ50_RS12095;IUJ50_RS13190;IUJ50_RS13490;IUJ50_RS15090;IUJ50_RS19040;IUJ50_RS23945
GO:0090482	vitamin transmembrane transporter activity	10	152	0.467146	IUJ50_RS01070;IUJ50_RS01635;IUJ50_RS03955;IUJ50_RS06220;IUJ50_RS11820;IUJ50_RS12095;IUJ50_RS13190;IUJ50_RS13490;IUJ50_RS15090;IUJ50_RS23945
GO:0008092	cytoskeletal protein binding	1	10	0.472097	IUJ50_RS13185
GO:0008556	potassium-transporting ATPase activity	1	10	0.472097	IUJ50_RS07270
GO:0008854	exodeoxyribonuclease V activity	1	10	0.472097	IUJ50_RS12390
GO:0008878	glucose-1-phosphate adenylyltransferase activity	1	10	0.472097	IUJ50_RS16930
GO:0015173	aromatic amino acid transmembrane transporter activity	1	10	0.472097	IUJ50_RS16810
GO:0015658	branched-chain amino acid transmembrane transporter activity	1	10	0.472097	IUJ50_RS16810
GO:0016615	malate dehydrogenase activity	1	10	0.472097	IUJ50_RS10185
GO:0019202	amino acid kinase activity	1	10	0.472097	IUJ50_RS11490
GO:0070568	guanylyltransferase activity	1	10	0.472097	IUJ50_RS16930
GO:0003724	RNA helicase activity	4	57	0.472761	IUJ50_RS12095;IUJ50_RS14725;IUJ50_RS15090;IUJ50_RS21545
GO:0016757	transferase activity, transferring glycosyl groups	11	169	0.475524	IUJ50_RS05670;IUJ50_RS07740;IUJ50_RS11295;IUJ50_RS12270;IUJ50_RS16935;IUJ50_RS16940;IUJ50_RS21935;IUJ50_RS23950;IUJ50_RS23960;IUJ50_RS23965;IUJ50_RS23970
GO:1901618	organic hydroxy compound transmembrane transporter activity	13	202	0.482588	IUJ50_RS00955;IUJ50_RS01070;IUJ50_RS03405;IUJ50_RS03410;IUJ50_RS03955;IUJ50_RS06220;IUJ50_RS06730;IUJ50_RS12095;IUJ50_RS13190;IUJ50_RS13490;IUJ50_RS15090;IUJ50_RS18240;IUJ50_RS23945
GO:0015171	amino acid transmembrane transporter activity	13	203	0.489996	IUJ50_RS01070;IUJ50_RS03755;IUJ50_RS03955;IUJ50_RS06220;IUJ50_RS10200;IUJ50_RS11820;IUJ50_RS12095;IUJ50_RS13190;IUJ50_RS13490;IUJ50_RS15090;IUJ50_RS16810;IUJ50_RS23945;IUJ50_RS24555
GO:0005342	organic acid transmembrane transporter activity	20	316	0.491288	IUJ50_RS00060;IUJ50_RS00955;IUJ50_RS01070;IUJ50_RS01585;IUJ50_RS03755;IUJ50_RS03955;IUJ50_RS05605;IUJ50_RS06220;IUJ50_RS06730;IUJ50_RS10200;IUJ50_RS11820;IUJ50_RS12095;IUJ50_RS13190;IUJ50_RS13490;IUJ50_RS15090;IUJ50_RS16810;IUJ50_RS19040;IUJ50_RS19920;IUJ50_RS23945;IUJ50_RS24555
GO:0046943	carboxylic acid transmembrane transporter activity	20	316	0.491288	IUJ50_RS00060;IUJ50_RS00955;IUJ50_RS01070;IUJ50_RS01585;IUJ50_RS03755;IUJ50_RS03955;IUJ50_RS05605;IUJ50_RS06220;IUJ50_RS06730;IUJ50_RS10200;IUJ50_RS11820;IUJ50_RS12095;IUJ50_RS13190;IUJ50_RS13490;IUJ50_RS15090;IUJ50_RS16810;IUJ50_RS19040;IUJ50_RS19920;IUJ50_RS23945;IUJ50_RS24555
GO:0016877	ligase activity, forming carbon-sulfur bonds	3	43	0.502086	IUJ50_RS03790;IUJ50_RS03855;IUJ50_RS03945
GO:0043531	ADP binding	3	43	0.502086	IUJ50_RS01070;IUJ50_RS11430;IUJ50_RS21830
GO:0015154	disaccharide transmembrane transporter activity	2	27	0.504467	IUJ50_RS03875;IUJ50_RS05740
GO:0015157	oligosaccharide transmembrane transporter activity	2	27	0.504467	IUJ50_RS03875;IUJ50_RS05740
GO:0000309	nicotinamide-nucleotide adenylyltransferase activity	1	11	0.504812	IUJ50_RS14725
GO:0004008	copper-exporting ATPase activity	1	11	0.504812	IUJ50_RS07270
GO:0004644	phosphoribosylglycinamide formyltransferase activity	1	11	0.504812	IUJ50_RS11290
GO:0004783	sulfite reductase (NADPH) activity	1	11	0.504812	IUJ50_RS03885
GO:0005355	glucose transmembrane transporter activity	1	11	0.504812	IUJ50_RS05740
GO:0008235	metalloexopeptidase activity	1	11	0.504812	IUJ50_RS04795
GO:0008764	UDP-N-acetylmuramoylalanine-D-glutamate ligase activity	1	11	0.504812	IUJ50_RS25370
GO:0008831	dTDP-4-dehydrorhamnose reductase activity	1	11	0.504812	IUJ50_RS01210
GO:0009002	serine-type D-Ala-D-Ala carboxypeptidase activity	1	11	0.504812	IUJ50_RS03170
GO:0015572	N-acetylglucosamine transmembrane transporter activity	1	11	0.504812	IUJ50_RS05740
GO:0016755	transferase activity, transferring amino-acyl groups	1	11	0.504812	IUJ50_RS05670
GO:0043682	copper-transporting ATPase activity	1	11	0.504812	IUJ50_RS07270
GO:0097367	carbohydrate derivative binding	48	772	0.508791	IUJ50_RS00045;IUJ50_RS01070;IUJ50_RS01150;IUJ50_RS01155;IUJ50_RS01320;IUJ50_RS03855;IUJ50_RS03890;IUJ50_RS03955;IUJ50_RS05380;IUJ50_RS06000;IUJ50_RS06220;IUJ50_RS07740;IUJ50_RS08630;IUJ50_RS09030;IUJ50_RS10190;IUJ50_RS11290;IUJ50_RS11295;IUJ50_RS11430;IUJ50_RS11490;IUJ50_RS11915;IUJ50_RS12095;IUJ50_RS12330;IUJ50_RS12385;IUJ50_RS12390;IUJ50_RS13190;IUJ50_RS13205;IUJ50_RS13210;IUJ50_RS14720;IUJ50_R…
GO:0008519	ammonium transmembrane transporter activity	9	141	0.511147	IUJ50_RS01070;IUJ50_RS03405;IUJ50_RS03410;IUJ50_RS03955;IUJ50_RS06220;IUJ50_RS12095;IUJ50_RS13190;IUJ50_RS15090;IUJ50_RS23945
GO:0070403	NAD+ binding	4	60	0.513495	IUJ50_RS03870;IUJ50_RS16210;IUJ50_RS23955;IUJ50_RS25370
GO:0046873	metal ion transmembrane transporter activity	20	321	0.521204	IUJ50_RS00255;IUJ50_RS01070;IUJ50_RS03755;IUJ50_RS03955;IUJ50_RS06220;IUJ50_RS07270;IUJ50_RS07285;IUJ50_RS10200;IUJ50_RS11420;IUJ50_RS11820;IUJ50_RS12095;IUJ50_RS13185;IUJ50_RS13190;IUJ50_RS13490;IUJ50_RS15090;IUJ50_RS21130;IUJ50_RS21370;IUJ50_RS21375;IUJ50_RS21930;IUJ50_RS23945
GO:0008270	zinc ion binding	10	159	0.525899	IUJ50_RS03760;IUJ50_RS04650;IUJ50_RS04795;IUJ50_RS11430;IUJ50_RS15740;IUJ50_RS16175;IUJ50_RS16180;IUJ50_RS21830;IUJ50_RS25175;IUJ50_RS26265
GO:0015450	P-P-bond-hydrolysis-driven protein transmembrane transporter activity	10	159	0.525899	IUJ50_RS01070;IUJ50_RS03955;IUJ50_RS06220;IUJ50_RS07285;IUJ50_RS12095;IUJ50_RS13190;IUJ50_RS14920;IUJ50_RS15090;IUJ50_RS21370;IUJ50_RS23945
GO:0008028	monocarboxylic acid transmembrane transporter activity	16	257	0.527665	IUJ50_RS00060;IUJ50_RS00955;IUJ50_RS01070;IUJ50_RS01585;IUJ50_RS03755;IUJ50_RS03955;IUJ50_RS05605;IUJ50_RS06220;IUJ50_RS06730;IUJ50_RS10200;IUJ50_RS12095;IUJ50_RS13190;IUJ50_RS13490;IUJ50_RS15090;IUJ50_RS19920;IUJ50_RS23945
GO:0005488	binding	163	2637	0.530549	IUJ50_RS00045;IUJ50_RS00545;IUJ50_RS00890;IUJ50_RS00955;IUJ50_RS01070;IUJ50_RS01150;IUJ50_RS01155;IUJ50_RS01180;IUJ50_RS01205;IUJ50_RS01210;IUJ50_RS01320;IUJ50_RS01510;IUJ50_RS01635;IUJ50_RS01750;IUJ50_RS02100;IUJ50_RS02310;IUJ50_RS03735;IUJ50_RS03760;IUJ50_RS03780;IUJ50_RS03790;IUJ50_RS03855;IUJ50_RS03870;IUJ50_RS03875;IUJ50_RS03880;IUJ50_RS03885;IUJ50_RS03890;IUJ50_RS03945;IUJ50_RS03955;IUJ50_R…
GO:0070283	radical SAM enzyme activity	3	45	0.533178	IUJ50_RS07220;IUJ50_RS07225;IUJ50_RS14915
GO:0003725	double-stranded RNA binding	1	12	0.535507	IUJ50_RS14750
GO:0003906	DNA-(apurinic or apyrimidinic site) lyase activity	1	12	0.535507	IUJ50_RS16180
GO:0004042	acetyl-CoA:L-glutamate N-acetyltransferase activity	1	12	0.535507	IUJ50_RS20110
GO:0004122	cystathionine beta-synthase activity	1	12	0.535507	IUJ50_RS21930
GO:0004642	phosphoribosylformylglycinamidine synthase activity	1	12	0.535507	IUJ50_RS21935
GO:0004824	lysine-tRNA ligase activity	1	12	0.535507	IUJ50_RS24570
GO:0008879	glucose-1-phosphate thymidylyltransferase activity	1	12	0.535507	IUJ50_RS16930
GO:0015086	cadmium ion transmembrane transporter activity	1	12	0.535507	IUJ50_RS07270
GO:0018551	hydrogensulfite reductase activity	1	12	0.535507	IUJ50_RS14915
GO:0016787	hydrolase activity	79	1281	0.535537	IUJ50_RS00120;IUJ50_RS00955;IUJ50_RS01070;IUJ50_RS01635;IUJ50_RS01750;IUJ50_RS03170;IUJ50_RS03760;IUJ50_RS03765;IUJ50_RS03790;IUJ50_RS03865;IUJ50_RS03875;IUJ50_RS03880;IUJ50_RS03910;IUJ50_RS03955;IUJ50_RS04795;IUJ50_RS04800;IUJ50_RS05340;IUJ50_RS05380;IUJ50_RS05670;IUJ50_RS06000;IUJ50_RS06215;IUJ50_RS06220;IUJ50_RS06730;IUJ50_RS07175;IUJ50_RS07270;IUJ50_RS07280;IUJ50_RS07935;IUJ50_RS09030;IUJ50_R…
GO:0018835	carbon phosphorus lyase activity	9	144	0.537276	IUJ50_RS01070;IUJ50_RS01750;IUJ50_RS03955;IUJ50_RS06220;IUJ50_RS12095;IUJ50_RS13190;IUJ50_RS15090;IUJ50_RS23945;IUJ50_RS24640
GO:0017076	purine nucleotide binding	42	682	0.539142	IUJ50_RS00045;IUJ50_RS01070;IUJ50_RS01150;IUJ50_RS01155;IUJ50_RS03855;IUJ50_RS03955;IUJ50_RS05380;IUJ50_RS06000;IUJ50_RS06220;IUJ50_RS07740;IUJ50_RS09030;IUJ50_RS10190;IUJ50_RS11290;IUJ50_RS11295;IUJ50_RS11430;IUJ50_RS11490;IUJ50_RS12095;IUJ50_RS12330;IUJ50_RS12385;IUJ50_RS12390;IUJ50_RS13190;IUJ50_RS13205;IUJ50_RS13210;IUJ50_RS14720;IUJ50_RS14725;IUJ50_RS15090;IUJ50_RS16930;IUJ50_RS18085;IUJ50_R…
GO:0004553	hydrolase activity, hydrolyzing O-glycosyl compounds	4	62	0.539841	IUJ50_RS00120;IUJ50_RS01635;IUJ50_RS03765;IUJ50_RS19925
GO:0016776	phosphotransferase activity, phosphate group as acceptor	4	62	0.539841	IUJ50_RS07175;IUJ50_RS11490;IUJ50_RS24580;IUJ50_RS26260
GO:0015297	antiporter activity	8	128	0.540903	IUJ50_RS00195;IUJ50_RS00255;IUJ50_RS03405;IUJ50_RS03410;IUJ50_RS07285;IUJ50_RS11420;IUJ50_RS13185;IUJ50_RS21370
GO:0043167	ion binding	100	1623	0.542551	IUJ50_RS00045;IUJ50_RS00955;IUJ50_RS01070;IUJ50_RS01150;IUJ50_RS01155;IUJ50_RS01320;IUJ50_RS01635;IUJ50_RS01750;IUJ50_RS02310;IUJ50_RS03760;IUJ50_RS03780;IUJ50_RS03855;IUJ50_RS03870;IUJ50_RS03885;IUJ50_RS03890;IUJ50_RS03945;IUJ50_RS03955;IUJ50_RS04650;IUJ50_RS04795;IUJ50_RS04815;IUJ50_RS05165;IUJ50_RS05175;IUJ50_RS05380;IUJ50_RS05615;IUJ50_RS05705;IUJ50_RS06000;IUJ50_RS06220;IUJ50_RS06230;IUJ50_R…
GO:0004757	sepiapterin reductase activity	2	29	0.543358	IUJ50_RS01210;IUJ50_RS02100
GO:0016408	C-acyltransferase activity	2	29	0.543358	IUJ50_RS02460;IUJ50_RS03860
GO:0016453	C-acetyltransferase activity	2	29	0.543358	IUJ50_RS02460;IUJ50_RS03860
GO:0016846	carbon-sulfur lyase activity	2	29	0.543358	IUJ50_RS21435;IUJ50_RS21810
GO:0004812	aminoacyl-tRNA ligase activity	3	46	0.548311	IUJ50_RS14750;IUJ50_RS23970;IUJ50_RS24570
GO:0008320	protein transmembrane transporter activity	10	162	0.550462	IUJ50_RS01070;IUJ50_RS03955;IUJ50_RS06220;IUJ50_RS07285;IUJ50_RS12095;IUJ50_RS13190;IUJ50_RS14920;IUJ50_RS15090;IUJ50_RS21370;IUJ50_RS23945
GO:0004519	endonuclease activity	14	228	0.552497	IUJ50_RS01070;IUJ50_RS03955;IUJ50_RS05340;IUJ50_RS05380;IUJ50_RS12095;IUJ50_RS12330;IUJ50_RS13190;IUJ50_RS13415;IUJ50_RS15090;IUJ50_RS16180;IUJ50_RS17635;IUJ50_RS18375;IUJ50_RS23970;IUJ50_RS25490
GO:0008514	organic anion transmembrane transporter activity	21	344	0.560121	IUJ50_RS00060;IUJ50_RS00955;IUJ50_RS01070;IUJ50_RS01585;IUJ50_RS01635;IUJ50_RS03755;IUJ50_RS03955;IUJ50_RS05605;IUJ50_RS06220;IUJ50_RS06730;IUJ50_RS10200;IUJ50_RS11820;IUJ50_RS12095;IUJ50_RS13190;IUJ50_RS13490;IUJ50_RS15090;IUJ50_RS16810;IUJ50_RS19040;IUJ50_RS19920;IUJ50_RS23945;IUJ50_RS24555
GO:0015113	nitrite transmembrane transporter activity	2	30	0.561996	IUJ50_RS07610;IUJ50_RS19920
GO:0015514	nitrite efflux transmembrane transporter activity	2	30	0.561996	IUJ50_RS07610;IUJ50_RS19920
GO:0019213	deacetylase activity	2	30	0.561996	IUJ50_RS01750;IUJ50_RS24640
GO:0008883	glutamyl-tRNA reductase activity	1	13	0.564306	IUJ50_RS23955
GO:0051183	vitamin transporter activity	10	164	0.566572	IUJ50_RS01070;IUJ50_RS01635;IUJ50_RS03955;IUJ50_RS06220;IUJ50_RS11820;IUJ50_RS12095;IUJ50_RS13190;IUJ50_RS13490;IUJ50_RS15090;IUJ50_RS23945
GO:0035639	purine ribonucleoside triphosphate binding	41	673	0.570189	IUJ50_RS00045;IUJ50_RS01070;IUJ50_RS01150;IUJ50_RS01155;IUJ50_RS03855;IUJ50_RS03955;IUJ50_RS05380;IUJ50_RS06000;IUJ50_RS06220;IUJ50_RS07740;IUJ50_RS09030;IUJ50_RS10190;IUJ50_RS11290;IUJ50_RS11295;IUJ50_RS11430;IUJ50_RS11490;IUJ50_RS12095;IUJ50_RS12330;IUJ50_RS12385;IUJ50_RS12390;IUJ50_RS13190;IUJ50_RS13205;IUJ50_RS13210;IUJ50_RS14720;IUJ50_RS14725;IUJ50_RS15090;IUJ50_RS16930;IUJ50_RS18085;IUJ50_R…
GO:0070566	adenylyltransferase activity	4	65	0.57796	IUJ50_RS14725;IUJ50_RS16930;IUJ50_RS21935;IUJ50_RS26680
GO:0001883	purine nucleoside binding	41	675	0.57866	IUJ50_RS00045;IUJ50_RS01070;IUJ50_RS01150;IUJ50_RS01155;IUJ50_RS03855;IUJ50_RS03955;IUJ50_RS05380;IUJ50_RS06000;IUJ50_RS06220;IUJ50_RS07740;IUJ50_RS09030;IUJ50_RS10190;IUJ50_RS11290;IUJ50_RS11295;IUJ50_RS11430;IUJ50_RS11490;IUJ50_RS12095;IUJ50_RS12330;IUJ50_RS12385;IUJ50_RS12390;IUJ50_RS13190;IUJ50_RS13205;IUJ50_RS13210;IUJ50_RS14720;IUJ50_RS14725;IUJ50_RS15090;IUJ50_RS16930;IUJ50_RS18085;IUJ50_R…
GO:0032550	purine ribonucleoside binding	41	675	0.57866	IUJ50_RS00045;IUJ50_RS01070;IUJ50_RS01150;IUJ50_RS01155;IUJ50_RS03855;IUJ50_RS03955;IUJ50_RS05380;IUJ50_RS06000;IUJ50_RS06220;IUJ50_RS07740;IUJ50_RS09030;IUJ50_RS10190;IUJ50_RS11290;IUJ50_RS11295;IUJ50_RS11430;IUJ50_RS11490;IUJ50_RS12095;IUJ50_RS12330;IUJ50_RS12385;IUJ50_RS12390;IUJ50_RS13190;IUJ50_RS13205;IUJ50_RS13210;IUJ50_RS14720;IUJ50_RS14725;IUJ50_RS15090;IUJ50_RS16930;IUJ50_RS18085;IUJ50_R…
GO:0015146	pentose transmembrane transporter activity	9	149	0.579641	IUJ50_RS01070;IUJ50_RS03955;IUJ50_RS06220;IUJ50_RS12095;IUJ50_RS12800;IUJ50_RS13190;IUJ50_RS15085;IUJ50_RS15090;IUJ50_RS23945
GO:0019239	deaminase activity	2	31	0.580085	IUJ50_RS01750;IUJ50_RS24640
GO:0015299	solute:proton antiporter activity	6	100	0.591198	IUJ50_RS00195;IUJ50_RS00255;IUJ50_RS07285;IUJ50_RS11420;IUJ50_RS13185;IUJ50_RS21370
GO:0032549	ribonucleoside binding	41	678	0.591271	IUJ50_RS00045;IUJ50_RS01070;IUJ50_RS01150;IUJ50_RS01155;IUJ50_RS03855;IUJ50_RS03955;IUJ50_RS05380;IUJ50_RS06000;IUJ50_RS06220;IUJ50_RS07740;IUJ50_RS09030;IUJ50_RS10190;IUJ50_RS11290;IUJ50_RS11295;IUJ50_RS11430;IUJ50_RS11490;IUJ50_RS12095;IUJ50_RS12330;IUJ50_RS12385;IUJ50_RS12390;IUJ50_RS13190;IUJ50_RS13205;IUJ50_RS13210;IUJ50_RS14720;IUJ50_RS14725;IUJ50_RS15090;IUJ50_RS16930;IUJ50_RS18085;IUJ50_R…
GO:0003756	protein disulfide isomerase activity	1	14	0.591327	IUJ50_RS08955
GO:0004177	aminopeptidase activity	1	14	0.591327	IUJ50_RS10590
GO:0016785	transferase activity, transferring selenium-containing groups	1	14	0.591327	IUJ50_RS14725
GO:0016864	intramolecular oxidoreductase activity, transposing S-S bonds	1	14	0.591327	IUJ50_RS08955
GO:0019238	cyclohydrolase activity	1	14	0.591327	IUJ50_RS11290
GO:0030955	potassium ion binding	1	14	0.591327	IUJ50_RS21930
GO:0047834	D-threo-aldose 1-dehydrogenase activity	1	14	0.591327	IUJ50_RS08735
GO:0050112	inositol 2-dehydrogenase activity	1	14	0.591327	IUJ50_RS04080
GO:0050627	mycothione reductase activity	1	14	0.591327	IUJ50_RS05705
GO:0051903	S-(hydroxymethyl)glutathione dehydrogenase activity	1	14	0.591327	IUJ50_RS15740
GO:0015232	heme transporter activity	8	134	0.594253	IUJ50_RS01070;IUJ50_RS03955;IUJ50_RS06220;IUJ50_RS12095;IUJ50_RS13190;IUJ50_RS15090;IUJ50_RS19040;IUJ50_RS23945
GO:0001882	nucleoside binding	41	680	0.599611	IUJ50_RS00045;IUJ50_RS01070;IUJ50_RS01150;IUJ50_RS01155;IUJ50_RS03855;IUJ50_RS03955;IUJ50_RS05380;IUJ50_RS06000;IUJ50_RS06220;IUJ50_RS07740;IUJ50_RS09030;IUJ50_RS10190;IUJ50_RS11290;IUJ50_RS11295;IUJ50_RS11430;IUJ50_RS11490;IUJ50_RS12095;IUJ50_RS12330;IUJ50_RS12385;IUJ50_RS12390;IUJ50_RS13190;IUJ50_RS13205;IUJ50_RS13210;IUJ50_RS14720;IUJ50_RS14725;IUJ50_RS15090;IUJ50_RS16930;IUJ50_RS18085;IUJ50_R…
GO:0005515	protein binding	38	631	0.600349	IUJ50_RS01510;IUJ50_RS03735;IUJ50_RS03875;IUJ50_RS03880;IUJ50_RS04815;IUJ50_RS05615;IUJ50_RS07740;IUJ50_RS08630;IUJ50_RS09030;IUJ50_RS10180;IUJ50_RS10590;IUJ50_RS11430;IUJ50_RS13185;IUJ50_RS13205;IUJ50_RS13210;IUJ50_RS14720;IUJ50_RS14725;IUJ50_RS14750;IUJ50_RS16930;IUJ50_RS17180;IUJ50_RS18085;IUJ50_RS18375;IUJ50_RS18495;IUJ50_RS21190;IUJ50_RS21435;IUJ50_RS21545;IUJ50_RS21805;IUJ50_RS21815;IUJ50_R…
GO:0032555	purine ribonucleotide binding	41	681	0.603759	IUJ50_RS00045;IUJ50_RS01070;IUJ50_RS01150;IUJ50_RS01155;IUJ50_RS03855;IUJ50_RS03955;IUJ50_RS05380;IUJ50_RS06000;IUJ50_RS06220;IUJ50_RS07740;IUJ50_RS09030;IUJ50_RS10190;IUJ50_RS11290;IUJ50_RS11295;IUJ50_RS11430;IUJ50_RS11490;IUJ50_RS12095;IUJ50_RS12330;IUJ50_RS12385;IUJ50_RS12390;IUJ50_RS13190;IUJ50_RS13205;IUJ50_RS13210;IUJ50_RS14720;IUJ50_RS14725;IUJ50_RS15090;IUJ50_RS16930;IUJ50_RS18085;IUJ50_R…
GO:0019201	nucleotide kinase activity	3	50	0.605867	IUJ50_RS11490;IUJ50_RS24580;IUJ50_RS26260
GO:0008863	formate dehydrogenase (NAD+) activity	2	33	0.614605	IUJ50_RS14915;IUJ50_RS14920
GO:0008967	phosphoglycolate phosphatase activity	2	33	0.614605	IUJ50_RS07270;IUJ50_RS23945
GO:0042887	amide transmembrane transporter activity	12	204	0.616204	IUJ50_RS01070;IUJ50_RS03955;IUJ50_RS06220;IUJ50_RS07610;IUJ50_RS11820;IUJ50_RS12095;IUJ50_RS13190;IUJ50_RS13490;IUJ50_RS15085;IUJ50_RS15090;IUJ50_RS16810;IUJ50_RS23945
GO:0004721	phosphoprotein phosphatase activity	1	15	0.616678	IUJ50_RS22050
GO:0005337	nucleoside transmembrane transporter activity	1	15	0.616678	IUJ50_RS19920
GO:0008047	enzyme activator activity	1	15	0.616678	IUJ50_RS21825
GO:0008176	tRNA (guanine-N7-)-methyltransferase activity	1	15	0.616678	IUJ50_RS23515
GO:0009975	cyclase activity	1	15	0.616678	IUJ50_RS22650
GO:0047570	3-oxoadipate enol-lactonase activity	1	15	0.616678	IUJ50_RS25655
GO:0047590	5-dehydro-2-deoxygluconokinase activity	1	15	0.616678	IUJ50_RS18285
GO:0004312	fatty acid synthase activity	3	52	0.632767	IUJ50_RS01210;IUJ50_RS02100;IUJ50_RS02460
GO:0003938	IMP dehydrogenase activity	1	16	0.640463	IUJ50_RS21930
GO:0004747	ribokinase activity	1	16	0.640463	IUJ50_RS18285
GO:0005509	calcium ion binding	1	16	0.640463	IUJ50_RS06230
GO:0008662	1-phosphofructokinase activity	1	16	0.640463	IUJ50_RS18285
GO:0008756	o-succinylbenzoate-CoA ligase activity	1	16	0.640463	IUJ50_RS03855
GO:0015662	ATPase activity, coupled to transmembrane movement of ions, phosphorylative mechanism	1	16	0.640463	IUJ50_RS07270
GO:0016742	hydroxymethyl-, formyl- and related transferase activity	1	16	0.640463	IUJ50_RS11290
GO:0033297	rhamnose-transporting ATPase activity	1	16	0.640463	IUJ50_RS12800
GO:0046912	transferase activity, transferring acyl groups, acyl groups converted into alkyl on transfer	1	16	0.640463	IUJ50_RS21130
GO:0051920	peroxiredoxin activity	1	16	0.640463	IUJ50_RS04495
GO:0016779	nucleotidyltransferase activity	10	174	0.643205	IUJ50_RS03945;IUJ50_RS14725;IUJ50_RS16930;IUJ50_RS21395;IUJ50_RS21545;IUJ50_RS21935;IUJ50_RS23955;IUJ50_RS26395;IUJ50_RS26475;IUJ50_RS26680
GO:0022884	macromolecule transmembrane transporter activity	10	174	0.643205	IUJ50_RS01070;IUJ50_RS03955;IUJ50_RS06220;IUJ50_RS07285;IUJ50_RS12095;IUJ50_RS13190;IUJ50_RS14920;IUJ50_RS15090;IUJ50_RS21370;IUJ50_RS23945
GO:0004518	nuclease activity	16	278	0.658324	IUJ50_RS01070;IUJ50_RS03955;IUJ50_RS05340;IUJ50_RS05380;IUJ50_RS07935;IUJ50_RS12095;IUJ50_RS12330;IUJ50_RS12390;IUJ50_RS13190;IUJ50_RS13415;IUJ50_RS15090;IUJ50_RS16180;IUJ50_RS17635;IUJ50_RS18375;IUJ50_RS23970;IUJ50_RS25490
GO:0005319	lipid transporter activity	8	142	0.660366	IUJ50_RS01070;IUJ50_RS03955;IUJ50_RS06220;IUJ50_RS12095;IUJ50_RS13190;IUJ50_RS15090;IUJ50_RS19920;IUJ50_RS23945
GO:0015424	amino acid-transporting ATPase activity	8	142	0.660366	IUJ50_RS01070;IUJ50_RS03955;IUJ50_RS06220;IUJ50_RS12095;IUJ50_RS13190;IUJ50_RS15090;IUJ50_RS23945;IUJ50_RS24555
GO:0033230	cysteine-transporting ATPase activity	8	142	0.660366	IUJ50_RS01070;IUJ50_RS03955;IUJ50_RS06220;IUJ50_RS12095;IUJ50_RS13190;IUJ50_RS15090;IUJ50_RS23945;IUJ50_RS24555
GO:0033293	monocarboxylic acid binding	2	36	0.662257	IUJ50_RS00955;IUJ50_RS06730
GO:0003977	UDP-N-acetylglucosamine diphosphorylase activity	1	17	0.662777	IUJ50_RS16930
GO:0004360	glutamine-fructose-6-phosphate transaminase (isomerizing) activity	1	17	0.662777	IUJ50_RS07740
GO:0004532	exoribonuclease activity	1	17	0.662777	IUJ50_RS07935
GO:0015153	rhamnose transmembrane transporter activity	1	17	0.662777	IUJ50_RS12800
GO:0016896	exoribonuclease activity, producing 5'-phosphomonoesters	1	17	0.662777	IUJ50_RS07935
GO:0019134	glucosamine-1-phosphate N-acetyltransferase activity	1	17	0.662777	IUJ50_RS16930
GO:0031071	cysteine desulfurase activity	1	17	0.662777	IUJ50_RS21810
GO:0033296	rhamnose binding	1	17	0.662777	IUJ50_RS12800
GO:0070548	L-glutamine aminotransferase activity	1	17	0.662777	IUJ50_RS07740
GO:0070567	cytidylyltransferase activity	1	17	0.662777	IUJ50_RS16930
GO:0005216	ion channel activity	9	160	0.66611	IUJ50_RS00955;IUJ50_RS01070;IUJ50_RS03955;IUJ50_RS06220;IUJ50_RS06730;IUJ50_RS12095;IUJ50_RS13190;IUJ50_RS15090;IUJ50_RS23945
GO:0033229	cysteine transmembrane transporter activity	8	143	0.668173	IUJ50_RS01070;IUJ50_RS03955;IUJ50_RS06220;IUJ50_RS12095;IUJ50_RS13190;IUJ50_RS15090;IUJ50_RS23945;IUJ50_RS24555
GO:0033232	D-methionine-transporting ATPase activity	7	126	0.671164	IUJ50_RS01070;IUJ50_RS03955;IUJ50_RS06220;IUJ50_RS12095;IUJ50_RS13190;IUJ50_RS15090;IUJ50_RS23945
GO:0048474	D-methionine transmembrane transporter activity	7	126	0.671164	IUJ50_RS01070;IUJ50_RS03955;IUJ50_RS06220;IUJ50_RS12095;IUJ50_RS13190;IUJ50_RS15090;IUJ50_RS23945
GO:1901243	methionine transmembrane-transporting ATPase activity	7	126	0.671164	IUJ50_RS01070;IUJ50_RS03955;IUJ50_RS06220;IUJ50_RS12095;IUJ50_RS13190;IUJ50_RS15090;IUJ50_RS23945
GO:0015145	monosaccharide transmembrane transporter activity	10	178	0.671734	IUJ50_RS01070;IUJ50_RS03955;IUJ50_RS05740;IUJ50_RS06220;IUJ50_RS12095;IUJ50_RS12800;IUJ50_RS13190;IUJ50_RS15085;IUJ50_RS15090;IUJ50_RS23945
GO:0015298	solute:cation antiporter activity	6	109	0.675466	IUJ50_RS00195;IUJ50_RS00255;IUJ50_RS07285;IUJ50_RS11420;IUJ50_RS13185;IUJ50_RS21370
GO:0016655	oxidoreductase activity, acting on NAD(P)H, quinone or similar compound as acceptor	6	109	0.675466	IUJ50_RS02100;IUJ50_RS03885;IUJ50_RS04650;IUJ50_RS05705;IUJ50_RS14915;IUJ50_RS15740
GO:0015148	D-xylose transmembrane transporter activity	8	144	0.675873	IUJ50_RS01070;IUJ50_RS03955;IUJ50_RS06220;IUJ50_RS12095;IUJ50_RS12800;IUJ50_RS13190;IUJ50_RS15090;IUJ50_RS23945
GO:0015614	D-xylose-importing ATPase activity	8	144	0.675873	IUJ50_RS01070;IUJ50_RS03955;IUJ50_RS06220;IUJ50_RS12095;IUJ50_RS12800;IUJ50_RS13190;IUJ50_RS15090;IUJ50_RS23945
GO:0008678	2-deoxy-D-gluconate 3-dehydrogenase activity	2	37	0.677058	IUJ50_RS01210;IUJ50_RS02100
GO:0016881	acid-amino acid ligase activity	2	37	0.677058	IUJ50_RS11290;IUJ50_RS25370
GO:0005275	amine transmembrane transporter activity	11	196	0.677231	IUJ50_RS01070;IUJ50_RS03755;IUJ50_RS03955;IUJ50_RS06220;IUJ50_RS10200;IUJ50_RS12095;IUJ50_RS13190;IUJ50_RS15090;IUJ50_RS21930;IUJ50_RS23945;IUJ50_RS24555
GO:0005260	channel-conductance-controlling ATPase activity	7	127	0.679297	IUJ50_RS01070;IUJ50_RS03955;IUJ50_RS06220;IUJ50_RS12095;IUJ50_RS13190;IUJ50_RS15090;IUJ50_RS23945
GO:0016407	acetyltransferase activity	7	127	0.679297	IUJ50_RS02460;IUJ50_RS03860;IUJ50_RS06215;IUJ50_RS13185;IUJ50_RS16930;IUJ50_RS20110;IUJ50_RS21375
GO:0016836	hydro-lyase activity	7	127	0.679297	IUJ50_RS03870;IUJ50_RS03875;IUJ50_RS03880;IUJ50_RS03910;IUJ50_RS16180;IUJ50_RS21930;IUJ50_RS25660
GO:0022838	substrate-specific channel activity	9	162	0.680673	IUJ50_RS00955;IUJ50_RS01070;IUJ50_RS03955;IUJ50_RS06220;IUJ50_RS06730;IUJ50_RS12095;IUJ50_RS13190;IUJ50_RS15090;IUJ50_RS23945
GO:0050661	NADP binding	5	92	0.681711	IUJ50_RS03870;IUJ50_RS03945;IUJ50_RS04080;IUJ50_RS05705;IUJ50_RS11490
GO:0015619	thiamine pyrophosphate-transporting ATPase activity	8	145	0.683464	IUJ50_RS01070;IUJ50_RS01635;IUJ50_RS03955;IUJ50_RS06220;IUJ50_RS12095;IUJ50_RS13190;IUJ50_RS15090;IUJ50_RS23945
GO:0048502	thiamine-transporting ATPase activity	8	145	0.683464	IUJ50_RS01070;IUJ50_RS01635;IUJ50_RS03955;IUJ50_RS06220;IUJ50_RS12095;IUJ50_RS13190;IUJ50_RS15090;IUJ50_RS23945
GO:0090422	thiamine pyrophosphate transporter activity	8	145	0.683464	IUJ50_RS01070;IUJ50_RS01635;IUJ50_RS03955;IUJ50_RS06220;IUJ50_RS12095;IUJ50_RS13190;IUJ50_RS15090;IUJ50_RS23945
GO:0004779	sulfate adenylyltransferase activity	1	18	0.683711	IUJ50_RS26680
GO:0004781	sulfate adenylyltransferase (ATP) activity	1	18	0.683711	IUJ50_RS26680
GO:0005363	maltose transmembrane transporter activity	1	18	0.683711	IUJ50_RS05740
GO:0015542	sugar efflux transmembrane transporter activity	1	18	0.683711	IUJ50_RS19920
GO:0022853	active ion transmembrane transporter activity	1	18	0.683711	IUJ50_RS01070
GO:0033222	xylose binding	1	18	0.683711	IUJ50_RS12800
GO:0015417	polyamine-transporting ATPase activity	7	128	0.687303	IUJ50_RS01070;IUJ50_RS03955;IUJ50_RS06220;IUJ50_RS12095;IUJ50_RS13190;IUJ50_RS15090;IUJ50_RS23945
GO:0015439	heme-transporting ATPase activity	7	128	0.687303	IUJ50_RS01070;IUJ50_RS03955;IUJ50_RS06220;IUJ50_RS12095;IUJ50_RS13190;IUJ50_RS15090;IUJ50_RS23945
GO:0042943	D-amino acid transmembrane transporter activity	7	128	0.687303	IUJ50_RS01070;IUJ50_RS03955;IUJ50_RS06220;IUJ50_RS12095;IUJ50_RS13190;IUJ50_RS15090;IUJ50_RS23945
GO:0043214	bacteriocin-transporting ATPase activity	7	128	0.687303	IUJ50_RS01070;IUJ50_RS03955;IUJ50_RS06220;IUJ50_RS12095;IUJ50_RS13190;IUJ50_RS15090;IUJ50_RS23945
GO:0043865	methionine transmembrane transporter activity	7	128	0.687303	IUJ50_RS01070;IUJ50_RS03955;IUJ50_RS06220;IUJ50_RS12095;IUJ50_RS13190;IUJ50_RS15090;IUJ50_RS23945
GO:0005525	GTP binding	11	198	0.690294	IUJ50_RS01070;IUJ50_RS03955;IUJ50_RS06220;IUJ50_RS12095;IUJ50_RS13190;IUJ50_RS14725;IUJ50_RS15090;IUJ50_RS21545;IUJ50_RS24555;IUJ50_RS24580;IUJ50_RS26260
GO:0015234	thiamine transmembrane transporter activity	8	146	0.690945	IUJ50_RS01070;IUJ50_RS01635;IUJ50_RS03955;IUJ50_RS06220;IUJ50_RS12095;IUJ50_RS13190;IUJ50_RS15090;IUJ50_RS23945
GO:0004316	3-oxoacyl-[acyl-carrier-protein] reductase (NADPH) activity	2	38	0.691328	IUJ50_RS01210;IUJ50_RS02100
GO:0008175	tRNA methyltransferase activity	2	38	0.691328	IUJ50_RS21935;IUJ50_RS23515
GO:0015462	protein-transmembrane transporting ATPase activity	7	129	0.695182	IUJ50_RS01070;IUJ50_RS03955;IUJ50_RS06220;IUJ50_RS12095;IUJ50_RS13190;IUJ50_RS15090;IUJ50_RS23945
GO:0015144	carbohydrate transmembrane transporter activity	17	302	0.697188	IUJ50_RS01070;IUJ50_RS03875;IUJ50_RS03955;IUJ50_RS05605;IUJ50_RS05610;IUJ50_RS05740;IUJ50_RS06220;IUJ50_RS12095;IUJ50_RS12800;IUJ50_RS13190;IUJ50_RS15085;IUJ50_RS15090;IUJ50_RS18085;IUJ50_RS18240;IUJ50_RS18260;IUJ50_RS19920;IUJ50_RS23945
GO:1901476	carbohydrate transporter activity	17	302	0.697188	IUJ50_RS01070;IUJ50_RS03875;IUJ50_RS03955;IUJ50_RS05605;IUJ50_RS05610;IUJ50_RS05740;IUJ50_RS06220;IUJ50_RS12095;IUJ50_RS12800;IUJ50_RS13190;IUJ50_RS15085;IUJ50_RS15090;IUJ50_RS18085;IUJ50_RS18240;IUJ50_RS18260;IUJ50_RS19920;IUJ50_RS23945
GO:0042623	ATPase activity, coupled	29	505	0.698902	IUJ50_RS00955;IUJ50_RS01070;IUJ50_RS01635;IUJ50_RS03955;IUJ50_RS06215;IUJ50_RS06220;IUJ50_RS06730;IUJ50_RS07270;IUJ50_RS07280;IUJ50_RS09030;IUJ50_RS12095;IUJ50_RS12385;IUJ50_RS12390;IUJ50_RS12800;IUJ50_RS13185;IUJ50_RS13190;IUJ50_RS14720;IUJ50_RS14725;IUJ50_RS15085;IUJ50_RS15090;IUJ50_RS16810;IUJ50_RS18375;IUJ50_RS21375;IUJ50_RS21545;IUJ50_RS21930;IUJ50_RS22510;IUJ50_RS23945;IUJ50_RS24540;IUJ50_R…
GO:0015440	peptide-transporting ATPase activity	7	130	0.702932	IUJ50_RS01070;IUJ50_RS03955;IUJ50_RS06220;IUJ50_RS12095;IUJ50_RS13190;IUJ50_RS15090;IUJ50_RS23945
GO:0016831	carboxy-lyase activity	7	130	0.702932	IUJ50_RS00045;IUJ50_RS08690;IUJ50_RS09205;IUJ50_RS19000;IUJ50_RS21130;IUJ50_RS21375;IUJ50_RS21810
GO:0022885	bacteriocin transmembrane transporter activity	7	130	0.702932	IUJ50_RS01070;IUJ50_RS03955;IUJ50_RS06220;IUJ50_RS12095;IUJ50_RS13190;IUJ50_RS15090;IUJ50_RS23945
GO:0004647	phosphoserine phosphatase activity	1	19	0.703351	IUJ50_RS07270
GO:0016423	tRNA (guanine) methyltransferase activity	1	19	0.703351	IUJ50_RS23515
GO:0008667	2,3-dihydro-2,3-dihydroxybenzoate dehydrogenase activity	2	39	0.705076	IUJ50_RS01210;IUJ50_RS02100
GO:0004252	serine-type endopeptidase activity	3	58	0.705676	IUJ50_RS10590;IUJ50_RS14725;IUJ50_RS21545
GO:0003924	GTPase activity	9	166	0.708632	IUJ50_RS01070;IUJ50_RS03955;IUJ50_RS06220;IUJ50_RS12095;IUJ50_RS13190;IUJ50_RS14725;IUJ50_RS15090;IUJ50_RS21545;IUJ50_RS24555
GO:0033221	urea-transporting ATPase activity	9	166	0.708632	IUJ50_RS01070;IUJ50_RS03955;IUJ50_RS06220;IUJ50_RS12095;IUJ50_RS13190;IUJ50_RS15085;IUJ50_RS15090;IUJ50_RS16810;IUJ50_RS23945
GO:0015221	lipopolysaccharide transmembrane transporter activity	7	131	0.710553	IUJ50_RS01070;IUJ50_RS03955;IUJ50_RS06220;IUJ50_RS12095;IUJ50_RS13190;IUJ50_RS15090;IUJ50_RS23945
GO:0015407	monosaccharide-transporting ATPase activity	8	149	0.712718	IUJ50_RS01070;IUJ50_RS03955;IUJ50_RS06220;IUJ50_RS12095;IUJ50_RS12800;IUJ50_RS13190;IUJ50_RS15090;IUJ50_RS23945
GO:0015608	carbohydrate-importing ATPase activity	8	149	0.712718	IUJ50_RS01070;IUJ50_RS03955;IUJ50_RS06220;IUJ50_RS12095;IUJ50_RS12800;IUJ50_RS13190;IUJ50_RS15090;IUJ50_RS23945
GO:0015204	urea transmembrane transporter activity	9	167	0.715374	IUJ50_RS01070;IUJ50_RS03955;IUJ50_RS06220;IUJ50_RS12095;IUJ50_RS13190;IUJ50_RS15085;IUJ50_RS15090;IUJ50_RS16810;IUJ50_RS23945
GO:0033220	amide-transporting ATPase activity	9	167	0.715374	IUJ50_RS01070;IUJ50_RS03955;IUJ50_RS06220;IUJ50_RS12095;IUJ50_RS13190;IUJ50_RS15085;IUJ50_RS15090;IUJ50_RS16810;IUJ50_RS23945
GO:0003697	single-stranded DNA binding	3	59	0.716691	IUJ50_RS01070;IUJ50_RS07935;IUJ50_RS12385
GO:0005254	chloride channel activity	7	132	0.718044	IUJ50_RS01070;IUJ50_RS03955;IUJ50_RS06220;IUJ50_RS12095;IUJ50_RS13190;IUJ50_RS15090;IUJ50_RS23945
GO:0032778	cobalt-transporting ATPase activity	7	132	0.718044	IUJ50_RS01070;IUJ50_RS03955;IUJ50_RS06220;IUJ50_RS12095;IUJ50_RS13190;IUJ50_RS15090;IUJ50_RS23945
GO:0015149	hexose transmembrane transporter activity	2	40	0.718313	IUJ50_RS05740;IUJ50_RS12800
GO:0000099	sulfur amino acid transmembrane transporter activity	8	150	0.71975	IUJ50_RS01070;IUJ50_RS03955;IUJ50_RS06220;IUJ50_RS12095;IUJ50_RS13190;IUJ50_RS15090;IUJ50_RS23945;IUJ50_RS24555
GO:0016772	transferase activity, transferring phosphorus-containing groups	32	561	0.721677	IUJ50_RS01150;IUJ50_RS01155;IUJ50_RS03875;IUJ50_RS03945;IUJ50_RS05610;IUJ50_RS05740;IUJ50_RS07175;IUJ50_RS11430;IUJ50_RS11490;IUJ50_RS11815;IUJ50_RS12095;IUJ50_RS14725;IUJ50_RS15090;IUJ50_RS16385;IUJ50_RS16930;IUJ50_RS18085;IUJ50_RS18240;IUJ50_RS18260;IUJ50_RS18285;IUJ50_RS20110;IUJ50_RS21395;IUJ50_RS21545;IUJ50_RS21930;IUJ50_RS21935;IUJ50_RS23955;IUJ50_RS24555;IUJ50_RS24580;IUJ50_RS24700;IUJ50_R…
GO:0001216	bacterial-type RNA polymerase transcriptional activator activity, sequence-specific DNA binding	1	20	0.721776	IUJ50_RS00545
GO:0003989	acetyl-CoA carboxylase activity	1	20	0.721776	IUJ50_RS11290
GO:0004124	cysteine synthase activity	1	20	0.721776	IUJ50_RS21810
GO:0008172	S-methyltransferase activity	1	20	0.721776	IUJ50_RS21830
GO:0008443	phosphofructokinase activity	1	20	0.721776	IUJ50_RS18285
GO:0015573	beta-glucoside transmembrane transporter activity	1	20	0.721776	IUJ50_RS05740
GO:0016405	CoA-ligase activity	1	20	0.721776	IUJ50_RS03855
GO:0016421	CoA carboxylase activity	1	20	0.721776	IUJ50_RS11290
GO:0042947	glucoside transmembrane transporter activity	1	20	0.721776	IUJ50_RS05740
GO:0033283	organic acid-transporting ATPase activity	9	168	0.722014	IUJ50_RS00955;IUJ50_RS01070;IUJ50_RS03955;IUJ50_RS06220;IUJ50_RS06730;IUJ50_RS12095;IUJ50_RS13190;IUJ50_RS15090;IUJ50_RS23945
GO:0033284	carboxylic acid-transporting ATPase activity	9	168	0.722014	IUJ50_RS00955;IUJ50_RS01070;IUJ50_RS03955;IUJ50_RS06220;IUJ50_RS06730;IUJ50_RS12095;IUJ50_RS13190;IUJ50_RS15090;IUJ50_RS23945
GO:0033285	monocarboxylic acid-transporting ATPase activity	9	168	0.722014	IUJ50_RS00955;IUJ50_RS01070;IUJ50_RS03955;IUJ50_RS06220;IUJ50_RS06730;IUJ50_RS12095;IUJ50_RS13190;IUJ50_RS15090;IUJ50_RS23945
GO:0033286	ectoine-transporting ATPase activity	9	168	0.722014	IUJ50_RS00955;IUJ50_RS01070;IUJ50_RS03955;IUJ50_RS06220;IUJ50_RS06730;IUJ50_RS12095;IUJ50_RS13190;IUJ50_RS15090;IUJ50_RS23945
GO:0033287	hydroxyectoine transmembrane transporter activity	9	168	0.722014	IUJ50_RS00955;IUJ50_RS01070;IUJ50_RS03955;IUJ50_RS06220;IUJ50_RS06730;IUJ50_RS12095;IUJ50_RS13190;IUJ50_RS15090;IUJ50_RS23945
GO:0033288	hydroxyectoine-transporting ATPase activity	9	168	0.722014	IUJ50_RS00955;IUJ50_RS01070;IUJ50_RS03955;IUJ50_RS06220;IUJ50_RS06730;IUJ50_RS12095;IUJ50_RS13190;IUJ50_RS15090;IUJ50_RS23945
GO:0051471	ectoine transmembrane transporter activity	9	168	0.722014	IUJ50_RS00955;IUJ50_RS01070;IUJ50_RS03955;IUJ50_RS06220;IUJ50_RS06730;IUJ50_RS12095;IUJ50_RS13190;IUJ50_RS15090;IUJ50_RS23945
GO:0015405	P-P-bond-hydrolysis-driven transmembrane transporter activity	26	460	0.722038	IUJ50_RS00955;IUJ50_RS01070;IUJ50_RS01635;IUJ50_RS03955;IUJ50_RS06215;IUJ50_RS06220;IUJ50_RS06730;IUJ50_RS07270;IUJ50_RS07280;IUJ50_RS07285;IUJ50_RS12095;IUJ50_RS12385;IUJ50_RS12800;IUJ50_RS13185;IUJ50_RS13190;IUJ50_RS14920;IUJ50_RS15085;IUJ50_RS15090;IUJ50_RS16810;IUJ50_RS21370;IUJ50_RS21375;IUJ50_RS21930;IUJ50_RS22510;IUJ50_RS23945;IUJ50_RS24540;IUJ50_RS24555
GO:0015318	inorganic solute uptake transmembrane transporter activity	10	186	0.724653	IUJ50_RS00255;IUJ50_RS01070;IUJ50_RS01585;IUJ50_RS06730;IUJ50_RS10200;IUJ50_RS11420;IUJ50_RS13490;IUJ50_RS16810;IUJ50_RS18240;IUJ50_RS22510
GO:0015563	uptake transmembrane transporter activity	10	186	0.724653	IUJ50_RS00255;IUJ50_RS01070;IUJ50_RS01585;IUJ50_RS06730;IUJ50_RS10200;IUJ50_RS11420;IUJ50_RS13490;IUJ50_RS16810;IUJ50_RS18240;IUJ50_RS22510
GO:0008324	cation transmembrane transporter activity	31	545	0.724817	IUJ50_RS00060;IUJ50_RS00195;IUJ50_RS00255;IUJ50_RS01070;IUJ50_RS01635;IUJ50_RS03405;IUJ50_RS03410;IUJ50_RS03755;IUJ50_RS03955;IUJ50_RS05605;IUJ50_RS06220;IUJ50_RS07270;IUJ50_RS07285;IUJ50_RS07610;IUJ50_RS10200;IUJ50_RS11420;IUJ50_RS11820;IUJ50_RS12095;IUJ50_RS13185;IUJ50_RS13190;IUJ50_RS13490;IUJ50_RS15090;IUJ50_RS16810;IUJ50_RS19920;IUJ50_RS21130;IUJ50_RS21370;IUJ50_RS21375;IUJ50_RS21930;IUJ50_R…
GO:0015108	chloride transmembrane transporter activity	7	133	0.725403	IUJ50_RS01070;IUJ50_RS03955;IUJ50_RS06220;IUJ50_RS12095;IUJ50_RS13190;IUJ50_RS15090;IUJ50_RS23945
GO:0042954	lipoprotein transporter activity	7	133	0.725403	IUJ50_RS01070;IUJ50_RS03955;IUJ50_RS06220;IUJ50_RS12095;IUJ50_RS13190;IUJ50_RS15090;IUJ50_RS23945
GO:0043212	carbohydrate-exporting ATPase activity	7	133	0.725403	IUJ50_RS01070;IUJ50_RS03955;IUJ50_RS06220;IUJ50_RS12095;IUJ50_RS13190;IUJ50_RS15090;IUJ50_RS23945
GO:0005402	cation:sugar symporter activity	2	41	0.731048	IUJ50_RS05605;IUJ50_RS19920
GO:0005253	anion channel activity	7	134	0.732632	IUJ50_RS01070;IUJ50_RS03955;IUJ50_RS06220;IUJ50_RS12095;IUJ50_RS13190;IUJ50_RS15090;IUJ50_RS23945
GO:0043216	daunorubicin-transporting ATPase activity	7	134	0.732632	IUJ50_RS01070;IUJ50_RS03955;IUJ50_RS06220;IUJ50_RS12095;IUJ50_RS13190;IUJ50_RS15090;IUJ50_RS23945
GO:0045118	azole transporter activity	8	152	0.73347	IUJ50_RS01070;IUJ50_RS01635;IUJ50_RS03955;IUJ50_RS06220;IUJ50_RS12095;IUJ50_RS13190;IUJ50_RS15090;IUJ50_RS23945
GO:1901474	azole transmembrane transporter activity	8	152	0.73347	IUJ50_RS01070;IUJ50_RS01635;IUJ50_RS03955;IUJ50_RS06220;IUJ50_RS12095;IUJ50_RS13190;IUJ50_RS15090;IUJ50_RS23945
GO:0046406	magnesium protoporphyrin IX methyltransferase activity	1	21	0.739061	IUJ50_RS23515
GO:0070402	NADPH binding	1	21	0.739061	IUJ50_RS05705
GO:0032561	guanyl ribonucleotide binding	11	206	0.739307	IUJ50_RS01070;IUJ50_RS03955;IUJ50_RS06220;IUJ50_RS12095;IUJ50_RS13190;IUJ50_RS14725;IUJ50_RS15090;IUJ50_RS21545;IUJ50_RS24555;IUJ50_RS24580;IUJ50_RS26260
GO:0016661	oxidoreductase activity, acting on other nitrogenous compounds as donors	2	42	0.743293	IUJ50_RS01320;IUJ50_RS14915
GO:0019001	guanyl nucleotide binding	11	207	0.74506	IUJ50_RS01070;IUJ50_RS03955;IUJ50_RS06220;IUJ50_RS12095;IUJ50_RS13190;IUJ50_RS14725;IUJ50_RS15090;IUJ50_RS21545;IUJ50_RS24555;IUJ50_RS24580;IUJ50_RS26260
GO:0015399	primary active transmembrane transporter activity	26	466	0.746573	IUJ50_RS00955;IUJ50_RS01070;IUJ50_RS01635;IUJ50_RS03955;IUJ50_RS06215;IUJ50_RS06220;IUJ50_RS06730;IUJ50_RS07270;IUJ50_RS07280;IUJ50_RS07285;IUJ50_RS12095;IUJ50_RS12385;IUJ50_RS12800;IUJ50_RS13185;IUJ50_RS13190;IUJ50_RS14920;IUJ50_RS15085;IUJ50_RS15090;IUJ50_RS16810;IUJ50_RS21370;IUJ50_RS21375;IUJ50_RS21930;IUJ50_RS22510;IUJ50_RS23945;IUJ50_RS24540;IUJ50_RS24555
GO:0015197	peptide transporter activity	8	154	0.74673	IUJ50_RS01070;IUJ50_RS03955;IUJ50_RS06220;IUJ50_RS07610;IUJ50_RS12095;IUJ50_RS13190;IUJ50_RS15090;IUJ50_RS23945
GO:1904680	peptide transmembrane transporter activity	8	154	0.74673	IUJ50_RS01070;IUJ50_RS03955;IUJ50_RS06220;IUJ50_RS07610;IUJ50_RS12095;IUJ50_RS13190;IUJ50_RS15090;IUJ50_RS23945
GO:0008171	O-methyltransferase activity	2	43	0.755059	IUJ50_RS23515;IUJ50_RS26720
GO:0008137	NADH dehydrogenase (ubiquinone) activity	1	22	0.755276	IUJ50_RS05705
GO:0070569	uridylyltransferase activity	1	22	0.755276	IUJ50_RS16930
GO:0016875	ligase activity, forming carbon-oxygen bonds	3	63	0.757581	IUJ50_RS14750;IUJ50_RS23970;IUJ50_RS24570
GO:0016876	ligase activity, forming aminoacyl-tRNA and related compounds	3	63	0.757581	IUJ50_RS14750;IUJ50_RS23970;IUJ50_RS24570
GO:0015087	cobalt ion transmembrane transporter activity	7	138	0.760232	IUJ50_RS01070;IUJ50_RS03955;IUJ50_RS06220;IUJ50_RS12095;IUJ50_RS13190;IUJ50_RS15090;IUJ50_RS23945
GO:0015414	nitrate transmembrane-transporting ATPase activity	7	138	0.760232	IUJ50_RS01070;IUJ50_RS03955;IUJ50_RS06220;IUJ50_RS12095;IUJ50_RS13190;IUJ50_RS15090;IUJ50_RS23945
GO:1901505	carbohydrate derivative transporter activity	10	192	0.760527	IUJ50_RS01070;IUJ50_RS03405;IUJ50_RS03955;IUJ50_RS05740;IUJ50_RS06220;IUJ50_RS12095;IUJ50_RS13190;IUJ50_RS15090;IUJ50_RS19920;IUJ50_RS23945
GO:0016829	lyase activity	32	572	0.76237	IUJ50_RS00045;IUJ50_RS01070;IUJ50_RS01750;IUJ50_RS03870;IUJ50_RS03875;IUJ50_RS03880;IUJ50_RS03910;IUJ50_RS03955;IUJ50_RS05590;IUJ50_RS06220;IUJ50_RS07220;IUJ50_RS07225;IUJ50_RS08690;IUJ50_RS09205;IUJ50_RS11295;IUJ50_RS12095;IUJ50_RS13190;IUJ50_RS15090;IUJ50_RS15940;IUJ50_RS16175;IUJ50_RS16180;IUJ50_RS17180;IUJ50_RS19000;IUJ50_RS21130;IUJ50_RS21375;IUJ50_RS21435;IUJ50_RS21810;IUJ50_RS21930;IUJ50_R…
GO:0016410	N-acyltransferase activity	4	83	0.764789	IUJ50_RS03775;IUJ50_RS04810;IUJ50_RS16930;IUJ50_RS20110
GO:0003729	mRNA binding	1	23	0.770487	IUJ50_RS21070
GO:0004857	enzyme inhibitor activity	1	23	0.770487	IUJ50_RS20110
GO:0005375	copper ion transmembrane transporter activity	1	23	0.770487	IUJ50_RS07270
GO:0008198	ferrous iron binding	1	23	0.770487	IUJ50_RS21815
GO:0008689	3-demethylubiquinone-9 3-O-methyltransferase activity	1	23	0.770487	IUJ50_RS23515
GO:0044822	poly(A) RNA binding	1	23	0.770487	IUJ50_RS21070
GO:0061542	3-demethylubiquinone-n 3-O-methyltransferase activity	1	23	0.770487	IUJ50_RS23515
GO:0016791	phosphatase activity	4	84	0.772972	IUJ50_RS07270;IUJ50_RS21380;IUJ50_RS22050;IUJ50_RS23945
GO:0015112	nitrate transmembrane transporter activity	7	140	0.773243	IUJ50_RS01070;IUJ50_RS03955;IUJ50_RS06220;IUJ50_RS12095;IUJ50_RS13190;IUJ50_RS15090;IUJ50_RS23945
GO:0031263	amine-transporting ATPase activity	9	177	0.777172	IUJ50_RS01070;IUJ50_RS03955;IUJ50_RS06220;IUJ50_RS12095;IUJ50_RS13190;IUJ50_RS15090;IUJ50_RS21930;IUJ50_RS23945;IUJ50_RS24555
GO:0033224	2-aminoethylphosphonate transmembrane transporter activity	9	177	0.777172	IUJ50_RS01070;IUJ50_RS01635;IUJ50_RS03955;IUJ50_RS06220;IUJ50_RS12095;IUJ50_RS13190;IUJ50_RS15090;IUJ50_RS22510;IUJ50_RS23945
GO:0033225	2-aminoethylphosphonate transporting ATPase activity	9	177	0.777172	IUJ50_RS01070;IUJ50_RS01635;IUJ50_RS03955;IUJ50_RS06220;IUJ50_RS12095;IUJ50_RS13190;IUJ50_RS15090;IUJ50_RS22510;IUJ50_RS23945
GO:0019200	carbohydrate kinase activity	2	45	0.777204	IUJ50_RS11815;IUJ50_RS18285
GO:0051119	sugar transmembrane transporter activity	13	249	0.780114	IUJ50_RS01070;IUJ50_RS03875;IUJ50_RS03955;IUJ50_RS05605;IUJ50_RS05740;IUJ50_RS06220;IUJ50_RS12095;IUJ50_RS12800;IUJ50_RS13190;IUJ50_RS15085;IUJ50_RS15090;IUJ50_RS19920;IUJ50_RS23945
GO:0016798	hydrolase activity, acting on glycosyl bonds	4	85	0.78093	IUJ50_RS00120;IUJ50_RS01635;IUJ50_RS03765;IUJ50_RS19925
GO:0043211	carbohydrate-transporting ATPase activity	8	160	0.783745	IUJ50_RS01070;IUJ50_RS03955;IUJ50_RS06220;IUJ50_RS12095;IUJ50_RS12800;IUJ50_RS13190;IUJ50_RS15090;IUJ50_RS23945
GO:0015166	polyol transmembrane transporter activity	1	24	0.784757	IUJ50_RS18240
GO:0016763	transferase activity, transferring pentosyl groups	3	66	0.785032	IUJ50_RS07740;IUJ50_RS11295;IUJ50_RS21935
GO:0030246	carbohydrate binding	3	66	0.785032	IUJ50_RS05625;IUJ50_RS12800;IUJ50_RS21435
GO:0019205	nucleobase-containing compound kinase activity	3	67	0.793595	IUJ50_RS11490;IUJ50_RS24580;IUJ50_RS26260
GO:0038023	signaling receptor activity	3	67	0.793595	IUJ50_RS00955;IUJ50_RS01150;IUJ50_RS06730
GO:0008134	transcription factor binding	2	47	0.797584	IUJ50_RS14725;IUJ50_RS21545
GO:0016684	oxidoreductase activity, acting on peroxide as acceptor	1	25	0.798142	IUJ50_RS04495
GO:0016820	hydrolase activity, acting on acid anhydrides, catalyzing transmembrane movement of substances	23	430	0.804794	IUJ50_RS00955;IUJ50_RS01070;IUJ50_RS01635;IUJ50_RS03955;IUJ50_RS06215;IUJ50_RS06220;IUJ50_RS06730;IUJ50_RS07270;IUJ50_RS07280;IUJ50_RS12095;IUJ50_RS12385;IUJ50_RS12800;IUJ50_RS13185;IUJ50_RS13190;IUJ50_RS15085;IUJ50_RS15090;IUJ50_RS16810;IUJ50_RS21375;IUJ50_RS21930;IUJ50_RS22510;IUJ50_RS23945;IUJ50_RS24540;IUJ50_RS24555
GO:0042626	ATPase activity, coupled to transmembrane movement of substances	23	430	0.804794	IUJ50_RS00955;IUJ50_RS01070;IUJ50_RS01635;IUJ50_RS03955;IUJ50_RS06215;IUJ50_RS06220;IUJ50_RS06730;IUJ50_RS07270;IUJ50_RS07280;IUJ50_RS12095;IUJ50_RS12385;IUJ50_RS12800;IUJ50_RS13185;IUJ50_RS13190;IUJ50_RS15085;IUJ50_RS15090;IUJ50_RS16810;IUJ50_RS21375;IUJ50_RS21930;IUJ50_RS22510;IUJ50_RS23945;IUJ50_RS24540;IUJ50_RS24555
GO:0043492	ATPase activity, coupled to movement of substances	23	430	0.804794	IUJ50_RS00955;IUJ50_RS01070;IUJ50_RS01635;IUJ50_RS03955;IUJ50_RS06215;IUJ50_RS06220;IUJ50_RS06730;IUJ50_RS07270;IUJ50_RS07280;IUJ50_RS12095;IUJ50_RS12385;IUJ50_RS12800;IUJ50_RS13185;IUJ50_RS13190;IUJ50_RS15085;IUJ50_RS15090;IUJ50_RS16810;IUJ50_RS21375;IUJ50_RS21930;IUJ50_RS22510;IUJ50_RS23945;IUJ50_RS24540;IUJ50_RS24555
GO:0030145	manganese ion binding	2	48	0.807144	IUJ50_RS21175;IUJ50_RS22050
GO:0052689	carboxylic ester hydrolase activity	2	48	0.807144	IUJ50_RS15940;IUJ50_RS25655
GO:0001217	bacterial-type RNA polymerase transcriptional repressor activity, sequence-specific DNA binding	1	26	0.810698	IUJ50_RS00545
GO:0004003	ATP-dependent DNA helicase activity	1	26	0.810698	IUJ50_RS12390
GO:0005351	sugar:proton symporter activity	1	26	0.810698	IUJ50_RS19920
GO:0016780	phosphotransferase activity, for other substituted phosphate groups	1	26	0.810698	IUJ50_RS16385
GO:0016878	acid-thiol ligase activity	1	26	0.810698	IUJ50_RS03855
GO:0036442	hydrogen-exporting ATPase activity	1	26	0.810698	IUJ50_RS12095
GO:0043546	molybdopterin cofactor binding	1	26	0.810698	IUJ50_RS23955
GO:0046961	proton-transporting ATPase activity, rotational mechanism	1	26	0.810698	IUJ50_RS12095
GO:0046983	protein dimerization activity	2	49	0.816302	IUJ50_RS18085;IUJ50_RS21435
GO:0000104	succinate dehydrogenase activity	1	27	0.822477	IUJ50_RS25370
GO:0016695	oxidoreductase activity, acting on hydrogen as donor	1	27	0.822477	IUJ50_RS14915
GO:0030976	thiamine pyrophosphate binding	1	27	0.822477	IUJ50_RS01635
GO:0043021	ribonucleoprotein complex binding	4	91	0.824137	IUJ50_RS06220;IUJ50_RS06305;IUJ50_RS12095;IUJ50_RS21525
GO:0022892	substrate-specific transporter activity	51	914	0.825371	IUJ50_RS00060;IUJ50_RS00195;IUJ50_RS00255;IUJ50_RS00955;IUJ50_RS01070;IUJ50_RS01585;IUJ50_RS01635;IUJ50_RS03405;IUJ50_RS03410;IUJ50_RS03755;IUJ50_RS03875;IUJ50_RS03955;IUJ50_RS05605;IUJ50_RS05610;IUJ50_RS05740;IUJ50_RS06215;IUJ50_RS06220;IUJ50_RS06730;IUJ50_RS07270;IUJ50_RS07280;IUJ50_RS07285;IUJ50_RS07610;IUJ50_RS10200;IUJ50_RS10590;IUJ50_RS11420;IUJ50_RS11820;IUJ50_RS12095;IUJ50_RS12800;IUJ50_R…
GO:0004175	endopeptidase activity	5	111	0.826574	IUJ50_RS10590;IUJ50_RS14720;IUJ50_RS14725;IUJ50_RS21545;IUJ50_RS25175
GO:0015075	ion transmembrane transporter activity	37	678	0.827645	IUJ50_RS00060;IUJ50_RS00195;IUJ50_RS00255;IUJ50_RS00955;IUJ50_RS01070;IUJ50_RS01585;IUJ50_RS01635;IUJ50_RS03405;IUJ50_RS03410;IUJ50_RS03755;IUJ50_RS03955;IUJ50_RS05605;IUJ50_RS06220;IUJ50_RS06730;IUJ50_RS07270;IUJ50_RS07285;IUJ50_RS07610;IUJ50_RS10200;IUJ50_RS11420;IUJ50_RS11820;IUJ50_RS12095;IUJ50_RS13185;IUJ50_RS13190;IUJ50_RS13490;IUJ50_RS15090;IUJ50_RS16810;IUJ50_RS18240;IUJ50_RS19040;IUJ50_R…
GO:0005506	iron ion binding	4	92	0.830611	IUJ50_RS10180;IUJ50_RS14915;IUJ50_RS21175;IUJ50_RS21815
GO:0043022	ribosome binding	3	72	0.832255	IUJ50_RS06220;IUJ50_RS06305;IUJ50_RS21525
GO:0008940	nitrate reductase activity	1	28	0.833525	IUJ50_RS14915
GO:0072509	divalent inorganic cation transmembrane transporter activity	10	208	0.839966	IUJ50_RS00255;IUJ50_RS01070;IUJ50_RS03955;IUJ50_RS06220;IUJ50_RS07270;IUJ50_RS12095;IUJ50_RS13190;IUJ50_RS15090;IUJ50_RS21930;IUJ50_RS23945
GO:0004871	signal transducer activity	5	114	0.843701	IUJ50_RS00955;IUJ50_RS01150;IUJ50_RS01155;IUJ50_RS06730;IUJ50_RS13150
GO:0008289	lipid binding	1	29	0.843888	IUJ50_RS09030
GO:0044769	ATPase activity, coupled to transmembrane movement of ions, rotational mechanism	1	29	0.843888	IUJ50_RS12095
GO:0004872	receptor activity	3	74	0.845893	IUJ50_RS00955;IUJ50_RS01150;IUJ50_RS06730
GO:0015267	channel activity	10	210	0.848288	IUJ50_RS00955;IUJ50_RS01070;IUJ50_RS03955;IUJ50_RS06220;IUJ50_RS06415;IUJ50_RS06730;IUJ50_RS12095;IUJ50_RS13190;IUJ50_RS15090;IUJ50_RS23945
GO:0022803	passive transmembrane transporter activity	10	210	0.848288	IUJ50_RS00955;IUJ50_RS01070;IUJ50_RS03955;IUJ50_RS06220;IUJ50_RS06415;IUJ50_RS06730;IUJ50_RS12095;IUJ50_RS13190;IUJ50_RS15090;IUJ50_RS23945
GO:0016151	nickel cation binding	2	53	0.849166	IUJ50_RS01750;IUJ50_RS24640
GO:0050136	NADH dehydrogenase (quinone) activity	2	53	0.849166	IUJ50_RS05705;IUJ50_RS14915
GO:0016741	transferase activity, transferring one-carbon groups	7	154	0.850098	IUJ50_RS11290;IUJ50_RS12595;IUJ50_RS16180;IUJ50_RS21830;IUJ50_RS21935;IUJ50_RS23515;IUJ50_RS26720
GO:0016744	transferase activity, transferring aldehyde or ketonic groups	1	30	0.853608	IUJ50_RS05590
GO:0022890	inorganic cation transmembrane transporter activity	24	463	0.854051	IUJ50_RS00195;IUJ50_RS00255;IUJ50_RS01070;IUJ50_RS03405;IUJ50_RS03410;IUJ50_RS03755;IUJ50_RS03955;IUJ50_RS05605;IUJ50_RS06220;IUJ50_RS07270;IUJ50_RS07285;IUJ50_RS10200;IUJ50_RS11420;IUJ50_RS11820;IUJ50_RS12095;IUJ50_RS13185;IUJ50_RS13190;IUJ50_RS13490;IUJ50_RS15090;IUJ50_RS21130;IUJ50_RS21370;IUJ50_RS21375;IUJ50_RS21930;IUJ50_RS23945
GO:0051539	4 iron, 4 sulfur cluster binding	5	116	0.854331	IUJ50_RS01635;IUJ50_RS07220;IUJ50_RS07225;IUJ50_RS14915;IUJ50_RS21815
GO:0003954	NADH dehydrogenase activity	2	54	0.856504	IUJ50_RS05705;IUJ50_RS14915
GO:0008509	anion transmembrane transporter activity	26	499	0.856702	IUJ50_RS00060;IUJ50_RS00255;IUJ50_RS00955;IUJ50_RS01070;IUJ50_RS01585;IUJ50_RS01635;IUJ50_RS03755;IUJ50_RS03955;IUJ50_RS05605;IUJ50_RS06220;IUJ50_RS06730;IUJ50_RS07610;IUJ50_RS10200;IUJ50_RS11420;IUJ50_RS11820;IUJ50_RS12095;IUJ50_RS13190;IUJ50_RS13490;IUJ50_RS15090;IUJ50_RS16810;IUJ50_RS18240;IUJ50_RS19040;IUJ50_RS19920;IUJ50_RS22510;IUJ50_RS23945;IUJ50_RS24555
GO:0015078	hydrogen ion transmembrane transporter activity	8	175	0.858687	IUJ50_RS00195;IUJ50_RS00255;IUJ50_RS05605;IUJ50_RS07285;IUJ50_RS11420;IUJ50_RS12095;IUJ50_RS13185;IUJ50_RS21370
GO:0015419	sulfate transmembrane-transporting ATPase activity	8	175	0.858687	IUJ50_RS01070;IUJ50_RS03955;IUJ50_RS06220;IUJ50_RS12095;IUJ50_RS13190;IUJ50_RS15090;IUJ50_RS22510;IUJ50_RS23945
GO:0005198	structural molecule activity	7	156	0.859152	IUJ50_RS01070;IUJ50_RS13185;IUJ50_RS14725;IUJ50_RS21545;IUJ50_RS21815;IUJ50_RS22390;IUJ50_RS26255
GO:0004527	exonuclease activity	4	97	0.860082	IUJ50_RS07935;IUJ50_RS12390;IUJ50_RS18375;IUJ50_RS23970
GO:0016840	carbon-nitrogen lyase activity	1	31	0.862726	IUJ50_RS15940
GO:0042578	phosphoric ester hydrolase activity	5	118	0.864356	IUJ50_RS07270;IUJ50_RS21380;IUJ50_RS22050;IUJ50_RS22650;IUJ50_RS23945
GO:1901682	sulfur compound transmembrane transporter activity	10	215	0.867621	IUJ50_RS01070;IUJ50_RS01635;IUJ50_RS03955;IUJ50_RS06220;IUJ50_RS12095;IUJ50_RS13190;IUJ50_RS15090;IUJ50_RS22510;IUJ50_RS23945;IUJ50_RS24555
GO:1901681	sulfur compound binding	2	56	0.870214	IUJ50_RS01635;IUJ50_RS22510
GO:0000156	phosphorelay response regulator activity	3	78	0.870315	IUJ50_RS01150;IUJ50_RS01155;IUJ50_RS13150
GO:0008026	ATP-dependent helicase activity	1	32	0.871277	IUJ50_RS12390
GO:0070035	purine NTP-dependent helicase activity	1	32	0.871277	IUJ50_RS12390
GO:0015116	sulfate transmembrane transporter activity	8	179	0.874716	IUJ50_RS01070;IUJ50_RS03955;IUJ50_RS06220;IUJ50_RS12095;IUJ50_RS13190;IUJ50_RS15090;IUJ50_RS22510;IUJ50_RS23945
GO:0016773	phosphotransferase activity, alcohol group as acceptor	13	274	0.878466	IUJ50_RS01150;IUJ50_RS01155;IUJ50_RS03875;IUJ50_RS05610;IUJ50_RS05740;IUJ50_RS11430;IUJ50_RS11815;IUJ50_RS18085;IUJ50_RS18240;IUJ50_RS18260;IUJ50_RS18285;IUJ50_RS21930;IUJ50_RS24700
GO:0005507	copper ion binding	1	33	0.879298	IUJ50_RS10190
GO:0008081	phosphoric diester hydrolase activity	1	33	0.879298	IUJ50_RS22650
GO:0016835	carbon-oxygen lyase activity	9	200	0.881554	IUJ50_RS03870;IUJ50_RS03875;IUJ50_RS03880;IUJ50_RS03910;IUJ50_RS16175;IUJ50_RS16180;IUJ50_RS21810;IUJ50_RS21930;IUJ50_RS25660
GO:0016859	cis-trans isomerase activity	1	34	0.886821	IUJ50_RS10185
GO:0019899	enzyme binding	1	34	0.886821	IUJ50_RS26265
GO:0005215	transporter activity	57	1046	0.889409	IUJ50_RS00060;IUJ50_RS00195;IUJ50_RS00255;IUJ50_RS00955;IUJ50_RS01070;IUJ50_RS01475;IUJ50_RS01585;IUJ50_RS01635;IUJ50_RS03405;IUJ50_RS03410;IUJ50_RS03755;IUJ50_RS03875;IUJ50_RS03955;IUJ50_RS05605;IUJ50_RS05610;IUJ50_RS05740;IUJ50_RS06215;IUJ50_RS06220;IUJ50_RS06415;IUJ50_RS06730;IUJ50_RS07270;IUJ50_RS07280;IUJ50_RS07285;IUJ50_RS07610;IUJ50_RS10200;IUJ50_RS10590;IUJ50_RS11420;IUJ50_RS11820;IUJ50_R…
GO:0015412	molybdate transmembrane-transporting ATPase activity	8	185	0.895955	IUJ50_RS01070;IUJ50_RS03955;IUJ50_RS06220;IUJ50_RS12095;IUJ50_RS13190;IUJ50_RS15090;IUJ50_RS22510;IUJ50_RS23945
GO:0004536	deoxyribonuclease activity	9	205	0.897965	IUJ50_RS01070;IUJ50_RS03955;IUJ50_RS12095;IUJ50_RS12390;IUJ50_RS13190;IUJ50_RS15090;IUJ50_RS16180;IUJ50_RS18375;IUJ50_RS23970
GO:0008135	translation factor activity, RNA binding	1	36	0.900495	IUJ50_RS06305
GO:0020037	heme binding	1	36	0.900495	IUJ50_RS12095
GO:0046914	transition metal ion binding	18	374	0.900871	IUJ50_RS01750;IUJ50_RS03760;IUJ50_RS04650;IUJ50_RS04795;IUJ50_RS10180;IUJ50_RS10190;IUJ50_RS11430;IUJ50_RS14915;IUJ50_RS15740;IUJ50_RS16175;IUJ50_RS16180;IUJ50_RS21175;IUJ50_RS21815;IUJ50_RS21830;IUJ50_RS22050;IUJ50_RS24640;IUJ50_RS25175;IUJ50_RS26265
GO:0015413	nickel-transporting ATPase activity	7	167	0.901322	IUJ50_RS01070;IUJ50_RS03955;IUJ50_RS06220;IUJ50_RS12095;IUJ50_RS13190;IUJ50_RS15090;IUJ50_RS23945
GO:0022891	substrate-specific transmembrane transporter activity	45	849	0.901529	IUJ50_RS00060;IUJ50_RS00195;IUJ50_RS00255;IUJ50_RS00955;IUJ50_RS01070;IUJ50_RS01585;IUJ50_RS01635;IUJ50_RS03405;IUJ50_RS03410;IUJ50_RS03755;IUJ50_RS03875;IUJ50_RS03955;IUJ50_RS05605;IUJ50_RS05610;IUJ50_RS05740;IUJ50_RS06220;IUJ50_RS06730;IUJ50_RS07270;IUJ50_RS07285;IUJ50_RS07610;IUJ50_RS10200;IUJ50_RS11420;IUJ50_RS11820;IUJ50_RS12095;IUJ50_RS12800;IUJ50_RS13185;IUJ50_RS13190;IUJ50_RS13490;IUJ50_R…
GO:0043169	cation binding	46	867	0.902954	IUJ50_RS00045;IUJ50_RS01635;IUJ50_RS01750;IUJ50_RS03760;IUJ50_RS03885;IUJ50_RS04650;IUJ50_RS04795;IUJ50_RS05165;IUJ50_RS05175;IUJ50_RS05380;IUJ50_RS05615;IUJ50_RS06230;IUJ50_RS06730;IUJ50_RS07220;IUJ50_RS07225;IUJ50_RS10180;IUJ50_RS10190;IUJ50_RS11290;IUJ50_RS11430;IUJ50_RS11820;IUJ50_RS12595;IUJ50_RS13205;IUJ50_RS13210;IUJ50_RS13490;IUJ50_RS14720;IUJ50_RS14725;IUJ50_RS14915;IUJ50_RS14920;IUJ50_R…
GO:0015098	molybdate ion transmembrane transporter activity	8	189	0.90838	IUJ50_RS01070;IUJ50_RS03955;IUJ50_RS06220;IUJ50_RS12095;IUJ50_RS13190;IUJ50_RS15090;IUJ50_RS22510;IUJ50_RS23945
GO:0019829	cation-transporting ATPase activity	10	228	0.908797	IUJ50_RS01070;IUJ50_RS01635;IUJ50_RS03955;IUJ50_RS06220;IUJ50_RS07270;IUJ50_RS12095;IUJ50_RS13190;IUJ50_RS15090;IUJ50_RS23945;IUJ50_RS24555
GO:0060089	molecular transducer activity	3	86	0.909148	IUJ50_RS00955;IUJ50_RS01150;IUJ50_RS06730
GO:0048029	monosaccharide binding	1	38	0.912523	IUJ50_RS12800
GO:0000287	magnesium ion binding	6	151	0.914354	IUJ50_RS13205;IUJ50_RS14720;IUJ50_RS14725;IUJ50_RS16930;IUJ50_RS21930;IUJ50_RS22050
GO:0015605	organophosphate ester transmembrane transporter activity	9	211	0.915126	IUJ50_RS01070;IUJ50_RS01635;IUJ50_RS03405;IUJ50_RS03955;IUJ50_RS06220;IUJ50_RS12095;IUJ50_RS13190;IUJ50_RS15090;IUJ50_RS23945
GO:0022857	transmembrane transporter activity	52	978	0.915877	IUJ50_RS00060;IUJ50_RS00195;IUJ50_RS00255;IUJ50_RS00955;IUJ50_RS01070;IUJ50_RS01475;IUJ50_RS01585;IUJ50_RS01635;IUJ50_RS03405;IUJ50_RS03410;IUJ50_RS03755;IUJ50_RS03875;IUJ50_RS03955;IUJ50_RS05605;IUJ50_RS05610;IUJ50_RS05740;IUJ50_RS06215;IUJ50_RS06220;IUJ50_RS06415;IUJ50_RS06730;IUJ50_RS07270;IUJ50_RS07280;IUJ50_RS07285;IUJ50_RS07610;IUJ50_RS10200;IUJ50_RS11420;IUJ50_RS11820;IUJ50_RS12095;IUJ50_R…
GO:0015099	nickel cation transmembrane transporter activity	7	173	0.919453	IUJ50_RS01070;IUJ50_RS03955;IUJ50_RS06220;IUJ50_RS12095;IUJ50_RS13190;IUJ50_RS15090;IUJ50_RS23945
GO:0015416	organic phosphonate transmembrane-transporting ATPase activity	7	173	0.919453	IUJ50_RS01070;IUJ50_RS03955;IUJ50_RS06220;IUJ50_RS12095;IUJ50_RS13190;IUJ50_RS15090;IUJ50_RS23945
GO:0015604	organic phosphonate transmembrane transporter activity	7	173	0.919453	IUJ50_RS01070;IUJ50_RS03955;IUJ50_RS06220;IUJ50_RS12095;IUJ50_RS13190;IUJ50_RS15090;IUJ50_RS23945
GO:0008168	methyltransferase activity	5	132	0.919507	IUJ50_RS16180;IUJ50_RS21830;IUJ50_RS21935;IUJ50_RS23515;IUJ50_RS26720
GO:0015114	phosphate ion transmembrane transporter activity	16	346	0.92006	IUJ50_RS00255;IUJ50_RS01070;IUJ50_RS01585;IUJ50_RS03955;IUJ50_RS06220;IUJ50_RS06730;IUJ50_RS10200;IUJ50_RS11420;IUJ50_RS12095;IUJ50_RS13190;IUJ50_RS13490;IUJ50_RS15090;IUJ50_RS16810;IUJ50_RS18240;IUJ50_RS22510;IUJ50_RS23945
GO:0019843	rRNA binding	3	89	0.920768	IUJ50_RS06220;IUJ50_RS06305;IUJ50_RS21525
GO:0015415	phosphate ion transmembrane-transporting ATPase activity	7	174	0.922178	IUJ50_RS01070;IUJ50_RS03955;IUJ50_RS06220;IUJ50_RS12095;IUJ50_RS13190;IUJ50_RS15090;IUJ50_RS23945
GO:1901677	phosphate transmembrane transporter activity	9	216	0.927504	IUJ50_RS01070;IUJ50_RS01635;IUJ50_RS03405;IUJ50_RS03955;IUJ50_RS06220;IUJ50_RS12095;IUJ50_RS13190;IUJ50_RS15090;IUJ50_RS23945
GO:0005057	receptor signaling protein activity	3	91	0.927746	IUJ50_RS01150;IUJ50_RS01155;IUJ50_RS13150
GO:0004596	peptide alpha-N-acetyltransferase activity	1	41	0.927903	IUJ50_RS20110
GO:0008999	ribosomal-protein-alanine N-acetyltransferase activity	1	41	0.927903	IUJ50_RS20110
GO:0034212	peptide N-acetyltransferase activity	1	41	0.927903	IUJ50_RS20110
GO:0046872	metal ion binding	44	850	0.928817	IUJ50_RS00045;IUJ50_RS01750;IUJ50_RS03760;IUJ50_RS03885;IUJ50_RS04650;IUJ50_RS04795;IUJ50_RS05165;IUJ50_RS05175;IUJ50_RS05380;IUJ50_RS05615;IUJ50_RS06230;IUJ50_RS07220;IUJ50_RS07225;IUJ50_RS10180;IUJ50_RS10190;IUJ50_RS11290;IUJ50_RS11430;IUJ50_RS11820;IUJ50_RS12595;IUJ50_RS13205;IUJ50_RS13210;IUJ50_RS13490;IUJ50_RS14720;IUJ50_RS14725;IUJ50_RS14915;IUJ50_RS14920;IUJ50_RS15740;IUJ50_RS16175;IUJ50_R…
GO:0009055	electron carrier activity	4	114	0.929843	IUJ50_RS03885;IUJ50_RS14915;IUJ50_RS14920;IUJ50_RS21190
GO:0044877	macromolecular complex binding	4	114	0.929843	IUJ50_RS06220;IUJ50_RS06305;IUJ50_RS12095;IUJ50_RS21525
GO:0008173	RNA methyltransferase activity	2	68	0.930119	IUJ50_RS21935;IUJ50_RS23515
GO:0005381	iron ion transmembrane transporter activity	1	42	0.932405	IUJ50_RS01070
GO:0016765	transferase activity, transferring alkyl or aryl (other than methyl) groups	2	69	0.933709	IUJ50_RS14725;IUJ50_RS21810
GO:0009381	excinuclease ABC activity	5	137	0.933789	IUJ50_RS01070;IUJ50_RS03955;IUJ50_RS12095;IUJ50_RS13190;IUJ50_RS15090
GO:0003723	RNA binding	12	278	0.935003	IUJ50_RS06220;IUJ50_RS06305;IUJ50_RS07935;IUJ50_RS12095;IUJ50_RS13185;IUJ50_RS14725;IUJ50_RS14750;IUJ50_RS15090;IUJ50_RS21070;IUJ50_RS21525;IUJ50_RS21545;IUJ50_RS25865
GO:0001130	bacterial-type RNA polymerase transcription factor activity, sequence-specific DNA binding	1	43	0.936628	IUJ50_RS00545
GO:0008094	DNA-dependent ATPase activity	1	43	0.936628	IUJ50_RS12390
GO:0008170	N-methyltransferase activity	1	44	0.940588	IUJ50_RS23515
GO:0000155	phosphorelay sensor kinase activity	1	45	0.944301	IUJ50_RS01150
GO:0008080	N-acetyltransferase activity	2	73	0.946398	IUJ50_RS16930;IUJ50_RS20110
GO:0015103	inorganic anion transmembrane transporter activity	18	400	0.94814	IUJ50_RS00255;IUJ50_RS01070;IUJ50_RS01585;IUJ50_RS03955;IUJ50_RS06220;IUJ50_RS06730;IUJ50_RS07610;IUJ50_RS10200;IUJ50_RS11420;IUJ50_RS12095;IUJ50_RS13190;IUJ50_RS13490;IUJ50_RS15090;IUJ50_RS16810;IUJ50_RS18240;IUJ50_RS19920;IUJ50_RS22510;IUJ50_RS23945
GO:0015288	porin activity	1	47	0.951048	IUJ50_RS06415
GO:0022829	wide pore channel activity	1	47	0.951048	IUJ50_RS06415
GO:0015238	drug transmembrane transporter activity	12	291	0.95605	IUJ50_RS01070;IUJ50_RS01475;IUJ50_RS01585;IUJ50_RS01635;IUJ50_RS03955;IUJ50_RS06220;IUJ50_RS12095;IUJ50_RS13190;IUJ50_RS13490;IUJ50_RS15090;IUJ50_RS16810;IUJ50_RS23945
GO:0090484	drug transporter activity	12	291	0.95605	IUJ50_RS01070;IUJ50_RS01475;IUJ50_RS01585;IUJ50_RS01635;IUJ50_RS03955;IUJ50_RS06220;IUJ50_RS12095;IUJ50_RS13190;IUJ50_RS13490;IUJ50_RS15090;IUJ50_RS16810;IUJ50_RS23945
GO:0004673	protein histidine kinase activity	2	79	0.961194	IUJ50_RS01150;IUJ50_RS01155
GO:0042910	xenobiotic transporter activity	3	105	0.962834	IUJ50_RS00060;IUJ50_RS01475;IUJ50_RS01585
GO:0004520	endodeoxyribonuclease activity	6	176	0.966877	IUJ50_RS01070;IUJ50_RS03955;IUJ50_RS12095;IUJ50_RS13190;IUJ50_RS15090;IUJ50_RS16180
GO:0003735	structural constituent of ribosome	2	84	0.970458	IUJ50_RS13185;IUJ50_RS26255
GO:0016775	phosphotransferase activity, nitrogenous group as acceptor	2	84	0.970458	IUJ50_RS01150;IUJ50_RS01155
GO:0043225	anion transmembrane-transporting ATPase activity	8	223	0.97181	IUJ50_RS01070;IUJ50_RS03955;IUJ50_RS06220;IUJ50_RS12095;IUJ50_RS13190;IUJ50_RS15090;IUJ50_RS22510;IUJ50_RS23945
GO:0042625	ATPase coupled ion transmembrane transporter activity	11	287	0.973757	IUJ50_RS01070;IUJ50_RS01635;IUJ50_RS03955;IUJ50_RS06220;IUJ50_RS07270;IUJ50_RS12095;IUJ50_RS13190;IUJ50_RS15090;IUJ50_RS22510;IUJ50_RS23945;IUJ50_RS24555
GO:0008757	S-adenosylmethionine-dependent methyltransferase activity	2	88	0.976301	IUJ50_RS21935;IUJ50_RS23515
GO:0046906	tetrapyrrole binding	1	60	0.978887	IUJ50_RS12095
GO:0016301	kinase activity	12	316	0.98043	IUJ50_RS01150;IUJ50_RS01155;IUJ50_RS05740;IUJ50_RS11490;IUJ50_RS11815;IUJ50_RS14725;IUJ50_RS15090;IUJ50_RS18285;IUJ50_RS20110;IUJ50_RS21545;IUJ50_RS24580;IUJ50_RS26260
GO:0000976	transcription regulatory region sequence-specific DNA binding	1	64	0.98371	IUJ50_RS00545
GO:0004672	protein kinase activity	2	97	0.985657	IUJ50_RS01150;IUJ50_RS01155
GO:0000975	regulatory region DNA binding	1	68	0.987435	IUJ50_RS00545
GO:0001067	regulatory region nucleic acid binding	1	68	0.987435	IUJ50_RS00545
GO:0044212	transcription regulatory region DNA binding	1	68	0.987435	IUJ50_RS00545
GO:0046915	transition metal ion transmembrane transporter activity	8	246	0.98836	IUJ50_RS01070;IUJ50_RS03955;IUJ50_RS06220;IUJ50_RS07270;IUJ50_RS12095;IUJ50_RS13190;IUJ50_RS15090;IUJ50_RS23945
GO:0003690	double-stranded DNA binding	2	104	0.990347	IUJ50_RS00545;IUJ50_RS21805
GO:1990837	sequence-specific double-stranded DNA binding	1	83	0.995265	IUJ50_RS00545
GO:0003674	molecular_function	145	2738	0.999669	IUJ50_RS00045;IUJ50_RS00120;IUJ50_RS00255;IUJ50_RS00545;IUJ50_RS01070;IUJ50_RS01150;IUJ50_RS01320;IUJ50_RS01585;IUJ50_RS01635;IUJ50_RS02310;IUJ50_RS02460;IUJ50_RS03170;IUJ50_RS03405;IUJ50_RS03410;IUJ50_RS03735;IUJ50_RS03760;IUJ50_RS03765;IUJ50_RS03770;IUJ50_RS03775;IUJ50_RS03780;IUJ50_RS03855;IUJ50_RS03860;IUJ50_RS03865;IUJ50_RS03870;IUJ50_RS03875;IUJ50_RS03880;IUJ50_RS03885;IUJ50_RS03890;IUJ50_R…
