# Supplementary material for: sRNA expression profile of KPC-2-producing carbapenem-resistant Klebsiella pneumoniae: Functional role of sRNA51
Source: PLoS Pathog. 2024 May 8;20(5):e1012187. doi: 10.1371/journal.ppat.1012187 (PMC11078416; doi:10.1371/journal.ppat.1012187)
Supplement: S6 Table — (XLSX) [file ppat.1012187.s006.xlsx]

## Sheet: Table S6
Table S6. The sRNA expression profile of KPC-2 CRKP and CSKP.
ID	CSKP_TPM	KPC-2 CRKP_TPM	sRNAMAP_ID	sRNAMAP_Name(click to sRNAMap)	Family_name	Family_Accession
sRNA102	235.8	894.2	-	-	-	-
sRNA11	133.4	362	-	-	-	-
sRNA112	89.8	93	-	-	-	-
sRNA114	162.6	47.8	-	-	-	-
sRNA116	640.4	143.2	-	-	-	-
sRNA117	240.8	20.6	-	-	-	-
sRNA119	610.8	644.6	-	-	-	-
sRNA127	709.2	1028	-	-	-	-
sRNA136	95.2	212.4	-	-	-	-
sRNA141	699.2	474.8	-	-	-	-
sRNA142	151	87.4	-	-	-	-
sRNA144	277	316	-	-	-	-
sRNA149	265.6	155	-	-	-	-
sRNA150	371.4	270.6	-	-	-	-
sRNA154	248	251.6	-	-	-	-
sRNA156	437.2	29.4	-	-	-	-
sRNA166	217.8	310	-	-	-	-
sRNA187	84.6	103.6	-	-	-	-
sRNA191	1681.2	818	-	-	-	-
sRNA196	95.6	1069.4	-	-	-	-
sRNA208	261.4	378.2	-	-	-	-
sRNA209	36.8	316.2	-	-	-	-
sRNA211	101.6	627.2	-	-	-	-
sRNA212	96.4	430.6	-	-	-	-
sRNA215	114.4	239.8	-	-	-	-
sRNA216	333.4	304.8	-	-	-	-
sRNA217	217.2	427.8	-	-	-	-
sRNA219	116	573	-	-	-	-
sRNA22	265	224	-	-	-	-
sRNA224	92.8	194.6	-	-	-	-
sRNA225	1832.2	674.4	-	-	-	-
sRNA23	604.4	807	-	-	-	-
sRNA240	101.8	106.2	-	-	-	-
sRNA241	150.4	113.4	-	-	-	-
sRNA242	1301.6	1658.6	-	-	-	-
sRNA243	230.2	306.8	-	-	-	-
sRNA25	366.8	423.2	-	-	-	-
sRNA257	131.6	194.2	-	-	-	-
sRNA258	131.8	233.2	-	-	-	-
sRNA26	415	163.8	-	-	-	-
sRNA270	119.8	117.4	-	-	-	-
sRNA273	134228	97535.4	-	-	CsrC	RF00084
sRNA288	415	480.8	-	-	-	-
sRNA290	112.6	36	-	-	-	-
sRNA291	653.8	932.4	-	-	-	-
sRNA295	57.8	202	-	-	-	-
sRNA297	317.2	505	-	-	-	-
sRNA299	47.8	200.8	-	-	-	-
sRNA303	678.4	1764.8	-	-	-	-
sRNA306	170	157.4	-	-	-	-
sRNA307	190.6	142	-	-	-	-
sRNA308	126	665.4	-	-	-	-
sRNA312	226.8	267.4	-	-	-	-
sRNA315	281	525.8	-	-	-	-
sRNA318	986	1734.2	-	-	-	-
sRNA330	703.6	4020.6	-	-	-	-
sRNA34	107.6	11.2	-	-	-	-
sRNA341	282.2	89.2	-	-	-	-
sRNA347	19.4	77.2	-	-	-	-
sRNA349	163.2	105	-	-	-	-
sRNA352	278.2	799.2	-	-	-	-
sRNA355	541.4	424.8	-	-	-	-
sRNA358	246.6	235.4	-	-	-	-
sRNA360	168.6	232.2	-	-	-	-
sRNA369	243	543.6	-	-	-	-
sRNA380	56.6	141.4	-	-	-	-
sRNA383	945129	401079	-	-	CsrB	RF00018
sRNA387	318.6	360	-	-	-	-
sRNA393	1532	519.2	-	-	-	-
sRNA394	285.6	174.6	-	-	-	-
sRNA398	155.4	286.6	-	-	-	-
sRNA399	181.4	8.8	-	-	-	-
sRNA40	703	635.2	-	-	-	-
sRNA404	192	232.8	-	-	-	-
sRNA413	193.4	62.6	-	-	-	-
sRNA416	158.6	108.4	-	-	GlmY_tke1	RF00128
sRNA417	196.4	106.6	-	-	-	-
sRNA418	288.2	2369.4	-	-	-	-
sRNA42	97.2	317.2	-	-	-	-
sRNA424	326	75.8	-	-	-	-
sRNA428	324.6	171	-	-	-	-
sRNA429	305.2	254.8	-	-	-	-
sRNA432	327	190.2	-	-	-	-
sRNA433	156	125.2	-	-	-	-
sRNA436	392.6	461.8	-	-	-	-
sRNA438	229.8	557.4	-	-	-	-
sRNA439	247.2	419.8	-	-	-	-
sRNA443	63.6	991	-	-	-	-
sRNA444	211	155	-	-	-	-
sRNA445	100	223.4	-	-	-	-
sRNA449	87.2	137.8	-	-	-	-
sRNA454	104.8	174.2	-	-	-	-
sRNA456	143.8	284.2	-	-	-	-
sRNA46	216.6	16	-	-	-	-
sRNA460	217	190.6	-	-	-	-
sRNA468	226.2	342.2	-	-	-	-
sRNA47	331.4	94.4	-	-	-	-
sRNA474	55.6	0	-	-	-	-
sRNA51	83.2	0	-	-	-	-
sRNA55	464.4	1061.8	-	-	-	-
sRNA56	161.8	1063	-	-	-	-
sRNA6	123	118.4	-	-	-	-
sRNA60	3775	1125.4	-	-	-	-
sRNA62	123.6	208.4	-	-	-	-
sRNA63	114	130.2	-	-	-	-
sRNA70	1212.6	504.8	-	-	-	-
sRNA73	45.2	209.8	-	-	-	-
sRNA79	245.8	39.2	-	-	-	-
sRNA80	221.6	100.4	-	-	-	-
sRNA84	63	188.4	-	-	-	-
sRNA89	209	190.8	-	-	-	-
sRNA9	209.8	172.8	-	-	-	-
sRNA90	422.2	403.8	-	-	-	-
sRNA91	585.4	887.8	-	-	-	-
sRNA93	223	449.4	-	-	-	-
