# Supplementary material for: sRNA expression profile of KPC-2-producing carbapenem-resistant Klebsiella pneumoniae: Functional role of sRNA51
Source: PLoS Pathog. 2024 May 8;20(5):e1012187. doi: 10.1371/journal.ppat.1012187 (PMC11078416; doi:10.1371/journal.ppat.1012187)
Supplement: S7 Table — (XLSX) [file ppat.1012187.s007.xlsx]

## Sheet: Antibiotic resistance of Klebsi
Table S7. Antibiotic resistance and informatiomn of Klebsiella pneumoniae.
Antibiotic resistance of Klebsiella pneumoniae.
Antibiotic	CSKP					KPC-2 CRKP
	1	2	3	4	5	1	2	3	4	5
ceftazidime	S	S	S	S	S	R	R	R	R	R
Meropenem	S	S	S	S	S	R	R	R	R	R
Cefepime	S	S	S	S	S	R	R	R	R	R
Piperacillin/tazobactam	S	S	S	S	S	R	R	R	R	R
amikacin	S	S	S	S	S	R	R	R	R	R
Imipenem	S	S	S	S	S	R	R	R	R	R
levofloxacin	S	S	S	S	S	R	R	R	R	R
cefoxitin	S	S	S	S	S	R	R	R	R	R
ertapenem	S	S	S	S	S	R	R	R	R	R
cefoperazone/sulbactam	S	S	S	S	S	R	R	R	R	R

## Sheet: MIC
Table S7. Antibiotic resistance and informatiomn of Klebsiella pneumoniae.
The MIC of carbapenems for Klebsiella pneumoniae.
MIC	CSKP					CRKP
	1	2	3	4	5	1	2	3	4	5
Meropenem (μg/ml)	≤1	≤1	≤1	≤1	≤1	128	64	128	64	64
Ertapenem(μg/ml)	≤1	≤1	≤1	≤1	≤1	256	512	256	256	512
Imipenem (μg/ml)	≤1	≤1	≤1	≤1	≤1	>1024	>1024	>1024	>1024	>1024

## Sheet: Sources of Klebsiella pneumonia
Table S7. Antibiotic resistance and informatiomn of Klebsiella pneumoniae.
Sources of Klebsiella pneumoniae used in this study.
Klebsiella pneumoniae	Specimen origin		Patient origin		Disease type
	sputum	blood	children	adults	septicemia	pneumonia
CSKP（n=5）	4	1	3	2	0	5
KPC-2 CRKP（n=5）	1	4	2	3	5	0
