# Supplementary material for: sRNA expression profile of KPC-2-producing carbapenem-resistant Klebsiella pneumoniae: Functional role of sRNA51
Source: PLoS Pathog. 2024 May 8;20(5):e1012187. doi: 10.1371/journal.ppat.1012187 (PMC11078416; doi:10.1371/journal.ppat.1012187)
Supplement: S8 Table — (XLSX) [file ppat.1012187.s008.xlsx]

## Sheet: Table  S8
Table S8.Target mRNA of sRNA51.
sRNA_id	mRNA_id	energy(kcal/mol)	sRNA_log2(FC)	sRNA_Pvalue	sRNA_FDR	mRNA_log2(FC)	mRNA_Pvalue	mRNA_FDR	Symbol	Description	KEGG_A_class	KEGG_B_class	Pathway	K_ID	GO Component	GO Function	GO Process
sRNA51	IUJ50_RS24660	-11.4911	-16.1649	0.000382431	0.00133271	-13.4944	0.000472399	0.0120487	insA1	STR80706.1 ORF1 IS1 [Klebsiella pneumoniae]	-	-	-	-	-	-	GO:0006313//transposition, DNA-mediated
sRNA51	IUJ50_RS10195	-16.0571	-16.1649	0.000382431	0.00133271	-2.99375	0.000173075	0.00580173	gabT	YP_005225281.1 4-aminobutyrate aminotransferase [Klebsiella pneumoniae subsp. pneumoniae HS11286] [Klebsiella pneumoniae]	Metabolism;Metabolism;Metabolism;Metabolism;Metabolism;Metabolism;Metabolism;Metabolism	Global and overview maps;Global and overview maps;Carbohydrate metabolism;Carbohydrate metabolism;Amino acid metabolism;Amino acid metabolism;Amino acid metabolism;Metabolism of other amino acids	ko01100//Metabolic pathways;ko01120//Microbial metabolism in diverse environments;ko00640//Propanoate metabolism;ko00650//Butanoate metabolism;ko00250//Alanine, aspartate and glutamate metabolism;ko00310//Lysine degradation;ko00280//Valine, leucine and isoleucine degradation;ko00410//beta-Alanine metabolism	K07250;K07250;K07250;K07250;K07250;K07250;K07250;K07250	GO:0005575//cellular_component;GO:0005622//intracellular;GO:0005623//cell;GO:0005737//cytoplasm;GO:0005829//cytosol;GO:0044424//intracellular part;GO:0044444//cytoplasmic part;GO:0044464//cell part	GO:0003674//molecular_function;GO:0003824//catalytic activity;GO:0003867//4-aminobutyrate transaminase activity;GO:0003992//N2-acetyl-L-ornithine:2-oxoglutarate 5-aminotransferase activity;GO:0004015//adenosylmethionine-8-amino-7-oxononanoate transaminase activity;GO:0004587//ornithine-oxo-acid transaminase activity;GO:0005488//binding;GO:0008144//drug binding;GO:0008483//transaminase activity;GO…	GO:0001505//regulation of neurotransmitter levels;GO:0006082//organic acid metabolic process;GO:0006520//cellular amino acid metabolic process;GO:0006525//arginine metabolic process;GO:0006526//arginine biosynthetic process;GO:0006553//lysine metabolic process;GO:0006554//lysine catabolic process;GO:0006591//ornithine metabolic process;GO:0006779//porphyrin-containing compound biosynthetic proces…
sRNA51	IUJ50_RS12835	-11.287	-16.1649	0.000382431	0.00133271	1.49809	0.00145593	0.0280028	msrA	YP_005224757.1 methionine sulfoxide reductase A [Klebsiella pneumoniae subsp. pneumoniae HS11286] [Klebsiella pneumoniae]	-	-	-	-	GO:0005575//cellular_component;GO:0005622//intracellular;GO:0005623//cell;GO:0005737//cytoplasm;GO:0005829//cytosol;GO:0044424//intracellular part;GO:0044444//cytoplasmic part;GO:0044464//cell part	GO:0003674//molecular_function;GO:0003824//catalytic activity;GO:0008113//peptide-methionine (S)-S-oxide reductase activity;GO:0016491//oxidoreductase activity;GO:0016667//oxidoreductase activity, acting on a sulfur group of donors;GO:0016671//oxidoreductase activity, acting on a sulfur group of donors, disulfide as acceptor;GO:0033744//L-methionine:thioredoxin-disulfide S-oxidoreductase activity…	GO:0006807//nitrogen compound metabolic process;GO:0006950//response to stress;GO:0006979//response to oxidative stress;GO:0008150//biological_process;GO:0008152//metabolic process;GO:0009987//cellular process;GO:0019538//protein metabolic process;GO:0030091//protein repair;GO:0043170//macromolecule metabolic process;GO:0044237//cellular metabolic process;GO:0044238//primary metabolic process;GO:…
sRNA51	IUJ50_RS09720	-10.6941	-16.1649	0.000382431	0.00133271	2.40938	0.00140197	0.0271878	yaiY	CDQ53187.1 yaiY [Klebsiella pneumoniae]	-	-	-	-	GO:0005575//cellular_component;GO:0005623//cell;GO:0005886//plasma membrane;GO:0016020//membrane;GO:0016021//integral component of membrane;GO:0031224//intrinsic component of membrane;GO:0044425//membrane part;GO:0044464//cell part;GO:0071944//cell periphery	-	-
sRNA51	IUJ50_RS26395	-10.0534	-16.1649	0.000382431	0.00133271	3.787	0.000165626	0.00563248	holE	YP_003517461.1 DNA polymerase III theta subunit [Klebsiella pneumoniae]	Genetic Information Processing;Genetic Information Processing;Genetic Information Processing	Replication and repair;Replication and repair;Replication and repair	ko03440//Homologous recombination;ko03430//Mismatch repair;ko03030//DNA replication	K02345;K02345;K02345	-	GO:0003677//DNA binding;GO:0003887//DNA-directed DNA polymerase activity	GO:0006260//DNA replication
sRNA51	IUJ50_RS21375	-14.8694	-16.1649	0.000382431	0.00133271	3.97195	7.55e-10	2.53e-07	acrA	AEJ99449.1 putative multidrug efflux system membrane fusion component [Klebsiella pneumoniae KCTC 2242] [Klebsiella pneumoniae]	-	-	-	-	GO:0043190//ATP-binding cassette (ABC) transporter complex;GO:0045252//oxoglutarate dehydrogenase complex;GO:0045254//pyruvate dehydrogenase complex	GO:0004149//dihydrolipoyllysine-residue succinyltransferase activity;GO:0004742//dihydrolipoyllysine-residue acetyltransferase activity;GO:0005215//transporter activity;GO:0008565//protein transporter activity;GO:0008948//oxaloacetate decarboxylase activity;GO:0015081//sodium ion transmembrane transporter activity;GO:0042626//ATPase activity, coupled to transmembrane movement of substances	GO:0006086//acetyl-CoA biosynthetic process from pyruvate;GO:0006099//tricarboxylic acid cycle;GO:0006554//lysine catabolic process;GO:0006810//transport;GO:0006814//sodium ion transport;GO:0030253//protein secretion by the type I secretion system
