# Supplementary material for: sRNA expression profile of KPC-2-producing carbapenem-resistant Klebsiella pneumoniae: Functional role of sRNA51
Source: PLoS Pathog. 2024 May 8;20(5):e1012187. doi: 10.1371/journal.ppat.1012187 (PMC11078416; doi:10.1371/journal.ppat.1012187)
Supplement: S9 Table — (XLSX) [file ppat.1012187.s009.xlsx]

## Sheet: Figure 2
Figure 2A	CT value of qRT-PCR				Figure 2B	CT value of qRT-PCR				Figure 2C	CT value of qRT-PCR				Figure 2D	CT value of qRT-PCR				Figure 2E	CT value of qRT-PCR
	CSKP		KPC-2 CRKP			CSKP		KPC-2 CRKP			CSKP		KPC-2 CRKP			CSKP		KPC-2 CRKP			CSKP		KPC-2 CRKP
	rpoB	sRNA51	rpoB	sRNA51		rpoB	sRNA93	rpoB	sRNA93		rpoB	sRNA156	rpoB	sRNA156		rpoB	sRNA398	rpoB	sRNA398		rpoB	sRNA418	rpoB	sRNA418
1	15.7521	22.3316	16.3284	32.5457	1	15.7521	19.047	17.6207	19.7005	1	17.0157	19.0028	16.3284	21.2412	1	15.7521	25.4703	16.3284	24.2958	1	15.7521	22.5007	16.3284	18.8983
	15.7387	22.4383	16.1902	30.3837		15.7387	19.0141	17.3825	19.6918		17.5586	19.1021	16.1902	21.2919		15.7387	25.7983	16.1902	24.8488		15.7387	22.3502	16.1902	19.8795
2	19.4311	25.2874	15.9275	26.9534	2	19.4311	22.775	15.7203	17.7553	2	19.4311	20.699	15.9275	20.1587	2	19.1771	29.6852	15.9275	24.637	2	19.1771	27.3416	15.9275	19.5069
	18.9574	25.2784	15.8178	27.0107		18.9574	22.952	15.4796	17.8139		18.9574	20.5982	15.8178	19.395		18.261	29.2534	15.8178	24.1076		18.261	27.3637	15.8178	19.3768
3	15.4255	23.5045	18.5	27.325	3	15.4255	19.4943	18.5	20.8383	3	15.4255	18.2574	18.5	20.7289	3	15.4255	25.4579	18.5	26.8935	3	16.4079	22.2978	18.5	21.6195
	16.1478	23.8155	18.399	27.7075		16.1478	19.4755	18.399	20.5826		16.1478	18.1637	18.399	20.6099		16.1478	24.8412	18.399	26.0525		16.277	22.3631	18.399	22
4	17.7635	25.5924	17.3041	26.2019	4	17.7635	23.8256	15.8213	18.2151	4	18.4263	20.1048	17.3041	19.5621	4	17.7635	27.0242	17.3041	25.9461	4	18.4263	24.1364	17.3041	20.9262
	17.5881	25.3952	17.0516	27.102		17.5881	23.4502	15.6314	18.1818		18.5014	20.2592	17.0516	19.5042		17.5881	27.1143	17.0516	25.4521		18.5014	24.9559	17.0516	21.8769
5	19.2187	25.6928	17.6227	31.7032	5	14.9187	19.2922	17.6227	20.5038	5	19.2187	20.1648	22.6436	26.2783	5	14.9187	26.4726	17.6227	26.5288	5	14.9187	21.4323	22.6436	26.0186
	19.663	25.339	17.463	31.9008		14.7338	19.5034	17.463	20.4733		19.663	20.372	23.0105	25.9711		14.7338	25.8782	17.463	25.5049		14.7338	20.577	23.0105	25.9838
6	16.4935	23.1414	17.0933	27.0783	6	15.7993	19.599	17.0933	19.693	6	16.4935	18.9927	17.0933	19.6261	6	16.4935	27.3049	17.0933	25.7855	6	16.4935	32.1344	17.0933	21.0281
	16.1032	23.0358	17.164	27.1603		15.728	19.213	17.164	19.9056		16.1032	18.7484	17.164	19.4667		16.1032	29.3885	17.164	25.7903		16.1032	31.6492	17.164	20.9395
7	18.7006	24.1009	18.2549	27.0249	7	15.9657	19.0859	18.2549	21.4987	7	18.7006	20.145	18.2549	20.5059	7	15.9657	25.9647	18.2549	25.8403	7	15.9657	21.2745	18.2549	22.7415
	18.0418	24.4161	18.2475	27.3709		15.9214	18.9479	18.2475	21.4696		18.0418	20.0707	18.2475	20.5066		15.9214	25.6922	18.2475	26.4841		15.9214	23.7966	18.2475	22.8213
8	17.0033	23.1712	18.2787	31.1423	8	17.0033	21.0959	18.2787	20.6709	8	17.0033	18.554	29.2229	35.7143	8	17.0033	26.4059	18.2787	25.8861	8	17.45	22.3508	29.2229	32.7689
	16.2595	23.273	16.3187	33.9848		16.2595	21.3812	16.3187	20.4808		16.2595	18.804	28.8883	39.3086		16.2595	26.7401	16.3187	25.0455		15.7921	22.7335	28.8883	32.4661
9	16.4417	22.3853	18.4562	27.7545	9	16.4417	20.5551	18.4562	21.2886	9	16.4417	18.0326	18.4562	20.8017	9	16.4417	25.6592	18.4562	26.3953	9	16.4417	22.458	18.4562	22.1241
	16.5213	22.2379	18.4055	27.8524		16.5213	20.7169	18.4055	22.1924		16.5213	18.596	18.4055	20.5708		16.5213	26.2837	18.4055	26.6941		16.5213	22.3443	18.4055	22.174
10	20.3659	27.1989	19.2533	27.4045	10	20.3659	30.1344	19.2533	20.8997	10	20.3659	22.1709	19.2533	20.6987	10	20.3659	30.1984	19.2533	27.2198	10	20.3659	29.9205	19.2533	22.9216
	20.5302	26.9275	18.7356	28.1562		20.5302	30.0492	18.7356	21.907		20.5302	22.6801	18.7356	20.6796		20.5302	29.1962	18.7356	26.8075		20.5302	29.5396	18.7356	22.9755

## Sheet: Figure 3
Figure 3A	CT value of qRT-PCR					Figure 3B	Densitometry of western blotting				Figure 3D	CT value of qRT-PCR				Figure 3E	CT value of qRT-PCR				Figure 3F	Densitometry of western blotting
	CSKP		KPC-2 CRKP			CSKP		KPC-2 CRKP			KPC-2 CRKP		KPC-2+sRNA51			KPC-2 CRKP		KPC-2+sRNA51			KPC-2		KPC-2+sRNA51
	rpoB	acrA	rpoB	acrA		GAPDH	AcrA	GAPDH	AcrA		rpoB	sRNA51	rpoB	sRNA51		rpoB	acrA	rpoB	acrA		GAPDH	AcrA	GAPDH	AcrA
1	17.0157	29.7182	16.3284	21.3439	1	254685	37015	185276	139327	1	23.0999	29.0095	26.7388	26.0751	1	23.0999	28.921	26.7388	32.9699	1	358095	396497	371043	252135
	17.5586	30.2547	16.1902	21.376	2	259283	62316	196201	197632	2	23.001	29.1842	25.0922	26.0711	2	23.001	28.7865	25.0922	32.3737	2	424584	370693	465648	219149
2	19.1771	30.0201	15.7203	21.2018	3	216016	50013	176400	216695	3	23.1123	29.2862	26.0527	26.273	3	23.1123	28.8523	26.0527	32.1728	3	416913	365457	438808	295959
	18.261	29.262	15.4796	21.253	4	180702	57622	158400	283231
3	16.4079	26.2413	17.2514	22.4885	5	179381	40875	161576	294639
	16.277	26.0442	17.3779	23.6647	6	199253	108847	249361	224349
4	18.4263	27.704	15.8213	20.8918	7	172273	111915	228643	303327
	18.5014	27.6201	15.6314	20.102	8	203745	122421	211870	341571
5	14.9187	26.2318	17.6227	22.0637	9	224061	120278	217708	355925
	14.7338	25.4997	17.463	22.4194	10	236961	153949	240224	375497
6	15.7993	35.2008	15.5253	20.053
	15.728	33.7732	15.65	20.9457
7	15.9657	25.4988	17.3018	22.1851
	15.9214	24.9399	16.2169	21.8688
8	17.45	27.0178	18.2787	22.7556
	15.7921	26.7083	16.3187	22.2519
9	17.3515	28.6812	17.0702	22.1904
	16.9084	28.8828	16.2561	22.8928
10	20.3274	34	19.2095	23.7085
	20.1938	34	18.5716	24.6392

## Sheet: Figure 4
Figure 4A	CT value of qRT-PCR									Figure 4B	Densitometry of western blotting
	KPC-2 CRKP		KPC-2+sRNA51		KPC-2+acrA		sRNA51+acrA				KPC-2 CRKP		KPC-2+sRNA51		KPC-2+acrA		sRNA51+acrA
	rpoB	acrA	rpoB	acrA	rpoB	acrA	rpoB	acrA			GAPDH	AcrA	GAPDH	AcrA	GAPDH	AcrA	GAPDH	AcrA
1	23.0999	28.921	26.7388	32.9699	17.5867	21.7231	20.5394	26.5642		1	346258	251438	419315	107051	409764	394298	418947	221194
2	23.001	28.7865	25.0922	32.3737	17.3723	21.3556	20.777	26.791		2	412987	305237	393028	196455	376927	458565	364231	281455
3	23.1123	28.8523	26.0527	32.1728	17.4513	21.5346	20.6713	26.6239		3	514819	335984	488876	172550	485401	486175	484876	314750

## Sheet: Figure S1
Figure S1A	CT value of qRT-PCR				Figure S1B	CT value of qRT-PCR				Figure S1C	CT value of qRT-PCR				Figure S1D	CT value of qRT-PCR				Figure S1E	CT value of qRT-PCR
	ATCC 700603		ATCC1705			ATCC 700603		ATCC1705			ATCC 700603		ATCC1705			ATCC 700603		ATCC1705			ATCC 700603		ATCC1705
	rpoB	sRNA51	rpoB	sRNA51		rpoB	sRNA93	rpoB	sRNA93		rpoB	sRNA156	rpoB	sRNA156		rpoB	sRNA398	rpoB	sRNA398		rpoB	sRNA418	rpoB	sRNA418
1	22.6724	33.6549	21.7319	36.6433	1	22.6724	21.9038	21.7319	18.4827	1	22.6724	27.1999	21.7319	27.247	1	22.6724	29.1323	21.7319	26.7315	1	22.6724	24.8402	21.7319	23.6751
2	22.7349	33.2358	21.6113	35.4631	2	22.7349	21.9206	21.6113	18.6283	2	22.7349	27.1224	21.6113	26.8698	2	22.7349	30.0469	21.6113	26.9405	2	22.7349	25.0246	21.6113	23.3554
3	22.2198	32.7727	21.0932	35.9332	3	22.2198	21.9211	21.0932	18.3942	3	22.2198	27.003	21.0932	27.5491	3	22.2198	29.3251	21.0932	26.6269	3	22.2198	24.8548	21.0932	22.4877

## Sheet: Figure S2
Figure S2A	CT value of qRT-PCR					Figure S2B	Densitometry of western blotting					Figure S2C	CT value of qRT-PCR
	ATCC 700603		ATCC1705				ATCC 700603		ATCC1705				ATCC1705		1705+sRNA51
	rpoB	acrA	rpoB	acrA			GAPDH	AcrA	GAPDH	AcrA			rpoB	sRNA51	rpoB	sRNA51
1	22.6724	34.6576	21.7319	27.0966		1	242276	97889	247074	242201		1	21.7319	36.6433	17.7641	21.7016
2	22.7349	34.7115	21.6113	26.3878		2	220944	85253	224164	212241		2	21.6113	35.4631	16.7922	21.1887
3	22.2198	34.8982	21.0932	26.1056		3	258848	91684	235748	257618		3	21.0932	35.6322	17.0046	21.5267
Figure S2D	CT value of qRT-PCR					Figure S2E	Densitometry of western blotting					Figure S2G	CT value of qRT-PCR
	ATCC1705		1705+sRNA51				ATCC1705		1705+sRNA51				ATCC1705		1705+sRNA51		1705+acrA		sRNA51+acrA
	rpoB	acrA	rpoB	acrA			GAPDH	AcrA	GAPDH	AcrA			rpoB	acrA	rpoB	acrA	rpoB	acrA	rpoB	acrA
1	21.7319	27.0966	17.7641	34.4369		1	244858	159763	238155	92235		1	21.7319	27.0966	17.7641	34.4369	16.5548	17.8733	16.164	18.7098
2	21.6113	26.3878	16.7922	34.191		2	222023	169643	235431	34839		2	21.6113	26.3878	16.7922	34.191	16.2948	18.2263	16.1339	18.3632
3	21.0932	27.0256	17.0046	33.8017		3	246608	242495	258473	143359		3	21.0932	27.0256	17.0046	33.8017	16.435	18.3115	16.0891	18.1874
Figure S2H	Densitometry of western blotting
	ATCC1705		1705+sRNA51		1705+acrA		sRNA51+acrA
	GAPDH	AcrA	GAPDH	AcrA	GAPDH	AcrA	GAPDH	AcrA
1	300834	159882	286092	85083	290600	254226	288093	239059
2	335814	227392	346263	148729	338706	301016	337095	350296
3	323109	258965	302355	119445	308954	345289	301146	243098
